# Supplementary material for: A Machine Learning Approach for Tracing Tumor Original Sites With Gene Expression Profiles
Source: Front Bioeng Biotechnol. 2020 Nov 24;8:607126. doi: 10.3389/fbioe.2020.607126 (PMC7732438; doi:10.3389/fbioe.2020.607126)
Supplement: Supplementary file 1 [file Table_1.xls]

## Sheet: Table 2
	TCGA-KIRC	TCGA-KIRP	TCGA-LIHC	TCGA-LUAD	TCGA-LUSC	TCGA-BLCA	TCGA-BRCA	TCGA-CESC	TCGA-COAD	TCGA-GBM	TCGA-HNSC	TCGA-LAML	TCGA-LGG	TCGA-OV	TCGA-PAAD	TCGA-PRAD	TCGA-READ	TCGA-STAD	TCGA-THCA	TCGA-UCEC
A1CF	5.64E-05	1.09E-05	0.000136587	1.77E-06	4.22E-07	1.92E-06	5.42E-08	5.69E-07	5.03E-05	2.34E-08	1.77E-08	8.38E-09	2.18E-08	9.28E-08	1.41E-05	6.96E-07	4.96E-05	4.59E-05	1.41E-08	7.05E-07
A2M	0.007277947	0.001986081	0.004690472	0.004254466	0.002110382	0.002289696	0.003098364	0.000801536	0.001121284	0.005552556	0.000735932	4.98E-05	0.002954098	0.001578255	0.002895261	0.002262047	0.001215821	0.003671968	0.002145156	0.001711908
ID1	0.00060945	0.001506136	0.000151658	0.000723907	0.001028985	0.003243301	0.000180652	0.002402037	0.001817747	0.00077126	0.001011614	8.21E-05	0.001076092	0.000494131	0.001002448	0.000496794	0.002455329	0.001506479	0.002048011	0.001620144
ID2	0.00144786	0.001375823	0.000539499	0.000430545	0.000355245	0.000435462	0.000664859	0.000399558	0.00068944	0.002234759	0.000198211	0.000928434	0.001743238	0.000586989	0.00043265	0.000473054	0.000689106	0.000880139	0.001998591	0.000650158
AADAC	1.53E-06	5.49E-07	0.000740935	3.20E-05	8.80E-05	8.02E-05	2.13E-06	5.22E-06	6.12E-06	1.21E-07	1.60E-05	9.78E-07	6.18E-08	4.12E-05	7.30E-05	1.02E-07	3.11E-06	9.93E-05	2.41E-07	6.78E-06
AAK1	7.43E-05	9.71E-05	1.18E-05	5.92E-05	7.50E-05	6.04E-05	6.59E-05	3.36E-05	4.57E-05	4.76E-05	5.24E-05	0.00071473	7.53E-05	0.00023672	4.10E-05	8.29E-05	4.12E-05	0.000173837	8.57E-05	3.93E-05
SLC9A3R1	0.001675185	0.001676761	0.000902904	0.000561381	0.001808209	0.000688068	0.003206105	0.001787519	0.000829868	0.000498367	0.00110633	0.001565989	0.000539349	0.001147598	0.000670755	0.000672575	0.000848219	0.001323868	0.000330613	0.000984788
SLCO1B1	2.48E-07	1.55E-07	0.000227129	1.44E-06	9.17E-07	9.20E-07	1.68E-07	5.62E-07	9.02E-07	1.31E-08	3.74E-07	1.66E-08	8.51E-07	5.47E-07	7.80E-07	1.87E-07	6.19E-07	1.02E-06	2.48E-08	2.92E-07
SLCO1C1	4.12E-06	1.86E-07	4.25E-07	7.34E-07	4.80E-07	4.34E-07	6.27E-07	2.70E-07	5.17E-07	7.67E-05	4.10E-07	2.86E-07	0.000106419	3.99E-07	1.01E-06	2.25E-07	3.10E-07	1.04E-06	2.61E-06	8.37E-07
ABCA13	4.27E-07	8.52E-06	9.17E-07	2.40E-05	8.65E-05	8.13E-06	4.89E-06	3.21E-05	2.79E-06	6.66E-06	3.62E-05	2.55E-05	1.61E-06	7.60E-06	3.70E-06	2.21E-07	3.05E-06	6.88E-06	1.26E-05	5.43E-06
SLCO4C1	0.000255857	0.000403078	4.73E-06	4.02E-05	2.00E-05	7.78E-06	2.75E-06	4.20E-06	1.02E-06	1.61E-07	2.87E-06	6.71E-05	2.71E-07	3.64E-06	3.15E-06	3.49E-07	9.36E-07	1.92E-06	1.84E-05	2.24E-06
ABCA3	0.000130468	0.00023843	9.59E-06	0.000391661	0.00015041	2.42E-05	0.000209002	4.63E-05	2.39E-05	0.000256663	3.70E-05	5.04E-05	0.000443532	0.000112855	4.85E-05	9.91E-05	1.51E-05	6.40E-05	0.000200426	3.43E-05
ABCC1	0.000152509	0.00012952	1.87E-05	0.000176879	0.000601122	0.000162036	0.000135693	0.000166037	0.000156581	6.18E-05	0.000268407	0.000880614	4.39E-05	0.000191897	0.000125045	0.000158	0.000163394	0.00023291	0.000122932	0.000215571
ABCC11	8.54E-07	7.54E-07	7.01E-06	1.22E-06	1.27E-06	1.21E-06	0.000192995	9.71E-07	9.59E-07	2.65E-06	7.81E-07	7.08E-07	3.64E-06	2.03E-06	1.52E-06	3.56E-05	8.25E-07	1.68E-06	1.37E-05	2.61E-06
ABCC3	0.000604436	0.00068421	0.000242789	0.000686358	0.000167702	0.000305693	9.82E-05	0.000179737	0.000428294	0.000270538	6.29E-05	4.08E-05	3.42E-05	5.70E-05	0.000660993	2.98E-05	0.000415806	0.000644292	0.000269197	0.000184133
ABCC4	0.000251845	0.000480148	2.57E-05	0.000130512	0.000100854	8.99E-05	4.57E-05	4.80E-05	8.99E-05	8.24E-05	4.47E-05	0.000252511	7.12E-05	0.000262747	4.67E-05	0.001840738	9.68E-05	0.000124214	3.74E-05	9.12E-05
ABCC6	0.000167016	0.000256243	0.000207179	0.000111879	1.79E-05	6.19E-06	3.07E-05	2.01E-05	7.02E-05	1.43E-05	2.36E-06	9.88E-05	1.43E-05	2.78E-05	2.29E-05	1.44E-05	7.96E-05	6.99E-05	0.000100023	3.98E-05
SLURP1	4.48E-08	4.83E-07	3.49E-08	9.53E-07	1.68E-05	5.47E-05	1.85E-05	0.000124514	7.91E-07	2.69E-08	0.000475699	2.95E-07	5.35E-08	3.61E-05	5.54E-06	3.41E-06	6.56E-07	5.78E-05	1.74E-07	2.39E-05
ABCC6P2	0.000113657	0.000251463	9.44E-05	8.28E-05	1.47E-05	6.95E-06	2.60E-05	1.82E-05	5.63E-05	2.82E-05	2.23E-06	1.84E-05	2.67E-05	2.75E-05	1.93E-05	8.72E-06	6.50E-05	5.61E-05	9.96E-05	2.47E-05
SMAD6	5.35E-05	5.25E-05	1.28E-05	3.75E-05	2.62E-05	5.10E-05	2.46E-05	2.78E-05	6.35E-05	2.29E-05	1.21E-05	1.68E-05	1.93E-05	0.000268232	4.59E-05	2.41E-05	7.78E-05	0.000172203	0.000105191	8.70E-05
IFT122	0.000182979	0.000306013	3.03E-05	9.29E-05	0.000135138	9.20E-05	0.000260663	0.000136248	8.63E-05	0.000176076	7.42E-05	0.000310013	0.000124267	0.000281798	0.000103015	9.20E-05	9.51E-05	9.94E-05	0.000177744	0.000288598
ABCG5	1.42E-06	5.86E-06	6.05E-05	5.68E-07	7.70E-07	6.50E-07	6.26E-07	3.98E-07	3.32E-06	7.04E-07	3.97E-07	7.71E-07	7.68E-07	2.34E-06	2.17E-06	3.60E-07	2.07E-06	8.49E-06	2.27E-07	1.42E-06
ABHD14A	0.000154148	0.00041513	8.52E-05	0.000189732	0.000102445	0.000213062	0.000150222	0.000102666	0.000127481	0.000325398	5.53E-05	0.000260804	0.000394794	0.000339256	0.000156081	0.000231162	0.000129496	0.000204336	0.000631103	0.000417488
SMARCD3	0.000104149	0.000325146	3.59E-05	0.000153936	0.000130208	9.66E-05	0.000165702	5.75E-05	3.81E-05	0.001119939	4.33E-05	0.000245421	0.000877232	0.000759315	0.000148017	0.000111031	4.09E-05	9.11E-05	0.000349055	0.000195797
SMC1B	5.11E-07	4.23E-07	1.41E-06	6.54E-06	4.83E-06	8.28E-06	6.06E-06	4.39E-05	1.16E-06	7.83E-07	8.45E-06	1.31E-05	2.26E-07	1.10E-05	1.10E-06	4.54E-07	4.74E-07	3.81E-06	3.97E-07	3.45E-06
IGF2BP2	2.10E-05	0.000109573	2.44E-05	9.53E-05	0.000293574	8.91E-05	2.50E-05	0.000148332	0.000172355	7.00E-05	0.000179558	0.00082731	1.31E-05	0.000382208	0.000102212	4.39E-06	0.000175254	0.0002326	0.00017119	0.000131811
IGF2BP3	1.93E-05	1.28E-05	1.80E-05	0.00010264	0.000153513	5.96E-05	8.47E-06	6.35E-05	3.03E-05	0.000104089	7.42E-05	3.19E-05	1.56E-05	0.000128611	4.37E-05	9.65E-07	2.60E-05	9.45E-05	1.82E-05	7.28E-05
SMCR7	9.01E-05	0.000216267	1.97E-05	6.04E-05	4.71E-05	5.48E-05	8.01E-05	5.04E-05	4.18E-05	8.23E-05	3.47E-05	4.97E-05	8.08E-05	9.24E-05	4.87E-05	6.64E-05	4.06E-05	5.35E-05	0.000170218	8.28E-05
IGFBP2	0.000301603	0.000333325	0.001380018	0.001742753	0.006083186	0.000873563	0.001359726	0.001350991	0.001436096	0.005478791	0.001967225	0.000785415	0.000614167	0.009830994	0.000969358	0.002068371	0.001435616	0.002003753	0.000338488	0.004152844
IGFBP3	0.014865882	0.002858	0.000437185	0.00208202	0.003228546	0.006096413	0.000872059	0.002007888	0.00076184	0.00231562	0.001419056	3.68E-05	0.000423363	0.001403116	0.002885612	0.000429397	0.000705046	0.001629166	0.000647567	0.002619091
ABLIM1	0.000310672	0.0003637	5.36E-05	0.00026724	0.000298413	0.000158701	0.000235616	0.000294015	0.000301998	0.000231251	0.000311627	0.000266055	0.000613938	0.000480485	0.000296689	9.50E-05	0.000268791	0.000580949	0.000391255	0.000264269
ABP1	0.001620008	0.001143801	4.96E-06	0.000191249	2.84E-05	6.23E-05	1.91E-05	0.000140938	0.000948078	5.47E-07	1.75E-05	2.88E-05	2.53E-07	0.000246276	0.000415866	9.08E-05	0.001139276	0.000976702	2.73E-05	0.000647616
ACAA1	0.00042318	0.000907914	0.000562677	0.000334082	0.000249482	0.000602997	0.000417454	0.000243538	0.000400606	0.000629709	0.000180163	0.000619223	0.000534218	0.000313413	0.000366677	0.000684166	0.000447299	0.000325787	0.000596623	0.000435681
ACAD11	0.000844695	0.00021167	6.96E-05	6.21E-05	8.26E-05	6.35E-05	6.19E-05	5.80E-05	4.43E-05	0.000140173	3.05E-05	0.000321871	0.000125947	7.21E-05	5.47E-05	6.39E-05	4.03E-05	5.15E-05	8.32E-05	8.55E-05
IGSF1	4.74E-06	1.03E-05	1.12E-05	4.84E-06	8.92E-06	5.56E-06	4.83E-05	2.48E-06	2.43E-06	6.81E-05	2.02E-06	3.74E-06	8.71E-05	1.66E-05	3.61E-05	4.49E-06	1.91E-06	4.64E-06	0.001192469	2.49E-05
ACADL	0.000220084	0.000123367	1.56E-05	1.28E-05	9.05E-06	6.44E-06	5.19E-06	7.35E-06	3.58E-07	1.23E-05	2.61E-06	6.02E-07	5.64E-06	1.69E-06	6.42E-06	0.000102968	1.92E-07	1.94E-06	9.23E-05	1.38E-05
SMPDL3A	0.000643889	0.000169469	7.66E-05	0.000158473	9.06E-05	6.72E-05	7.68E-05	6.53E-05	9.96E-05	7.59E-05	4.60E-05	3.23E-05	4.57E-05	2.93E-05	8.12E-05	0.000143537	9.33E-05	0.000162906	9.72E-05	2.60E-05
IGSF11	3.36E-06	1.04E-05	6.45E-07	2.53E-06	2.85E-05	9.18E-06	1.19E-06	2.33E-06	5.06E-07	0.000180745	8.01E-06	3.25E-06	0.000162368	1.81E-05	6.08E-06	7.59E-07	4.63E-07	3.61E-06	2.71E-06	3.73E-06
SMPDL3B	4.78E-05	0.000185887	7.03E-06	0.000400948	8.23E-05	6.90E-05	0.000125937	0.000135427	0.000188205	4.68E-06	2.34E-05	6.95E-05	2.86E-06	0.000458613	8.94E-05	0.000149808	0.000177075	0.000188877	0.000296455	0.000414571
IGSF9	1.51E-06	3.29E-06	1.99E-05	8.09E-05	0.000229714	0.000145021	0.000154334	0.000149837	5.18E-05	1.02E-05	0.00011565	3.26E-06	4.90E-06	0.000368384	6.22E-05	5.01E-05	6.98E-05	8.73E-05	3.07E-05	0.000172905
IHH	1.77E-05	2.99E-05	1.58E-05	1.13E-05	2.02E-06	2.37E-05	4.49E-07	2.20E-05	0.000447273	5.08E-07	2.00E-07	1.22E-06	4.13E-07	2.19E-05	8.24E-05	5.13E-05	0.000533946	0.000234843	3.78E-06	0.000309876
IKZF1	6.45E-05	2.86E-05	5.71E-06	5.82E-05	4.11E-05	2.33E-05	4.68E-05	2.06E-05	2.18E-05	3.40E-05	2.33E-05	0.001415903	2.71E-05	2.78E-05	3.84E-05	1.98E-05	1.50E-05	7.20E-05	1.99E-05	1.67E-05
ACCN2	6.84E-06	6.56E-06	6.09E-06	1.23E-05	2.85E-05	1.30E-05	2.17E-05	2.16E-05	5.31E-05	0.000264625	1.25E-05	1.85E-05	0.000586525	2.29E-05	1.03E-05	3.00E-05	6.43E-05	3.85E-05	4.79E-06	2.14E-05
ACCN4	4.52E-07	9.39E-07	9.06E-08	9.77E-07	1.04E-06	6.29E-07	6.59E-07	3.75E-07	6.82E-07	0.000217634	4.86E-07	3.13E-06	0.000529366	6.16E-07	2.03E-06	3.68E-07	5.41E-07	6.38E-07	8.57E-08	5.63E-07
SNAP91	1.40E-06	6.36E-06	5.34E-07	1.48E-06	5.40E-06	8.26E-06	1.86E-06	3.80E-07	5.89E-07	6.15E-05	7.28E-07	8.54E-07	0.000372304	2.78E-06	1.34E-05	3.30E-05	3.89E-07	2.40E-06	2.21E-06	3.00E-06
ACER2	2.46E-05	1.42E-05	1.60E-06	1.58E-05	1.67E-05	0.000167912	2.95E-05	8.88E-06	1.66E-05	7.03E-06	1.19E-05	2.67E-05	6.40E-06	2.93E-05	2.16E-05	2.71E-05	1.66E-05	7.32E-05	2.05E-05	9.79E-06
ACMSD	0.000517978	0.000610574	0.000186316	1.24E-05	6.76E-07	1.62E-06	8.51E-06	9.74E-07	7.52E-07	2.55E-06	8.93E-08	5.16E-07	9.81E-07	1.15E-07	9.47E-06	3.36E-08	6.00E-07	5.98E-06	5.76E-07	1.77E-06
ACOT1	0.000224523	0.000269512	0.000165611	0.000150159	9.34E-05	0.000119919	0.000235284	8.73E-05	0.000124624	0.000104379	5.87E-05	7.96E-05	0.000154362	3.64E-05	0.000112728	0.000130207	0.000128102	5.01E-05	0.000149345	0.000138724
ACOT11	4.59E-05	0.000127033	3.22E-06	3.95E-05	4.06E-05	9.44E-05	1.31E-05	4.83E-05	0.000132568	2.88E-05	5.86E-05	0.000187155	1.59E-05	5.74E-05	4.78E-05	9.38E-06	0.000145993	0.000124391	5.48E-05	4.21E-05
ACOT12	4.52E-07	1.08E-06	5.76E-05	1.90E-07	1.05E-07	1.47E-07	7.31E-08	5.29E-08	5.25E-08	1.55E-06	7.62E-08	8.64E-07	4.55E-07	2.79E-08	5.17E-08	2.37E-07	4.47E-08	7.71E-08	1.30E-06	1.44E-07
IL17D	1.83E-06	1.41E-06	4.60E-06	5.98E-06	4.97E-06	9.21E-06	5.62E-06	3.40E-06	9.46E-06	0.000235201	3.02E-06	5.18E-06	0.00055226	1.43E-05	9.77E-06	8.47E-06	1.09E-05	1.47E-05	9.75E-06	8.78E-06
SNCG	0.000346014	0.000580414	0.000221604	0.000416818	0.000296297	0.004841013	0.000343345	0.000394895	3.17E-05	0.000117435	0.000195224	1.56E-06	0.000532275	0.001928971	0.00028537	0.000139797	3.36E-05	9.29E-05	0.000284922	0.000183383
ACP6	7.57E-05	0.000130713	4.73E-05	0.000125599	7.69E-05	0.00018944	0.000105568	8.33E-05	0.000126299	9.85E-05	2.58E-05	0.000125884	5.53E-05	0.000189996	0.000103053	0.000132837	0.000131963	0.00014674	0.000179982	0.00017766
ACPP	5.33E-06	4.21E-06	1.11E-06	3.69E-05	6.56E-05	4.35E-05	1.12E-05	4.91E-05	3.11E-05	8.83E-06	3.85E-05	0.000191742	2.96E-06	0.000105254	1.93E-05	0.015644169	2.82E-05	5.26E-05	2.50E-05	2.16E-05
IL1F5	4.59E-08	1.20E-07	3.05E-08	1.55E-05	5.63E-05	2.09E-05	1.33E-06	2.36E-05	2.70E-06	2.38E-07	0.000190394	1.07E-08	2.93E-08	1.22E-06	7.18E-07	1.10E-06	1.10E-06	2.36E-06	5.80E-06	9.20E-07
IL1F9	1.25E-07	1.16E-07	1.61E-07	5.71E-06	0.000132097	2.73E-05	8.75E-07	9.42E-05	1.77E-06	7.02E-07	0.000288324	3.23E-07	1.71E-07	5.71E-07	1.23E-06	6.43E-08	1.11E-06	3.00E-06	4.25E-07	2.95E-06
ACSL5	0.000154296	6.22E-05	0.000191821	0.00063498	0.000102627	0.000532572	9.68E-05	0.000163251	0.00122857	4.61E-05	6.48E-05	0.000524535	3.95E-05	0.000204621	0.000490355	0.000217551	0.001283239	0.000774588	0.000115529	0.000450238
SNN	0.000137898	0.000139515	3.02E-05	0.000150649	0.000186003	0.000164889	0.000172304	0.000174442	5.62E-05	0.000848334	0.00012402	0.000232701	0.00127558	0.000177554	8.90E-05	0.000110018	5.28E-05	9.88E-05	0.000195309	0.000140776
ACSM2A	0.000997621	0.001692105	0.000356048	8.27E-08	7.18E-08	1.10E-07	2.93E-07	8.79E-08	1.22E-07	2.04E-08	7.07E-08	1.00E-07	8.26E-08	2.29E-08	2.33E-07	1.73E-07	6.52E-08	5.54E-07	2.18E-07	3.36E-07
ACSM2B	0.000737464	0.00050928	0.000391496	5.34E-08	4.74E-08	2.85E-08	9.66E-08	3.55E-08	9.24E-08	9.15E-09	2.84E-08	1.73E-08	1.43E-08	1.08E-08	1.59E-07	5.32E-08	4.19E-08	8.06E-07	9.91E-08	2.14E-07
IL20RB	0.000158187	1.61E-05	6.60E-06	6.35E-05	0.000200202	0.000120952	9.79E-06	0.000554961	8.43E-06	7.07E-06	0.000454936	1.02E-05	4.88E-06	9.92E-06	7.10E-05	3.91E-06	6.77E-06	1.90E-05	2.69E-06	1.28E-05
IL22RA1	3.16E-05	2.87E-05	2.84E-05	1.71E-05	2.62E-05	2.71E-05	4.58E-06	4.14E-05	0.000205043	1.28E-06	4.71E-05	2.15E-07	4.09E-07	2.40E-05	0.000114019	2.65E-06	0.000248905	0.00016635	2.13E-05	1.15E-05
SNORA12	0.000229023	1.30E-05	3.25E-06	0.000405773	9.72E-06	0.00012408	0.000283191	5.47E-06	0.000409701	2.49E-05	3.89E-06	0.004216703	1.08E-05	0.001394132	9.03E-06	0.000770173	5.47E-06	0.000395364	1.37E-05	0.000199547
ACSM5	0.000204737	0.000185048	0.000119759	3.83E-06	2.44E-06	1.30E-06	7.54E-06	9.06E-07	1.33E-06	4.32E-05	1.06E-06	1.19E-06	6.77E-05	2.67E-06	3.79E-06	1.37E-06	8.19E-07	2.64E-06	1.83E-05	1.27E-06
ACTA1	1.81E-06	2.23E-06	8.35E-07	4.52E-06	2.10E-06	4.13E-06	5.53E-05	7.71E-06	1.83E-06	3.48E-06	0.001340336	2.92E-06	3.79E-06	3.62E-06	1.79E-06	0.000377613	2.89E-06	4.02E-06	3.46E-05	4.32E-06
ACTG2	0.000329095	5.05E-05	3.05E-05	0.000164184	0.000168939	0.002242184	0.000676688	0.000210639	0.001227062	0.000151774	8.02E-05	1.44E-06	2.53E-05	0.000181102	0.001788006	0.007361248	0.001272629	0.011883746	5.08E-05	0.000442852
ACTL6A	0.000218694	0.000228112	7.74E-05	0.000403062	0.001068866	0.000463747	0.000518117	0.000672664	0.00052317	0.000418336	0.000461109	0.000589086	0.000186665	0.000758453	0.000232764	0.000210492	0.000554717	0.00048488	0.000210812	0.000397366
IL6R	8.90E-05	6.79E-05	5.78E-05	8.37E-05	4.93E-05	1.58E-05	2.86E-05	1.75E-05	1.90E-05	2.75E-05	3.90E-05	0.000716532	2.72E-05	0.000118076	3.61E-05	1.96E-05	1.72E-05	6.07E-05	1.29E-05	2.15E-05
IL8	0.000158677	0.000231211	9.36E-05	0.000690701	0.001721828	0.000525136	7.92E-05	0.000753191	0.001851432	0.001110039	0.000943383	0.000918998	6.94E-05	0.000217133	0.000511071	7.19E-05	0.001300823	0.001274838	0.000103159	0.000148418
SNORA47	0.000136037	1.80E-05	2.80E-06	0.000112697	4.40E-06	6.17E-05	0.000217241	4.95E-06	0.000274779	6.83E-05	1.09E-06	0.000472178	2.34E-05	0.000952895	6.41E-06	0.000815745	3.83E-06	0.000212662	1.83E-05	0.000187534
ADAM12	5.75E-05	2.48E-05	1.02E-05	0.000111797	0.000159891	0.000120796	0.000384832	5.58E-05	9.47E-05	0.000149093	0.000167611	8.50E-06	2.40E-05	8.16E-05	0.000155499	3.67E-06	6.79E-05	9.73E-05	3.15E-05	4.22E-05
IMPA2	0.001556763	0.002808793	0.00013709	0.000728487	0.000696256	0.000318583	0.000277017	0.000623168	0.00047706	7.54E-05	0.000678984	0.000752458	3.33E-05	0.000409227	0.0003469	0.00024818	0.0004505	0.000540218	0.000171246	0.000376329
INHBB	0.000313098	2.43E-05	7.39E-05	0.000120777	6.77E-05	3.52E-05	0.00014767	4.54E-05	3.06E-05	7.91E-05	3.71E-05	2.23E-06	6.51E-05	0.000201137	5.44E-05	0.000122728	4.57E-05	8.66E-05	0.000516347	0.000125266
SNORA7B	0.000247729	2.60E-05	4.36E-06	0.000598864	1.43E-05	0.000331494	0.000200389	8.85E-06	0.000407809	7.74E-05	5.60E-06	0.000147287	1.20E-05	0.000622196	1.77E-05	0.000142957	7.89E-06	0.000196542	2.29E-05	0.000327023
ADAMTS4	0.000252264	2.37E-05	1.74E-05	6.55E-05	8.08E-05	8.54E-05	0.000111285	3.00E-05	5.85E-05	9.17E-05	6.18E-05	7.02E-06	7.00E-05	3.10E-05	0.000132451	2.92E-05	5.68E-05	0.000134019	4.02E-05	3.31E-05
INPP5D	0.000134715	9.70E-05	1.30E-05	9.20E-05	5.96E-05	9.02E-05	6.75E-05	5.18E-05	0.000144043	0.000139643	4.25E-05	0.001686596	0.000105982	6.61E-05	9.33E-05	2.80E-05	0.000140272	0.000153119	6.36E-05	3.78E-05
INPP5J	7.40E-05	3.47E-05	3.48E-06	2.85E-05	2.59E-05	2.61E-05	0.000140407	3.29E-05	6.13E-05	1.60E-05	1.39E-05	1.12E-05	2.87E-05	5.11E-05	1.52E-05	4.24E-05	7.56E-05	4.39E-05	0.001317	7.20E-05
INPP5K	0.000197988	0.000213175	3.70E-05	0.000145141	0.000137812	0.000149235	0.00016778	0.00010927	0.000106482	0.000219385	0.000111282	0.000240224	0.000230925	0.000164313	0.000119435	0.000169919	0.000106468	0.000146837	0.000353466	0.00015455
INS	1.73E-08	1.86E-07	1.05E-07	1.05E-07	8.44E-09	7.62E-07	1.12E-07	1.17E-05	4.73E-07	0	2.97E-07	5.49E-08	3.13E-07	3.19E-08	0.059250501	1.45E-06	9.61E-08	1.39E-07	9.39E-08	1.98E-07
ADAP1	6.40E-05	0.000144605	2.71E-05	0.000148779	8.70E-05	0.000135612	6.17E-05	0.000126859	0.000766712	8.97E-05	5.63E-05	0.000348883	0.000231217	0.000152862	0.000381531	2.90E-05	0.000777113	0.00062156	0.000117181	0.000163348
INSL5	4.94E-07	1.04E-06	1.77E-08	1.41E-07	7.55E-08	1.43E-07	4.12E-07	2.62E-07	7.53E-06	2.31E-06	1.24E-07	1.97E-06	9.40E-07	8.30E-07	3.78E-07	5.96E-06	4.42E-05	4.55E-07	4.59E-07	1.02E-06
INSR	0.000520732	0.000117698	7.20E-05	9.99E-05	7.04E-05	8.87E-05	0.000160001	4.03E-05	9.45E-05	7.02E-05	3.90E-05	0.000291415	7.56E-05	0.000105512	0.000133265	9.93E-05	8.77E-05	0.000199368	0.000173922	6.95E-05
ADCY2	9.30E-06	2.29E-05	6.85E-08	2.16E-06	9.70E-06	2.33E-06	1.65E-05	4.17E-06	1.71E-06	0.000160445	5.25E-06	1.19E-05	0.000351211	3.31E-06	7.68E-06	2.27E-05	1.81E-06	9.27E-06	1.13E-06	3.31E-06
ADCYAP1R1	3.66E-07	4.30E-08	8.70E-08	3.96E-07	8.65E-07	3.05E-07	1.64E-06	7.71E-07	2.17E-07	0.000290495	1.06E-06	4.60E-08	0.000950864	3.69E-05	8.24E-07	5.72E-07	1.32E-07	1.70E-06	2.90E-06	1.82E-05
ADH1A	6.73E-06	1.13E-06	0.001369531	5.84E-06	6.30E-06	2.47E-06	5.86E-06	1.75E-06	3.36E-06	3.61E-08	7.88E-07	2.57E-06	1.69E-07	1.04E-07	1.94E-05	7.77E-07	2.65E-06	1.18E-05	3.93E-07	1.48E-06
ADH4	6.64E-06	4.38E-07	0.001204971	3.33E-06	3.51E-07	4.18E-06	5.55E-07	4.03E-07	4.60E-06	3.63E-07	1.97E-07	8.51E-07	1.25E-07	2.16E-07	1.31E-05	2.55E-07	4.68E-06	6.24E-05	8.74E-08	1.06E-06
ADH7	7.77E-08	1.50E-07	5.26E-07	1.55E-05	0.000686266	7.66E-05	1.81E-06	0.000254127	4.34E-08	3.07E-07	0.000251517	0	1.83E-07	1.16E-07	3.26E-07	6.05E-08	5.39E-09	1.01E-05	1.55E-08	1.71E-06
ADI1	0.000921021	0.000879176	0.000988933	0.000822472	0.000880977	0.000671225	0.00052709	0.000698979	0.000725873	0.000713989	0.000401171	0.000727231	0.000469451	0.001024611	0.00045846	0.001532657	0.000687815	0.000651053	0.00057464	0.000699056
ADIPOQ	2.76E-06	5.69E-07	5.70E-07	2.35E-07	4.32E-07	1.04E-05	0.000127686	8.51E-07	1.28E-05	4.62E-08	1.43E-06	1.88E-06	6.75E-08	4.89E-06	2.97E-05	1.37E-07	5.36E-06	1.29E-05	1.07E-06	3.14E-07
IQCA1	2.80E-05	0.000100038	8.98E-07	2.00E-05	4.12E-05	1.43E-05	2.05E-05	2.10E-05	1.50E-06	2.55E-05	1.60E-05	8.51E-07	3.01E-05	8.54E-05	8.92E-06	3.67E-06	1.52E-06	4.30E-06	0.000191624	1.98E-05
ADM	0.001844941	0.000301412	7.79E-05	0.00021148	0.000769615	0.00048454	0.000111001	0.000626147	0.000194674	0.000566096	0.000697152	4.41E-05	6.70E-05	0.000165061	0.000257799	7.91E-05	0.000192316	0.000148341	0.00035702	0.000410696
IQCK	0.000130438	0.000200089	1.18E-05	5.08E-05	3.81E-05	4.29E-05	0.000133736	3.90E-05	4.08E-05	0.000171323	2.24E-05	2.36E-05	0.000220055	0.00022702	6.31E-05	4.12E-05	4.10E-05	0.000115728	0.000216483	0.000126867
IRAK1	0.000392756	0.000572017	0.000232356	0.000686153	0.000708629	0.000654529	0.000593312	0.00069588	0.000937301	0.000669044	0.000561834	0.000697637	0.00044833	0.00082764	0.000559114	0.000494236	0.0010669	0.000823192	0.000145202	0.000560736
ADRB1	4.07E-06	1.68E-06	7.46E-07	1.47E-05	9.29E-06	1.30E-05	5.93E-06	6.47E-06	4.03E-06	1.46E-05	1.87E-06	2.98E-05	2.05E-05	2.93E-06	2.92E-06	0.000109161	3.41E-06	1.12E-05	2.48E-06	4.40E-06
ADRB2	1.94E-05	3.97E-05	1.41E-05	3.01E-05	2.74E-05	2.47E-05	1.66E-05	6.10E-05	4.42E-06	1.89E-05	7.70E-05	0.000315468	2.93E-05	6.76E-06	1.30E-05	0.000140553	3.64E-06	1.54E-05	9.49E-06	7.73E-06
IRF6	6.35E-05	7.72E-05	6.23E-05	0.000165315	0.000786527	0.000497457	0.000428149	0.000642878	0.000233291	5.35E-06	0.000712701	7.50E-06	6.27E-06	0.000235542	0.000222224	0.000260404	0.000240972	0.000299033	0.000184875	0.000199092
AFAP1L2	0.000107398	2.90E-05	7.82E-06	8.19E-05	0.000115597	0.000114243	0.000108778	0.000157556	7.56E-05	0.000129336	0.000185723	2.40E-05	0.000208179	0.000200309	0.000134862	5.02E-05	6.08E-05	0.000104378	0.000821825	0.00010301
AFF1	0.000323372	0.000237527	2.88E-05	0.000136174	8.62E-05	0.000101838	0.000151034	8.67E-05	0.000106087	7.95E-05	6.83E-05	0.000915068	7.46E-05	0.000104432	0.000116998	0.00015539	8.51E-05	0.000175255	0.000438736	0.000110976
AFF3	3.30E-05	1.55E-05	8.09E-06	9.61E-06	5.17E-06	4.14E-06	0.000214271	2.17E-06	2.08E-06	2.88E-05	1.89E-06	0.000243084	5.96E-05	8.11E-06	6.32E-06	0.000111107	1.37E-06	1.24E-05	4.14E-06	1.39E-05
IRX1	5.13E-06	3.09E-06	1.36E-08	1.16E-05	2.15E-05	2.81E-07	6.78E-05	9.07E-07	5.65E-08	9.38E-05	1.23E-05	3.64E-05	6.44E-05	2.23E-06	2.87E-06	5.58E-07	1.35E-07	7.96E-07	9.86E-07	1.73E-06
IRX2	3.32E-06	5.21E-06	2.35E-07	0.000125376	7.72E-05	8.11E-06	0.000190698	5.17E-05	2.24E-05	8.94E-06	5.42E-05	1.30E-06	3.21E-05	2.26E-06	1.85E-05	5.25E-05	2.80E-05	9.59E-05	2.90E-05	3.68E-06
IRX3	0.000325263	0.000483374	1.14E-05	0.000206362	0.00010562	7.90E-05	0.000380912	0.000160515	6.19E-06	2.26E-05	7.27E-05	9.41E-05	2.69E-05	0.000213099	2.42E-05	0.000105048	3.72E-06	2.87E-05	6.42E-05	5.90E-05
AFM	6.76E-06	7.50E-07	0.000262187	5.24E-08	1.54E-07	3.98E-08	2.45E-08	3.20E-08	4.18E-08	3.75E-09	1.82E-08	9.56E-09	4.50E-09	5.05E-08	2.01E-07	8.54E-09	2.11E-08	1.44E-06	1.11E-08	1.11E-07
IRX5	4.66E-05	0.000173724	1.41E-06	8.95E-05	3.80E-05	1.59E-05	0.000336218	7.02E-05	7.15E-06	2.02E-05	2.08E-05	3.33E-05	6.61E-06	5.56E-05	1.26E-05	2.57E-05	1.07E-05	2.62E-05	1.88E-06	2.18E-05
ISCA2	0.000209247	0.000235303	6.78E-05	0.000256482	0.000223042	0.00019632	0.000212247	0.000187601	0.000185018	0.000327053	0.000129224	0.000268333	0.000210723	0.000339082	0.00015386	0.000210201	0.000178461	0.000179851	0.00050488	0.000191172
ISCU	0.001280543	0.002266689	0.000302715	0.000795464	0.000688248	0.000750855	0.000789648	0.000648261	0.000716265	0.001132523	0.00042332	0.000952818	0.001068989	0.00104652	0.000690324	0.000699306	0.000696777	0.000957223	0.002558784	0.000622202
AGAP5	8.90E-06	8.99E-06	1.78E-06	8.93E-06	6.11E-06	6.54E-06	1.01E-05	6.28E-06	2.65E-05	1.05E-05	2.95E-06	7.38E-05	8.68E-06	1.40E-05	6.37E-06	6.22E-06	2.85E-05	1.47E-05	6.51E-06	7.65E-05
ISL1	1.56E-07	3.15E-07	3.09E-07	5.71E-06	3.79E-06	7.65E-06	8.71E-07	1.21E-05	4.48E-06	1.57E-06	4.49E-06	2.81E-08	1.79E-07	1.53E-06	3.16E-05	2.11E-05	5.66E-06	2.72E-05	2.00E-06	1.94E-06
AGAP7	2.87E-06	4.01E-06	8.03E-07	2.97E-06	3.27E-06	3.26E-06	3.24E-06	3.39E-06	2.92E-05	5.67E-06	1.76E-06	3.70E-05	5.05E-06	4.85E-06	2.88E-06	1.91E-05	3.27E-05	3.76E-06	2.36E-06	9.57E-05
AGAP8	8.66E-06	1.21E-05	1.87E-06	7.75E-06	7.64E-06	8.56E-06	8.32E-06	7.32E-06	3.44E-05	1.46E-05	3.25E-06	5.92E-05	1.34E-05	2.04E-05	6.83E-06	8.13E-06	3.88E-05	1.57E-05	6.63E-06	0.000103001
AGER	5.05E-05	5.49E-05	8.02E-06	0.00058657	0.000237706	4.46E-05	2.10E-05	3.70E-05	2.05E-05	6.33E-05	1.54E-05	0.000272846	5.17E-05	7.66E-05	2.98E-05	1.78E-05	1.97E-05	2.55E-05	0.000408822	5.81E-05
ISX	1.18E-07	1.13E-07	9.21E-06	3.84E-06	6.43E-07	1.26E-06	1.38E-06	2.93E-07	6.87E-05	9.13E-09	1.99E-08	2.13E-07	6.38E-09	8.56E-08	2.80E-06	9.53E-06	9.26E-05	2.14E-05	9.29E-09	4.65E-07
AGMAT	0.000163221	9.99E-05	0.000103261	1.60E-05	1.50E-05	2.61E-05	1.24E-05	2.13E-05	0.0001893	9.76E-06	1.09E-05	2.59E-05	7.32E-06	2.51E-05	1.87E-05	1.43E-05	0.000191321	0.00016471	6.84E-06	3.02E-05
SNORD17	0.000858867	7.73E-05	9.53E-06	0.00074928	4.67E-05	0.000805599	0.000881251	2.89E-05	0.001251452	0.000157128	2.57E-05	0.000523792	2.62E-05	0.00028953	3.58E-05	0.000918415	4.19E-05	0.000377388	0.000109023	0.000725413
ITGA3	0.000842836	0.002338434	4.41E-05	0.001238697	0.000605487	0.001062803	0.000231691	0.000650683	0.000325224	0.000297455	0.000874468	1.27E-05	0.000102573	0.000803396	0.000967018	0.000122166	0.000287198	0.000728054	0.00189203	0.000328896
ITGA6	0.000577761	0.00034989	6.36E-05	0.000212957	0.00085486	0.000469158	0.000334455	0.000557385	0.000965346	0.000225038	0.001429588	0.000444843	0.000178516	0.000214068	0.000592073	0.000228873	0.00084409	0.000879645	0.000199567	0.000263095
AGR2	2.50E-05	0.000155464	0.000167351	0.006243579	0.001283509	0.002268815	0.007151405	0.003815785	0.010297531	3.02E-07	0.000315167	3.71E-05	1.34E-06	0.00020429	0.006552062	0.004753952	0.007178229	0.018040918	0.000712569	0.001524064
AGR3	3.24E-06	5.47E-05	4.30E-06	0.000982247	0.000176828	4.76E-05	0.002124033	0.000274939	0.000597727	7.16E-06	1.01E-05	1.76E-08	3.49E-06	0.000108442	0.000567392	0.000133605	0.000507497	0.001131061	7.79E-06	0.000335657
AGT	0.000589476	0.000644913	0.004905368	0.000179214	1.80E-05	3.44E-05	0.000109498	2.07E-05	0.000139077	0.003500365	2.04E-05	1.35E-05	0.003391155	2.37E-05	0.000265029	0.000214019	0.000166047	0.000427791	4.22E-05	6.87E-05
AGXT	1.77E-05	8.71E-06	0.002764187	1.61E-06	1.05E-06	4.09E-06	4.62E-06	1.51E-06	7.00E-06	2.02E-06	2.57E-07	1.55E-05	3.06E-07	4.13E-06	1.61E-06	4.04E-07	9.42E-06	3.75E-06	1.70E-07	3.03E-06
AGXT2	0.000322443	0.000219695	6.72E-05	4.74E-07	2.72E-08	1.98E-07	2.40E-07	3.37E-08	1.45E-07	1.92E-08	1.72E-08	2.31E-07	4.17E-08	1.05E-08	5.86E-08	2.52E-08	7.49E-08	6.02E-07	8.04E-08	3.84E-07
AHCYL2	0.000108756	0.000106491	1.31E-05	0.000353633	8.43E-05	4.42E-05	8.56E-05	4.38E-05	0.000183557	0.000307883	4.06E-05	0.000176872	0.000354674	6.61E-05	0.000149356	5.97E-05	0.000174232	0.000290056	0.000172539	3.90E-05
ITGB8	0.000258946	0.000950347	3.75E-06	6.57E-05	0.000118408	4.36E-05	5.97E-05	8.91E-05	3.63E-05	0.000396352	8.60E-05	1.09E-05	0.000278543	0.000332547	7.43E-05	2.73E-05	3.16E-05	0.000110023	4.25E-05	0.000135508
ITGBL1	6.30E-05	2.19E-05	1.68E-05	0.000198555	0.000121198	6.78E-05	0.000248419	1.30E-05	4.66E-05	3.22E-05	4.28E-05	2.75E-06	1.61E-05	2.72E-05	0.000367197	4.37E-05	6.04E-05	0.000149389	5.28E-05	1.25E-05
ITIH1	1.40E-05	1.80E-06	0.00299832	8.14E-07	6.49E-07	2.44E-06	5.12E-07	1.21E-06	3.54E-07	5.08E-06	4.25E-07	1.43E-06	5.17E-07	1.20E-07	5.45E-06	2.21E-07	5.98E-07	2.04E-06	2.91E-07	1.84E-06
ITIH2	6.48E-06	2.21E-06	0.002832499	2.26E-05	1.96E-06	2.71E-06	3.75E-06	1.09E-06	6.83E-07	1.22E-05	1.38E-07	2.88E-06	1.47E-05	1.46E-05	1.35E-05	2.45E-07	6.97E-07	1.77E-05	4.20E-07	2.00E-05
ITIH3	2.63E-05	6.59E-06	0.001946449	3.43E-06	2.21E-06	2.23E-06	2.37E-06	1.16E-06	1.72E-06	7.86E-07	1.41E-06	1.07E-06	7.17E-07	3.85E-06	1.42E-05	1.95E-06	2.04E-06	4.80E-06	1.38E-06	4.05E-06
ITIH4	4.03E-05	8.98E-06	0.002279262	2.48E-05	9.46E-06	1.45E-05	1.19E-05	2.13E-05	3.63E-06	2.19E-05	1.74E-05	0.000108978	1.75E-05	1.60E-05	4.59E-05	9.48E-06	3.13E-06	1.62E-05	1.21E-05	1.66E-05
AHSG	8.37E-06	1.99E-06	0.007751115	1.09E-06	1.70E-05	1.91E-06	2.89E-07	1.37E-06	4.49E-06	1.55E-06	9.95E-07	2.11E-07	2.65E-06	1.03E-06	2.51E-06	3.62E-07	2.70E-06	1.59E-05	5.03E-07	8.16E-06
AIF1L	0.000463837	0.001448056	2.49E-05	0.000105392	6.80E-05	5.50E-05	0.000238065	0.000104393	2.42E-05	0.000691207	5.81E-05	0.00018795	0.000662706	0.000579818	3.60E-05	7.76E-05	2.17E-05	5.67E-05	0.000435182	0.000197407
ITM2B	0.011485932	0.019825419	0.001069519	0.003751222	0.004135758	0.003565123	0.0030385	0.003384994	0.002178202	0.005509354	0.002997537	0.005172826	0.004707195	0.006169624	0.003806581	0.002874972	0.002237917	0.005838488	0.005625284	0.003420789
AIFM3	6.49E-06	1.59E-05	5.07E-06	1.47E-05	1.84E-05	6.78E-05	1.04E-05	1.33E-05	0.000163351	3.84E-05	6.47E-06	7.63E-05	0.000118312	6.48E-06	1.32E-05	4.21E-06	0.000202913	1.09E-05	5.77E-06	1.74E-05
AIM1L	2.21E-06	4.40E-06	5.40E-06	2.23E-05	5.15E-05	0.000137321	8.38E-06	0.000138123	5.59E-05	2.27E-07	0.000104247	1.06E-06	8.22E-08	2.11E-05	5.94E-05	1.12E-06	6.24E-05	5.67E-05	5.38E-06	2.45E-05
AK1	9.97E-05	0.000315175	8.33E-05	0.000303935	0.000130662	0.0001349	0.000167224	0.000251885	0.000229824	0.000438206	0.00015515	6.10E-05	0.000437041	0.000196168	0.000206793	7.55E-05	0.000234512	0.000236591	0.0009126	0.000254982
IVD	0.000226985	0.000314466	0.000137809	0.000169122	0.000142975	0.000157478	0.000246062	0.00010816	0.000178485	0.000261427	6.26E-05	0.000400769	0.000326052	0.000208098	0.000158787	0.000438018	0.000168891	0.000198093	0.000483921	0.000197482
IVL	8.67E-07	4.92E-06	7.32E-08	5.44E-05	0.000233926	0.000555596	7.57E-06	0.000366038	1.98E-06	5.18E-08	0.00103989	8.48E-09	6.23E-07	2.22E-06	7.61E-06	8.02E-07	8.86E-07	2.42E-05	3.89E-05	2.47E-05
IYD	3.96E-06	1.70E-05	1.02E-05	1.74E-05	1.51E-06	3.10E-06	5.17E-06	2.25E-06	5.90E-05	3.95E-08	3.79E-07	1.01E-08	2.81E-08	2.28E-07	2.31E-05	2.08E-06	6.30E-05	5.25E-05	0.001240654	1.87E-06
JAG1	0.000482507	0.000227359	4.15E-05	0.000107043	0.000649267	0.000298607	0.000165527	0.00028282	0.000196799	0.000283705	0.000506841	0.000151515	0.000122274	0.000155171	0.000247384	0.000232586	0.000177619	0.00035496	0.000148789	0.000176319
AKAP6	1.99E-05	1.44E-05	1.81E-06	1.11E-05	5.63E-06	4.56E-06	4.63E-06	2.91E-06	3.83E-06	6.35E-05	9.76E-06	3.10E-06	0.000177952	9.81E-06	4.52E-06	3.91E-06	3.04E-06	1.58E-05	1.70E-05	9.44E-06
AKR1C4	4.38E-06	3.83E-06	0.000831664	2.13E-05	7.16E-06	5.05E-06	1.12E-07	2.15E-06	1.48E-05	1.12E-07	8.37E-07	2.39E-07	2.21E-07	2.09E-06	2.24E-05	9.60E-08	2.73E-05	2.73E-05	9.55E-09	1.18E-05
AKR7A3	0.000236867	0.000503744	0.000309315	0.000119684	2.37E-05	1.18E-05	0.000378497	7.51E-05	0.000377646	1.04E-05	8.94E-06	1.34E-05	1.36E-05	1.10E-05	0.00031152	5.94E-06	0.000334572	0.000439981	9.56E-06	2.82E-05
JPH4	9.88E-06	4.78E-06	8.90E-07	4.75E-06	4.90E-06	8.64E-06	3.88E-06	3.24E-06	1.71E-06	0.000165266	1.61E-06	3.41E-05	0.000615109	2.16E-05	8.09E-06	3.87E-05	1.14E-06	3.68E-06	2.71E-06	9.44E-06
JUP	0.000832578	0.001644837	0.000266722	0.001419267	0.003398854	0.003062849	0.00170518	0.003225833	0.002006504	0.00013309	0.004593844	0.001123319	8.99E-05	0.003341043	0.001593107	0.000958007	0.002200356	0.005581894	0.001362635	0.001751821
ALB	0.000238975	1.45E-05	0.094605915	0.000467131	1.41E-05	2.27E-05	0.000440261	1.12E-05	5.41E-06	2.37E-06	3.60E-06	8.65E-07	5.98E-06	4.78E-06	9.92E-05	3.87E-05	1.12E-05	0.000411354	6.01E-06	4.27E-06
ALDH1A1	0.003252092	0.006473681	0.002535062	0.000773858	0.001816005	0.00040721	0.000152881	0.000645269	0.000426303	0.00019273	0.000390657	0.000209362	0.000304799	0.000192038	0.001080783	0.000474743	0.000455923	0.001960466	0.000972523	0.000650494
ALDH1A3	8.78E-05	0.000112879	6.92E-06	0.000128558	0.000142053	0.000182698	0.000118616	0.000166147	8.35E-05	8.70E-05	0.000117894	1.89E-05	2.08E-05	4.17E-05	0.000212161	0.001990055	7.10E-05	0.000152459	0.00011922	4.12E-05
ALDH3A1	9.66E-06	2.65E-05	0.000474196	0.000431159	0.002518863	0.00059035	2.00E-05	0.000578487	5.80E-05	1.54E-05	0.001270009	2.02E-06	5.38E-06	4.39E-05	9.61E-05	6.15E-06	5.64E-05	0.000340952	6.60E-06	9.00E-05
ALDH3B1	0.000227053	0.000443665	3.15E-05	0.000418751	7.47E-05	0.000106367	6.16E-05	0.000111576	0.000134784	7.19E-05	3.20E-05	0.000621162	4.68E-05	0.000250152	0.000288104	1.71E-05	0.000129265	0.000230076	0.000160785	0.000103127
ALDH3B2	1.32E-06	3.97E-05	5.51E-06	5.96E-05	0.000237013	0.000303291	0.000620212	0.000180632	1.06E-05	1.04E-07	0.000306423	2.66E-06	2.83E-07	0.000384698	2.15E-05	0.000159047	1.22E-05	4.61E-05	2.52E-06	0.00025491
KBTBD11	0.000203513	0.000187001	3.91E-06	2.16E-05	8.37E-06	7.01E-06	1.25E-05	7.66E-06	5.30E-05	9.52E-05	3.53E-06	0.000234499	0.00020959	7.17E-06	3.41E-05	4.55E-05	4.61E-05	5.79E-05	1.01E-05	8.00E-06
ALDH8A1	0.000231526	0.000374556	0.000120326	2.14E-06	1.56E-05	2.16E-06	3.83E-06	4.80E-05	2.23E-06	5.80E-06	4.69E-06	1.00E-05	5.47E-06	1.96E-06	1.81E-06	1.08E-06	1.36E-06	2.15E-06	8.21E-07	5.42E-06
SNRPA1	0.000215745	0.000202779	0.000113371	0.000319173	0.000502398	0.00044967	0.000377784	0.000484353	0.00037361	0.00025564	0.000190048	0.000460673	0.000216883	0.000286312	0.000232582	0.000201546	0.000397094	0.000285363	0.00019552	0.00040948
ALDOB	0.000796039	0.000263661	0.005631378	1.33E-05	1.42E-06	1.96E-06	1.34E-06	5.24E-05	0.000192262	1.33E-06	6.34E-07	3.78E-06	2.25E-06	5.99E-07	0.000304253	8.00E-07	0.000155369	0.000374932	9.08E-07	1.49E-06
SNRPE	0.000262469	0.000230185	0.000164449	0.000350321	0.00042033	0.000385481	0.000535209	0.000393773	0.000358695	0.000427981	0.000159742	0.000506984	0.000356777	0.000392672	0.000220394	0.000225724	0.000375404	0.000274282	0.000221078	0.000417092
SNRPG	0.000849781	0.000924431	0.000386766	0.001258363	0.002006916	0.001554353	0.001206269	0.001702264	0.001363042	0.00129156	0.000745609	0.001177369	0.000776748	0.000943879	0.000775703	0.000648157	0.001423562	0.000925552	0.000913645	0.00120938
SNRPN	0.001100983	0.001414731	0.000383349	0.000810502	0.000554753	0.000667548	0.000711307	0.000320036	0.000268527	0.00219774	0.000239571	0.000731921	0.003243532	0.001221776	0.000724138	0.002359218	0.000307055	0.000310651	0.003038179	0.001155088
SNTB1	0.000148294	8.38E-05	0.000126063	0.000184548	5.47E-05	3.47E-05	4.53E-05	2.42E-05	0.000148121	9.14E-05	1.91E-05	0.000522976	7.00E-05	0.000139461	6.14E-05	1.83E-05	0.000169331	0.000142741	0.000271892	8.98E-05
ALG3	0.000262942	0.000446119	0.000259686	0.000454988	0.001029372	0.000560452	0.000459371	0.000524231	0.000598091	0.000359088	0.000473265	0.00072507	0.000176747	0.001342233	0.000295477	0.000311395	0.000697182	0.000943298	0.000239553	0.000586519
KCNAB2	9.83E-05	0.00010436	2.53E-05	9.14E-05	7.51E-05	4.52E-05	5.52E-05	3.83E-05	8.13E-05	0.000106974	4.37E-05	0.002411021	0.00028497	9.77E-05	7.35E-05	2.40E-05	8.55E-05	0.000134936	4.14E-05	3.58E-05
SNX1	0.00029304	0.000290322	8.91E-05	0.000263415	0.000280841	0.000277442	0.00036862	0.000260096	0.000223362	0.000358426	0.000180899	0.00056113	0.000371482	0.000290692	0.000240717	0.000327794	0.000209608	0.000255682	0.001038727	0.000258509
KCNE3	0.000471108	8.06E-05	1.46E-05	9.51E-05	0.000132038	4.19E-05	2.79E-05	6.17E-05	0.00029124	6.91E-05	3.71E-05	0.000528203	1.88E-05	0.000165523	0.000200806	1.95E-05	0.000290721	0.000659965	6.28E-05	9.75E-05
KCNE4	0.000175394	2.04E-05	1.05E-05	8.51E-05	3.74E-05	2.83E-05	0.000312399	8.14E-06	2.34E-05	0.000163281	1.91E-05	7.42E-07	4.06E-05	2.21E-05	0.000122324	1.15E-05	2.22E-05	5.45E-05	4.54E-05	1.62E-05
SNX22	3.37E-05	4.53E-05	2.58E-05	3.42E-05	3.09E-05	3.39E-05	4.92E-05	2.34E-05	2.39E-05	0.000158423	1.91E-05	6.92E-05	0.000402332	3.67E-05	2.47E-05	5.94E-05	2.39E-05	3.26E-05	0.001042973	5.72E-05
ALPK2	0.000199971	9.05E-05	9.87E-06	4.33E-06	9.74E-06	1.13E-05	5.21E-06	3.89E-06	4.35E-06	9.32E-06	7.07E-06	1.08E-06	1.14E-06	4.36E-06	9.85E-06	1.13E-06	3.11E-06	8.44E-06	9.69E-07	3.46E-06
SNX31	1.33E-06	4.02E-06	1.48E-07	1.06E-06	2.37E-05	0.000271142	1.16E-06	7.29E-06	1.94E-07	1.01E-05	8.42E-06	1.41E-07	1.80E-05	6.91E-06	5.58E-07	5.52E-06	2.09E-07	1.26E-06	7.31E-07	1.09E-06
KCNH3	1.87E-06	1.72E-05	2.15E-06	3.98E-06	9.75E-06	4.81E-06	3.41E-06	1.01E-05	1.66E-06	2.75E-05	4.08E-06	1.57E-05	7.53E-05	4.25E-05	6.79E-06	1.91E-06	1.30E-06	9.10E-06	1.42E-05	0.000112887
ALPL	0.000484076	0.000103386	9.97E-05	0.000465939	0.000250313	7.24E-05	0.000111181	8.54E-05	2.29E-05	9.02E-05	4.47E-05	3.12E-05	0.000143651	0.000772015	6.65E-05	4.28E-05	2.28E-05	6.92E-05	9.52E-05	0.000687213
SNX5	0.000827596	0.000798219	0.000167652	0.000563933	0.000635578	0.000594736	0.000605406	0.000509129	0.000711143	0.000889714	0.000346764	0.001297828	0.000697501	0.000795874	0.000366834	0.000302206	0.000761913	0.000744748	0.001700168	0.00047278
ALS2CL	3.04E-05	0.00010138	3.35E-05	7.27E-05	5.65E-05	0.000188653	2.49E-05	0.000175787	8.19E-05	1.24E-05	6.25E-05	5.84E-05	9.10E-06	7.52E-05	0.000159345	1.41E-05	9.04E-05	6.82E-05	0.000178705	7.43E-05
KCNIP1	9.97E-06	1.08E-05	4.03E-07	1.87E-06	1.34E-06	1.14E-06	2.68E-06	1.57E-06	4.83E-07	0.000590174	7.52E-07	3.02E-06	0.000398964	3.78E-05	8.94E-06	3.82E-06	4.43E-07	4.47E-06	1.18E-06	9.60E-06
SNX7	0.000277061	0.000231918	4.28E-05	0.000145808	0.000140036	0.000186177	0.000167439	0.000184028	0.000239231	0.000244456	0.000107247	3.48E-06	0.000154546	0.000164778	0.000160203	5.43E-05	0.00022822	0.00023226	0.000111515	0.000114608
KCNJ10	6.93E-06	4.17E-06	1.50E-06	5.50E-06	4.65E-06	3.58E-06	3.93E-06	2.95E-06	2.50E-06	0.000419659	1.70E-06	1.83E-06	0.001001301	5.64E-06	1.33E-06	1.22E-06	2.22E-06	1.02E-05	3.55E-06	4.17E-06
KCNJ15	0.00042746	0.000689284	2.47E-06	0.000142791	0.000107325	0.000214597	9.57E-06	4.65E-05	7.31E-06	4.20E-06	9.18E-05	1.62E-05	7.04E-07	5.63E-06	0.00015191	5.58E-06	6.15E-06	3.63E-05	0.000784164	2.62E-05
KCNJ16	0.000561737	0.001233261	6.88E-06	3.67E-06	1.12E-05	1.69E-06	4.47E-06	3.86E-06	5.54E-07	0.00013753	1.21E-06	4.56E-07	0.000188674	1.71E-05	4.34E-05	1.08E-06	6.85E-07	6.43E-06	0.001446358	1.77E-05
AMBP	5.05E-05	0.000154146	0.01546288	8.40E-05	3.24E-05	8.25E-06	1.83E-05	5.74E-06	1.02E-05	7.42E-07	1.17E-06	1.52E-06	3.05E-07	2.09E-05	0.000266448	1.64E-06	1.06E-05	2.68E-05	1.30E-06	8.20E-05
AMACR	0.00061801	0.002883598	0.00030198	0.000158606	0.000120248	0.00025317	0.000110902	7.43E-05	0.000375984	9.97E-05	6.02E-05	0.000104681	8.89E-05	9.74E-05	7.84E-05	0.002314163	0.000418516	0.000270571	8.41E-05	9.07E-05
SOD3	0.000298497	0.00088111	8.73E-05	0.000307713	0.000153994	0.000284084	0.000148472	8.80E-05	0.000770048	0.000165861	6.47E-05	9.07E-07	6.78E-05	0.000460783	0.000385945	0.000530416	0.000802378	0.001071199	0.000545182	0.000516418
KCNJ9	3.30E-07	7.97E-08	6.54E-08	1.54E-07	2.88E-07	3.89E-07	2.62E-07	1.83E-07	3.86E-07	3.26E-05	1.53E-07	3.14E-06	0.000187507	9.27E-07	1.94E-07	1.85E-07	2.11E-07	6.82E-07	1.27E-07	7.01E-07
KCNK15	8.77E-06	3.07E-05	2.72E-06	1.91E-05	8.33E-06	1.57E-05	0.000116118	2.38E-05	1.05E-05	3.91E-06	3.50E-06	3.34E-07	1.81E-06	0.001316882	2.10E-05	7.42E-06	1.09E-05	8.94E-05	8.01E-05	0.000118522
KCNK16	7.21E-08	2.08E-08	1.07E-08	6.89E-07	6.56E-07	6.97E-08	5.14E-07	2.53E-07	5.59E-08	4.71E-08	1.12E-08	2.24E-06	5.95E-08	1.00E-07	9.92E-05	1.14E-07	1.33E-08	2.30E-06	9.40E-06	4.24E-07
SORD	0.000118941	0.000120285	0.000382168	0.000140698	0.000250494	0.000218759	0.000376203	0.000178727	0.000416383	0.000143691	0.000143329	0.000265771	0.000159652	0.000254231	0.000123906	0.001960624	0.000381738	0.000328089	0.001049579	0.000416193
AMN	0.000361541	0.000888411	7.53E-05	3.72E-05	1.59E-05	2.49E-05	1.15E-06	4.53E-05	0.00023681	4.17E-07	1.39E-05	5.29E-05	3.51E-07	6.11E-05	0.000128971	9.43E-07	0.00026954	0.000335576	1.45E-06	4.94E-05
SOX10	6.41E-07	3.07E-07	1.30E-07	6.14E-07	1.45E-05	1.78E-06	0.000140275	6.01E-07	2.35E-06	0.000372047	6.35E-06	1.39E-05	0.000290378	1.15E-06	1.10E-05	4.32E-06	1.72E-06	2.02E-05	3.26E-07	1.22E-06
SOX15	5.55E-06	1.26E-05	9.40E-07	2.37E-05	0.000239925	0.000180907	1.81E-05	0.000291542	5.52E-06	0.000155521	0.000401156	3.43E-05	0.000151825	5.27E-05	1.41E-05	2.62E-05	4.53E-06	3.55E-05	8.86E-06	1.25E-05
SOX17	3.93E-05	7.15E-06	4.87E-06	1.17E-05	6.71E-06	1.21E-05	1.87E-05	8.61E-05	7.93E-06	1.09E-05	4.87E-06	2.83E-07	1.29E-05	0.001368772	1.65E-05	1.34E-05	8.53E-06	2.70E-05	2.17E-05	0.001223874
KCNN2	7.29E-06	2.14E-06	3.48E-06	9.14E-06	5.36E-06	5.81E-06	6.18E-06	1.55E-06	4.23E-06	8.56E-05	2.05E-06	8.02E-06	0.000178828	3.06E-06	3.41E-06	0.000213762	3.32E-06	5.47E-06	3.45E-06	7.17E-06
SOX2	8.28E-07	6.22E-07	4.87E-06	0.000118153	0.000955777	8.16E-05	1.21E-05	0.000368866	1.51E-05	0.001884298	0.000322908	1.50E-07	0.002286413	7.22E-05	6.29E-06	1.46E-05	1.03E-05	0.000108882	2.65E-07	3.15E-05
SOX18	0.000190212	2.98E-05	3.27E-05	4.47E-05	4.33E-05	5.62E-05	6.77E-05	4.12E-05	4.13E-05	7.17E-05	4.48E-05	2.22E-05	3.75E-05	0.000346784	5.45E-05	3.20E-05	5.41E-05	0.000229872	0.000104932	5.93E-05
SOX2OT	4.86E-07	3.55E-07	7.05E-07	3.64E-06	7.85E-05	2.93E-06	1.30E-06	1.95E-05	6.45E-07	0.000704608	1.10E-05	3.41E-07	0.000914744	3.08E-06	9.34E-07	1.69E-06	2.40E-07	2.53E-06	1.13E-06	9.29E-07
AMY1A	1.32E-06	2.46E-06	5.76E-07	0.000450664	6.90E-05	3.89E-06	1.92E-05	7.36E-05	6.44E-06	1.99E-07	5.66E-06	4.23E-06	9.90E-07	0.000421247	4.53E-05	8.79E-07	7.96E-06	3.79E-07	0.000113426	0.000519049
SOX21	3.94E-07	1.45E-07	8.13E-07	2.08E-05	0.000112554	2.19E-05	5.38E-07	5.40E-05	4.01E-07	0.000190233	4.98E-05	6.43E-07	0.000222258	7.91E-06	1.89E-05	5.15E-06	5.74E-07	3.56E-05	1.74E-07	1.13E-05
SOX7	5.67E-05	8.79E-06	6.65E-06	2.32E-05	6.96E-05	4.70E-05	2.63E-05	9.91E-05	1.21E-05	1.18E-05	8.64E-05	5.19E-06	1.52E-05	1.56E-05	4.48E-05	2.12E-05	1.28E-05	6.27E-05	2.36E-05	1.52E-05
SOX8	4.78E-06	2.73E-05	4.77E-07	5.01E-06	5.67E-06	4.30E-06	3.01E-05	3.88E-06	1.23E-05	0.000901623	4.67E-06	2.89E-06	0.003262126	1.25E-06	2.19E-05	1.01E-05	1.48E-05	3.08E-05	1.14E-05	4.34E-06
SOX9	0.000220898	0.000507409	5.59E-05	0.000112438	0.00014515	0.000128109	0.000337715	0.000181755	0.00073328	0.000844536	0.000124882	7.79E-07	0.000670673	0.000343985	0.000296598	0.000300543	0.000713037	0.000997047	0.000188769	0.000258201
KCNS3	0.000117732	0.000161583	1.48E-05	0.000294962	0.000221783	9.47E-05	0.000196773	0.000106945	4.29E-05	3.67E-05	0.000104405	1.75E-06	2.38E-05	5.39E-05	8.32E-05	6.67E-05	4.88E-05	7.39E-05	4.74E-05	4.16E-05
ANG	0.000447823	0.00029662	0.002507958	0.000202714	7.11E-05	7.78E-05	0.000208085	0.000148469	0.000357349	0.000110023	3.78E-05	2.58E-05	2.73E-05	7.23E-05	0.000361321	0.000329876	0.000326771	0.000371884	8.03E-05	0.000138701
KCNS1	1.00E-05	3.45E-05	5.69E-07	4.69E-06	5.16E-06	7.59E-06	3.70E-06	5.68E-05	8.12E-07	9.43E-06	1.11E-05	5.32E-06	2.75E-05	2.54E-05	8.87E-06	2.57E-06	8.14E-07	4.25E-06	1.47E-06	5.79E-06
ANGPT2	0.00031387	1.90E-05	7.64E-06	3.56E-05	3.28E-05	3.70E-05	3.47E-05	1.62E-05	2.04E-05	0.00013751	2.48E-05	4.24E-05	3.31E-05	3.64E-05	2.42E-05	1.18E-05	2.09E-05	5.37E-05	3.54E-05	3.79E-05
SP2	0.000101451	0.000107011	2.79E-05	9.98E-05	0.000111561	0.000100699	0.000122169	8.85E-05	0.000104267	0.000133008	7.67E-05	0.000322559	0.000150486	0.000199903	8.12E-05	9.10E-05	0.000110619	0.000239311	0.000112996	9.70E-05
KCTD1	7.22E-05	0.000147588	1.43E-05	7.81E-05	0.000315448	0.000142645	0.000204739	0.000257809	2.85E-05	0.000121587	0.000221178	5.63E-05	0.00015339	0.000490638	8.40E-05	0.000129196	1.91E-05	0.00011776	0.000127695	0.000381905
ANGPTL3	5.56E-05	1.82E-05	0.00051878	1.44E-06	5.08E-07	9.24E-07	4.06E-07	1.91E-07	1.15E-06	5.55E-08	6.37E-08	4.46E-06	7.53E-08	5.82E-07	9.06E-07	8.37E-06	1.44E-07	2.13E-06	1.11E-07	6.88E-07
ANGPTL4	0.005532997	0.000293946	0.000299164	0.000367895	0.000185135	0.000378709	0.000121514	0.000226404	5.95E-05	0.000477801	0.000210323	1.27E-05	0.000137611	0.000137396	0.000440603	7.46E-05	4.77E-05	8.93E-05	0.000346755	0.000209486
ANK2	0.000206631	0.000109803	5.45E-06	3.43E-05	1.92E-05	1.77E-05	4.09E-05	9.95E-06	1.29E-05	0.000621238	1.17E-05	2.76E-06	0.000873994	3.80E-05	5.56E-05	2.18E-05	1.14E-05	5.48E-05	3.56E-05	4.61E-05
KCTD3	0.000411685	0.000263835	0.000160068	0.000162242	0.000201058	0.000174418	0.000681863	0.000247977	0.000200656	0.000390097	0.00012715	0.000244049	0.00040182	0.000195554	0.000226381	0.000347464	0.000190589	0.000274985	0.000172249	0.000155538
SPAG4	0.000326434	0.000102415	1.73E-05	9.93E-05	6.72E-05	0.000129254	3.67E-05	4.01E-05	3.97E-05	4.43E-05	1.91E-05	1.72E-05	4.15E-06	0.000139062	5.36E-05	1.06E-05	4.54E-05	4.83E-05	3.36E-05	0.000119623
SPAG7	0.000618136	0.001155411	0.00017911	0.000456662	0.000452234	0.000509954	0.000441424	0.000466754	0.000343433	0.000640579	0.000361289	0.000598857	0.000689367	0.000504348	0.000408519	0.000508389	0.000325912	0.000335408	0.000922789	0.000538378
KDELC2	0.000267029	7.97E-05	2.26E-05	0.00016065	0.000168596	0.000130025	0.000130045	0.000117637	0.000124321	0.000160592	8.98E-05	0.000214581	5.76E-05	0.00012604	0.000143955	0.000103429	0.000114185	0.000183248	7.57E-05	9.71E-05
ANKRD12	6.80E-05	4.04E-05	1.08E-05	6.83E-05	4.21E-05	4.82E-05	8.23E-05	3.42E-05	3.69E-05	4.11E-05	3.36E-05	0.000547305	7.21E-05	4.23E-05	4.41E-05	5.17E-05	2.37E-05	0.000153314	5.24E-05	3.35E-05
SPARCL1	0.002703821	0.000235497	0.000275095	0.000655217	0.000849725	0.000533236	0.001214331	0.000352287	0.000315869	0.008985409	0.00028521	1.82E-05	0.015333645	0.000436614	0.001222423	0.001337132	0.000333672	0.001694999	0.001076993	0.000456643
KDM5D	7.73E-05	3.69E-05	1.95E-05	5.81E-05	6.76E-05	9.89E-05	1.47E-06	3.85E-08	4.47E-05	9.28E-05	3.78E-05	0.000740629	9.08E-05	2.77E-09	6.10E-05	0.000136265	3.78E-05	6.64E-05	4.89E-05	3.33E-08
KDR	0.000563814	2.84E-05	2.06E-05	0.000138497	4.08E-05	4.06E-05	8.91E-05	1.71E-05	3.33E-05	6.40E-05	2.61E-05	4.44E-06	4.78E-05	3.53E-05	4.77E-05	4.31E-05	3.77E-05	8.37E-05	0.00018379	3.35E-05
ANKRD30A	1.47E-07	4.20E-08	8.65E-08	4.81E-08	1.76E-08	2.08E-07	0.000150573	4.46E-08	4.82E-08	4.86E-09	9.94E-09	2.02E-09	3.55E-09	1.80E-08	2.86E-07	2.97E-06	2.18E-09	1.73E-07	1.57E-09	7.73E-08
ANKRD30B	7.20E-07	4.19E-07	5.50E-08	2.01E-07	1.39E-07	9.21E-08	6.30E-05	1.15E-07	2.13E-06	2.02E-07	4.24E-08	6.42E-08	5.28E-07	3.03E-07	2.69E-07	1.57E-06	2.37E-06	6.27E-07	1.82E-06	3.88E-07
KHK	0.000843139	0.000279803	0.000392387	3.29E-05	4.90E-05	3.75E-05	3.70E-05	6.53E-05	0.000118452	7.78E-05	2.52E-05	2.93E-05	7.97E-05	3.78E-05	2.59E-05	1.86E-05	0.000118777	6.03E-05	1.71E-05	2.46E-05
ANKRD36BP1	6.67E-05	3.75E-05	6.56E-06	7.44E-05	3.77E-05	2.77E-05	6.87E-05	2.21E-05	6.44E-05	2.21E-05	2.99E-05	0.000464006	3.32E-05	8.42E-05	2.31E-05	1.96E-05	2.33E-05	0.000152082	1.84E-05	4.84E-05
KIAA0040	0.00016782	9.19E-05	2.22E-05	0.000120592	0.000109086	7.90E-05	0.000398507	7.41E-05	0.000113621	0.000163287	8.10E-05	0.000248834	4.43E-05	0.000239444	0.000147573	6.87E-05	0.000108028	0.000210843	9.57E-05	0.000120709
SPCS2	0.000167374	0.00015087	7.02E-05	0.000213585	0.000161916	0.000181557	0.000200164	0.000163227	0.000211287	0.000145064	6.06E-05	0.00022673	0.0002197	0.000157707	0.000135658	0.000197952	0.000204512	0.00015127	0.000207639	0.000321602
KIAA0101	4.87E-05	4.17E-05	3.86E-05	0.000147841	0.000239397	0.000247031	0.00016697	0.000461912	0.000208527	0.000175274	0.000172071	0.000936366	3.82E-05	0.000264753	6.55E-05	3.09E-05	0.000190275	0.000320238	4.46E-05	0.000271967
SPDEF	3.14E-06	3.81E-06	1.06E-05	0.00023446	3.54E-05	3.46E-05	0.001137026	0.000195905	0.000141189	1.43E-06	1.05E-05	6.50E-07	2.43E-06	0.000241493	0.000160714	0.003559835	0.000123077	0.000192388	1.09E-06	0.000773044
SPDYE2	5.19E-07	5.17E-07	8.38E-08	6.70E-07	4.72E-07	5.00E-07	5.52E-07	3.40E-07	1.78E-05	4.83E-07	2.32E-07	1.19E-05	2.13E-07	1.05E-06	2.70E-07	2.20E-07	2.22E-05	1.68E-06	2.21E-07	3.99E-05
SPDYE8P	5.27E-06	5.06E-06	1.34E-06	1.03E-05	4.85E-06	5.53E-06	8.10E-06	3.58E-06	1.89E-05	9.38E-06	2.54E-06	0.000235537	4.16E-06	2.52E-05	2.87E-06	3.05E-06	1.25E-05	2.86E-05	2.36E-06	3.09E-05
ANKRD9	2.52E-05	5.87E-05	1.68E-05	4.33E-05	3.72E-05	7.71E-05	2.78E-05	7.76E-05	0.000113217	4.48E-05	3.94E-05	7.47E-05	2.57E-05	0.000146452	4.17E-05	4.00E-05	0.000192687	0.000230545	1.85E-05	5.21E-05
ANKS4B	6.03E-05	4.00E-05	2.79E-05	1.10E-05	1.36E-06	1.82E-06	3.14E-07	1.01E-05	0.000162704	4.75E-08	5.97E-08	9.97E-08	8.70E-08	3.82E-07	3.97E-05	1.62E-07	0.000158319	9.59E-05	1.91E-08	4.52E-06
ANKS6	7.81E-05	0.000121148	1.62E-05	7.92E-05	7.44E-05	7.84E-05	3.07E-05	7.43E-05	0.000108552	8.74E-05	5.49E-05	6.55E-05	9.54E-05	0.00012503	7.42E-05	5.15E-05	0.000121373	0.000117941	0.00022572	0.000102252
ANO1	0.000173547	2.46E-05	7.36E-05	9.78E-05	0.000249483	0.000235802	0.000504671	0.000177662	0.000120221	1.38E-05	0.000526726	4.33E-07	5.56E-06	0.000182625	0.000437486	6.52E-05	9.88E-05	0.000462697	0.000176496	0.000362403
KIAA0495	5.41E-05	6.93E-05	9.91E-06	5.12E-05	3.70E-05	1.84E-05	5.18E-05	3.20E-05	7.90E-06	9.46E-05	1.63E-05	0.000129534	3.46E-05	6.53E-05	3.40E-05	4.77E-05	7.69E-06	2.38E-05	6.89E-05	5.36E-05
ANO7	6.18E-06	4.44E-06	1.97E-06	5.61E-06	4.46E-06	4.04E-06	6.24E-06	3.40E-06	2.02E-05	3.67E-06	1.55E-06	8.51E-05	2.28E-06	1.61E-05	1.31E-05	0.000390709	1.70E-05	1.83E-05	4.23E-06	9.17E-06
SPIN2A	9.21E-07	8.22E-07	1.01E-07	1.54E-06	1.21E-06	8.86E-07	1.32E-06	2.75E-07	1.89E-05	2.97E-07	6.75E-07	1.23E-05	7.28E-07	1.70E-06	1.34E-06	3.81E-07	2.12E-05	9.98E-07	5.87E-07	2.18E-05
SPIN2B	4.66E-05	6.92E-05	1.43E-05	4.20E-05	5.18E-05	5.02E-05	5.87E-05	4.98E-05	8.05E-05	6.29E-05	2.95E-05	9.65E-05	9.32E-05	3.27E-05	4.09E-05	5.75E-05	8.90E-05	2.18E-05	6.07E-05	5.75E-05
SPINK1	0.000285941	0.0002527	0.004163308	0.006380265	0.000230446	0.016280017	1.28E-05	0.000510498	0.004148924	1.18E-05	8.75E-06	1.53E-07	1.51E-06	0.000503684	0.016631594	0.000752112	0.004917831	0.010474339	1.23E-06	0.000294269
ANP32C	2.19E-06	1.74E-06	6.88E-07	3.51E-06	2.14E-06	2.56E-06	2.20E-06	3.04E-06	1.60E-05	1.76E-06	4.17E-06	4.47E-06	2.95E-06	1.10E-06	1.59E-06	2.26E-06	1.53E-05	1.27E-06	1.95E-06	3.77E-05
ANTXR2	0.000132312	5.06E-05	2.69E-05	0.000145327	6.98E-05	0.000109396	8.62E-05	4.81E-05	0.00015496	7.89E-05	6.26E-05	0.000516621	3.44E-05	3.46E-05	0.000246323	0.000331689	0.000117994	0.000244282	2.79E-05	6.32E-05
ANXA10	7.07E-07	8.69E-07	7.35E-05	7.73E-05	3.22E-05	0.000240067	6.13E-07	1.28E-05	2.12E-05	1.37E-07	1.04E-05	8.33E-07	7.43E-08	1.05E-06	0.00078503	1.48E-06	5.76E-06	0.000726439	1.80E-08	2.43E-06
ANXA11	0.000917747	0.001890359	0.000271118	0.001204835	0.000819541	0.001248959	0.000774722	0.00099142	0.001311286	0.000276603	0.000620458	0.001307063	0.000261615	0.001837555	0.001355095	0.000949927	0.001362084	0.002127109	0.000806029	0.001243224
ANXA13	0.000192355	0.000336308	0.000147948	1.58E-05	1.35E-05	2.45E-06	2.20E-06	6.05E-06	0.000192676	2.77E-06	3.27E-06	0	2.21E-06	1.64E-05	0.000142795	2.00E-06	0.000190238	0.000271389	1.43E-07	7.29E-06
SPINT1	0.000539944	0.000879595	0.000129297	0.00134361	0.001267702	0.001724832	0.001117443	0.001221775	0.001099261	2.30E-05	0.000790056	0.000184196	7.96E-06	0.002138529	0.001111223	0.001004228	0.001130017	0.001540605	0.001304982	0.001473385
ANXA2P1	2.43E-05	3.26E-05	7.67E-06	6.08E-05	4.90E-05	4.67E-05	3.62E-05	5.75E-05	0.000117361	3.64E-05	0.000218715	4.56E-05	4.32E-06	4.70E-05	7.27E-05	9.20E-06	9.89E-05	0.000112967	2.83E-05	0.00010917
ANXA2P2	0.001556671	0.002162415	0.00049001	0.002886656	0.003894599	0.002827528	0.002309152	0.003580459	0.003223694	0.001662642	0.005810345	0.001177399	0.000243026	0.002448872	0.004022426	0.000559755	0.002895021	0.004138136	0.002004972	0.002558663
ANXA2P3	1.96E-06	3.32E-06	6.32E-07	1.01E-05	4.96E-06	4.99E-06	2.66E-06	6.84E-06	3.54E-05	1.13E-06	5.02E-05	2.12E-06	6.67E-07	4.74E-07	5.35E-06	1.17E-06	3.53E-05	5.32E-06	3.60E-06	4.73E-05
SPN	5.85E-05	3.18E-05	4.96E-06	5.79E-05	3.24E-05	1.73E-05	3.63E-05	2.00E-05	2.07E-05	1.87E-05	2.33E-05	0.004148081	1.16E-05	2.17E-05	3.56E-05	1.18E-05	1.96E-05	8.03E-05	2.51E-05	1.96E-05
ANXA4	0.004523796	0.002570265	0.000594844	0.000783047	0.00064501	0.000685638	0.000485853	0.000890376	0.001585607	0.000238175	0.000398832	0.000450935	0.000126371	0.000601483	0.002956062	0.000311813	0.001515176	0.002082043	0.000562096	0.000835133
ANXA6	0.000852868	0.000469892	0.000310536	0.000453954	0.00035619	0.00036701	0.001172464	0.000232697	0.000432234	0.000885713	0.000234831	0.001054062	0.0009693	0.00038987	0.000690053	0.000360165	0.000461743	0.000521777	0.00058355	0.000393311
ANXA8	8.80E-06	1.48E-05	1.51E-05	7.60E-05	0.000867237	0.001275698	0.000110357	0.001426052	8.44E-06	1.28E-06	0.001387972	0.000137361	1.10E-06	4.00E-05	0.000290656	3.09E-05	3.38E-05	8.42E-05	1.75E-05	4.99E-05
ANXA8L2	4.58E-06	8.03E-06	1.27E-05	4.01E-05	0.000312569	0.000408916	4.35E-05	0.000464	4.57E-06	3.96E-07	0.000506624	2.90E-05	5.62E-07	2.78E-05	0.00010369	1.34E-05	1.90E-05	4.96E-05	7.10E-06	2.43E-05
SPOCK1	0.000202292	0.000182825	5.08E-06	4.42E-05	6.13E-05	7.37E-05	0.000122689	3.27E-05	4.85E-05	0.000192583	5.20E-05	1.22E-05	0.000521888	2.75E-05	0.000113278	0.000961364	3.84E-05	0.000109921	0.000112838	9.01E-05
SPON1	0.000202042	0.000533983	3.35E-06	0.000112026	8.57E-05	6.94E-05	0.000132859	3.52E-05	9.15E-05	0.000254291	3.52E-05	9.97E-05	0.000477802	0.003048275	0.000222135	3.79E-05	9.81E-05	0.000246678	2.24E-05	0.000430677
SPOPL	9.02E-05	6.11E-05	1.72E-05	8.03E-05	6.36E-05	5.77E-05	0.000176494	4.95E-05	6.73E-05	4.38E-05	4.53E-05	0.000188469	5.10E-05	5.99E-05	5.97E-05	6.43E-05	5.71E-05	8.76E-05	5.39E-05	3.89E-05
SPP1	0.013205719	0.052034024	0.003382828	0.005060658	0.007958843	0.002545912	0.002300972	0.000931823	0.001419431	0.032322834	0.001463199	4.65E-05	0.005677656	0.004941097	0.004696283	0.000146052	0.001191691	0.001877232	0.000471671	0.002610079
SPP2	1.16E-07	8.76E-08	0.00030856	9.13E-06	2.43E-07	3.06E-08	3.24E-08	1.03E-07	5.55E-08	4.41E-07	2.55E-08	1.56E-08	2.23E-08	3.85E-07	5.88E-08	1.28E-08	4.90E-08	6.42E-08	8.80E-09	1.28E-07
AP1M2	9.19E-05	0.000254988	4.91E-05	0.000487279	0.000351375	0.000636401	0.000787144	0.00047873	0.000886088	6.77E-07	0.000246135	6.10E-07	4.58E-07	0.001090862	0.000505112	0.000616749	0.000910455	0.000731964	0.000994546	0.000958913
KIAA1324	1.20E-05	8.41E-06	6.24E-06	0.000332374	0.00015747	1.96E-05	0.00138511	0.000236123	0.000363572	1.76E-05	4.35E-05	6.13E-06	1.91E-05	0.000263408	0.00032163	0.001290652	0.000339227	0.000754195	4.96E-05	0.001550886
SPRR1A	6.05E-07	3.90E-06	1.04E-06	4.45E-05	0.002630613	0.001474766	2.22E-05	0.00320321	5.79E-05	1.76E-07	0.012537453	8.40E-09	1.40E-06	5.88E-06	0.000106129	1.54E-06	1.16E-05	0.000359027	6.94E-07	9.35E-05
SPRR1B	5.77E-07	3.21E-06	9.34E-07	0.000225029	0.004290981	0.001598875	4.91E-05	0.005293966	5.22E-05	1.71E-08	0.016680508	1.37E-08	1.72E-06	3.45E-05	0.000229679	1.44E-06	9.07E-06	0.000830613	1.57E-05	0.000155205
SPRR2A	9.94E-07	4.00E-06	2.88E-07	4.32E-05	0.00343604	0.000564772	2.25E-05	0.002446569	5.59E-05	1.36E-07	0.009371782	4.12E-08	1.05E-06	7.41E-07	2.59E-05	4.23E-07	9.90E-06	0.000310258	4.07E-07	7.12E-05
SPRR2B	1.32E-07	3.16E-07	3.07E-08	1.57E-06	6.54E-05	1.69E-05	8.46E-07	4.99E-05	2.91E-06	7.63E-09	0.000581448	1.34E-08	7.45E-08	2.55E-07	1.19E-07	1.28E-08	2.02E-06	4.29E-06	1.79E-08	1.73E-05
SPRR2D	4.31E-07	1.48E-06	3.35E-07	8.72E-05	0.001852446	0.000372182	1.68E-05	0.001423057	4.30E-05	1.19E-07	0.005823	2.59E-08	6.11E-07	5.11E-07	1.13E-05	2.18E-07	1.01E-05	0.000114581	2.51E-06	0.000136035
SPRR2E	3.08E-07	1.82E-06	2.00E-07	1.37E-05	0.001001095	0.000262814	1.30E-05	0.000997262	2.68E-05	4.19E-08	0.005963488	7.24E-08	5.61E-07	2.96E-07	1.50E-06	2.13E-07	3.12E-06	0.000116837	7.15E-08	5.10E-05
SPRR2G	1.02E-07	8.53E-07	7.55E-08	1.74E-06	0.000176883	8.46E-05	1.36E-06	0.000107424	1.03E-06	1.21E-07	0.001551334	3.04E-08	8.23E-07	1.55E-06	4.59E-07	7.78E-08	1.82E-06	1.47E-05	3.39E-08	1.81E-05
KIAA1467	5.65E-05	3.89E-05	5.37E-06	3.02E-05	5.75E-05	5.96E-05	0.000300478	2.49E-05	9.56E-06	8.75E-05	2.24E-05	8.62E-05	0.000139155	2.70E-05	1.52E-05	8.92E-05	8.50E-06	1.82E-05	3.60E-05	3.09E-05
KIAA1462	0.000356896	5.96E-05	4.23E-05	0.000133929	7.74E-05	9.64E-05	0.00014415	2.90E-05	5.99E-05	8.46E-05	4.53E-05	8.10E-05	0.000169612	0.000138991	0.000136057	8.87E-05	5.05E-05	0.000157006	0.000435815	4.61E-05
APBA2	1.17E-05	3.34E-05	3.30E-06	6.27E-05	5.83E-05	3.53E-05	2.51E-05	1.44E-05	1.42E-05	0.000434514	2.34E-05	6.26E-05	0.000667564	6.47E-05	2.75E-05	3.41E-05	1.58E-05	2.75E-05	1.83E-05	0.000114957
APBB1	0.000296233	0.000374314	3.50E-05	0.000125879	8.89E-05	8.04E-05	0.000158611	5.40E-05	4.68E-05	0.000839726	4.25E-05	6.35E-05	0.001442742	0.00015328	0.000205711	0.000160185	5.70E-05	0.000101914	0.000247011	0.000125848
APBB2	0.000139798	4.95E-05	1.90E-05	5.94E-05	5.05E-05	4.05E-05	0.000196977	3.14E-05	6.23E-05	0.000157275	4.59E-05	1.09E-05	0.00021588	7.16E-05	7.61E-05	3.53E-05	5.28E-05	0.000116367	0.000122434	5.63E-05
APC2	4.42E-07	5.51E-07	2.64E-07	7.82E-07	1.01E-06	1.36E-06	7.80E-07	1.92E-06	1.35E-06	0.000278508	1.43E-06	1.70E-05	0.000531916	1.15E-06	7.45E-07	6.94E-07	9.45E-07	3.18E-06	1.91E-07	1.05E-06
APCS	2.55E-05	2.92E-05	0.004028009	1.24E-06	2.41E-07	3.52E-07	5.61E-08	3.18E-07	1.09E-07	3.00E-09	8.07E-08	1.68E-08	3.32E-08	3.40E-07	0.000368077	3.23E-07	6.12E-07	4.45E-07	6.79E-08	1.22E-06
APLN	0.000437455	2.26E-05	1.47E-05	4.90E-05	3.49E-05	4.11E-05	3.83E-05	2.61E-05	3.65E-05	0.00061247	3.47E-05	9.26E-06	0.000254456	6.09E-05	1.13E-05	3.10E-05	4.11E-05	5.08E-05	2.29E-05	2.74E-05
APLP1	2.46E-05	1.53E-05	1.97E-05	6.87E-05	4.38E-05	4.66E-05	8.36E-05	4.91E-05	1.01E-05	0.001280793	1.56E-05	2.63E-06	0.002056675	0.000288938	0.000224531	2.42E-05	5.78E-06	6.75E-05	2.10E-05	0.000112762
APLP2	0.003356259	0.005899755	0.000980456	0.004038757	0.002363406	0.002677305	0.002429233	0.001467258	0.00177238	0.002931274	0.001206642	0.005780749	0.002433014	0.002918654	0.002385824	0.003682395	0.001829311	0.002293404	0.012781201	0.002534821
APOA1	2.14E-05	5.80E-06	0.028744854	1.53E-05	0.000109978	7.20E-06	5.41E-06	7.87E-06	8.83E-06	4.81E-06	1.46E-06	6.37E-06	3.01E-06	0.002259752	6.65E-05	2.02E-06	9.85E-06	0.000949498	6.55E-05	0.000215186
APOA2	4.06E-05	1.90E-05	0.123971042	1.72E-05	0.00011768	0.001504745	2.08E-06	8.43E-06	1.56E-05	1.90E-07	2.18E-06	1.88E-05	1.14E-06	2.81E-06	2.45E-05	5.70E-06	6.53E-05	0.00073493	5.82E-06	8.02E-05
APOA5	2.38E-06	1.86E-07	0.000494851	7.30E-07	4.38E-07	3.66E-07	2.73E-07	1.02E-07	2.18E-07	1.50E-07	1.23E-07	9.03E-08	1.40E-07	3.33E-07	2.45E-07	1.43E-07	2.20E-07	2.27E-06	3.65E-07	2.46E-07
APOB	2.85E-05	1.22E-06	0.001272449	2.60E-06	6.44E-07	4.74E-07	2.99E-07	2.53E-07	1.11E-06	4.30E-07	1.20E-07	9.19E-07	2.77E-07	2.83E-07	1.04E-05	4.06E-07	1.13E-06	4.26E-05	1.11E-07	4.03E-06
SRL	6.19E-06	1.91E-05	4.35E-07	1.84E-06	2.93E-06	1.66E-06	2.58E-06	2.48E-06	1.77E-06	3.32E-06	2.02E-05	1.05E-06	4.54E-06	3.96E-06	3.77E-06	8.86E-06	1.27E-06	5.07E-06	9.06E-05	2.70E-06
APOC2	0.00030074	0.00034923	0.018081838	0.000234627	0.000148755	7.66E-05	0.000134104	0.000118061	0.000109951	0.00191886	6.56E-05	0.000455273	0.000681234	0.000209391	0.000154869	2.92E-05	0.000153711	0.00038143	7.71E-05	0.000105509
APOC3	0.000144369	1.14E-05	0.033175366	4.52E-06	1.31E-05	3.60E-06	4.31E-07	2.85E-06	1.36E-06	3.16E-08	8.66E-07	3.07E-07	3.08E-07	1.28E-06	3.21E-05	1.24E-06	5.83E-06	0.000111605	2.01E-06	3.84E-06
APOC4	5.81E-06	3.55E-06	0.001751201	1.51E-06	1.14E-06	8.74E-07	1.31E-06	8.19E-07	4.71E-07	4.94E-06	5.60E-07	6.00E-07	4.07E-06	2.36E-06	1.83E-06	4.26E-07	5.31E-07	9.66E-07	1.51E-06	1.02E-06
KIF1B	0.00010765	0.000103422	2.32E-05	0.000101326	9.14E-05	6.70E-05	0.000106364	6.92E-05	7.98E-05	0.000350896	8.15E-05	0.000175932	0.000618905	0.000163583	6.27E-05	8.24E-05	6.30E-05	0.0001264	9.84E-05	8.14E-05
APOE	0.006216295	0.016177246	0.026222272	0.003527784	0.00303525	0.002464622	0.002985261	0.002038543	0.001234881	0.019516427	0.001255725	0.000152198	0.029866061	0.00506595	0.002985952	0.000875632	0.00093076	0.003964358	0.006673918	0.002721652
APOF	6.72E-07	2.27E-07	0.000128837	1.02E-06	1.17E-07	1.52E-07	4.77E-06	1.67E-07	3.99E-07	1.94E-07	7.00E-08	8.38E-07	1.43E-07	2.08E-07	1.92E-07	5.42E-05	1.05E-07	6.42E-07	7.83E-08	8.64E-07
APOH	7.36E-05	1.19E-05	0.014021693	0.000104881	4.08E-06	1.87E-06	6.02E-07	1.24E-06	5.16E-06	2.41E-06	3.71E-07	4.05E-09	1.10E-06	3.61E-06	6.93E-05	4.05E-06	6.73E-06	7.50E-05	5.13E-07	2.68E-06
APOLD1	0.000758477	4.17E-05	2.58E-05	5.44E-05	4.21E-05	6.95E-05	8.87E-05	2.58E-05	0.000121936	0.000191738	2.79E-05	6.08E-05	0.000272841	3.90E-05	9.80E-05	7.45E-05	0.000113627	0.000104327	0.000261063	2.21E-05
SRRM1	0.000227163	0.000227288	5.25E-05	0.000269489	0.000276254	0.000269536	0.000292727	0.000258559	0.000247882	0.00027132	0.000174203	0.001463503	0.000233132	0.000444304	0.000198549	0.000278528	0.000226557	0.000639352	0.000240347	0.000273176
SRRM2	0.000682899	0.000587316	0.000130137	0.000691843	0.000572957	0.000505098	0.000847674	0.000542453	0.00061806	0.000563197	0.00036686	0.006110842	0.000789307	0.001187875	0.000527086	0.000578297	0.000633452	0.00144074	0.000599294	0.000592077
KIF3A	4.15E-05	3.92E-05	4.55E-06	3.42E-05	2.51E-05	2.87E-05	5.07E-05	2.20E-05	2.12E-05	7.93E-05	1.50E-05	3.72E-05	0.000187084	3.33E-05	2.85E-05	2.88E-05	1.96E-05	3.62E-05	3.85E-05	3.23E-05
KIF5A	6.81E-07	1.68E-06	1.27E-07	2.80E-06	3.47E-06	2.25E-06	3.63E-06	6.54E-07	1.93E-06	0.000280604	8.90E-07	3.50E-06	0.000845799	1.82E-05	7.58E-06	7.81E-07	1.84E-06	3.94E-06	7.04E-06	3.23E-06
KIF5C	1.40E-05	2.43E-06	1.87E-06	1.03E-05	7.78E-06	3.05E-05	7.05E-05	4.53E-06	3.74E-06	0.00026407	2.09E-06	1.01E-05	0.000665949	5.67E-05	2.09E-05	0.000283953	5.37E-06	7.78E-06	1.39E-05	1.87E-05
AQP3	0.000784025	0.000312261	0.000159582	0.003160293	0.001708971	0.003406024	0.000461394	0.004363259	0.000222109	1.76E-05	0.003147157	0.000191107	1.52E-05	0.000182693	0.000486047	0.000738382	0.000180948	0.00036261	2.86E-05	0.000311883
AQP4	9.85E-06	4.37E-06	1.52E-06	0.00017503	6.62E-05	2.58E-06	3.29E-06	1.25E-06	1.56E-07	0.003615019	5.52E-07	3.99E-07	0.00316356	2.36E-06	1.38E-06	1.21E-06	4.66E-08	1.29E-06	4.63E-05	1.40E-06
SSH3	0.000144538	0.000334634	4.27E-05	0.000227023	0.000197903	0.00065158	0.000289097	0.00023516	0.000203656	7.94E-05	0.000188564	0.000294406	3.89E-05	0.000385848	0.000216623	0.000190637	0.000231402	0.00032241	0.00025782	0.000242456
SSR2	0.003273181	0.002394617	0.001386129	0.003754097	0.003076162	0.003070788	0.004432861	0.002393774	0.00249309	0.003140839	0.001457809	0.003433865	0.001723632	0.004769903	0.002285871	0.003023684	0.00262765	0.003159642	0.001756119	0.004726313
AR	4.30E-05	5.68E-05	1.44E-05	6.09E-06	4.02E-06	8.76E-06	0.000165929	3.40E-06	1.69E-06	2.01E-05	3.05E-06	4.13E-05	1.85E-05	9.08E-05	6.58E-06	0.000121776	1.10E-06	6.64E-06	5.96E-06	2.52E-05
SST	0.000895576	0.002079294	4.40E-05	0.000295649	6.30E-06	9.20E-05	1.47E-06	0.000192218	1.12E-05	6.05E-05	4.24E-06	0	0.000248907	0.004118438	0.002608389	1.21E-05	1.02E-05	0.000563931	1.49E-05	0.000886284
KL	0.000245426	0.000266565	9.04E-07	9.39E-06	4.19E-06	1.05E-05	5.47E-06	3.21E-06	3.79E-06	2.84E-06	2.35E-06	4.92E-06	3.30E-06	2.48E-06	8.13E-06	5.62E-05	4.25E-06	1.02E-05	2.02E-05	2.56E-06
ST13	0.001287453	0.000772691	0.000314573	0.000706281	0.000932108	0.000614781	0.000932723	0.000565846	0.000637634	0.000822793	0.000349551	0.001219671	0.001300972	0.000689271	0.000525014	0.000845899	0.000667575	0.000598806	0.000971495	0.000644031
ARG1	2.10E-06	3.43E-07	0.000899703	9.34E-07	4.29E-06	1.47E-06	3.86E-07	1.16E-06	7.58E-07	2.13E-06	1.19E-05	7.51E-05	8.95E-07	1.74E-06	2.18E-06	9.19E-07	3.43E-07	1.40E-06	2.78E-07	5.10E-07
ARG2	0.000314549	0.000146981	2.76E-05	0.000102454	0.000112298	0.000122578	6.13E-05	0.000149526	7.90E-05	9.55E-05	8.29E-05	0.000112508	6.01E-05	7.73E-05	4.85E-05	0.001070812	6.91E-05	8.31E-05	0.000423384	0.000133208
KLF15	8.53E-05	0.00014	0.000148629	3.28E-05	1.77E-05	2.38E-05	1.01E-05	7.14E-06	6.31E-06	0.000190557	4.51E-06	1.40E-06	0.000368596	4.72E-05	2.60E-05	0.000135714	6.10E-06	2.44E-05	2.65E-05	2.48E-05
KLF2	0.000272299	0.000182831	3.00E-05	0.000153981	7.64E-05	9.95E-05	0.000209248	7.54E-05	0.000126728	0.000100406	5.94E-05	0.0013829	0.000108138	0.000160032	0.000397579	0.000133667	0.000122669	0.000714412	0.000205544	7.45E-05
ST3GAL5	9.44E-05	7.66E-05	3.28E-05	0.000403028	8.15E-05	0.000200387	8.34E-05	3.37E-05	2.82E-05	0.000346319	4.45E-05	0.000175225	0.00045416	5.97E-05	7.17E-05	3.61E-05	2.22E-05	4.94E-05	0.001166546	5.81E-05
KLF5	5.54E-05	0.000167848	2.29E-05	0.000443018	0.000979068	0.00113343	0.000135904	0.001297277	0.001479498	1.54E-05	0.000878892	2.44E-05	7.18E-06	0.000575797	0.000641483	0.000136092	0.001499796	0.001762068	0.00035344	0.000415923
ARHGAP15	9.03E-05	3.58E-05	1.26E-05	4.76E-05	2.83E-05	2.71E-05	4.17E-05	1.86E-05	2.22E-05	5.98E-05	1.52E-05	0.000925618	1.84E-05	2.54E-05	4.37E-05	1.38E-05	2.03E-05	6.87E-05	2.72E-05	2.54E-05
ST6GAL2	6.03E-06	1.01E-05	1.45E-06	4.10E-06	9.69E-06	5.29E-06	2.35E-05	4.88E-06	7.32E-06	3.42E-05	5.71E-06	8.94E-06	7.76E-05	1.84E-05	9.04E-06	3.22E-06	9.47E-06	4.38E-06	0.000204089	1.09E-05
ST6GALNAC1	1.17E-06	2.36E-06	6.48E-07	0.000291527	0.000113572	4.00E-05	8.93E-06	0.000125247	0.000531494	6.58E-06	4.55E-05	1.32E-05	1.61E-05	0.000186955	0.000235649	0.000145632	0.000586499	0.000323531	2.44E-06	0.00024044
ST6GALNAC2	3.42E-05	0.00013109	9.53E-06	7.44E-05	0.000371039	0.000144843	0.000310742	0.000264343	2.54E-05	1.96E-05	0.000220924	2.71E-05	1.52E-05	0.000345208	5.12E-05	2.67E-05	1.93E-05	5.23E-05	0.000161193	0.000188826
ARHGAP23	8.13E-05	4.75E-05	1.08E-05	7.83E-05	0.000203673	0.000506973	5.46E-05	0.000230191	4.24E-05	0.000168289	0.000213456	0.000147118	0.000216413	0.000276328	9.68E-05	3.81E-05	5.42E-05	0.000154664	0.00011763	5.93E-05
ARHGAP24	0.000204179	0.000266757	1.03E-05	4.06E-05	4.73E-05	1.88E-05	2.98E-05	2.18E-05	1.51E-05	4.36E-05	2.39E-05	4.71E-05	6.90E-05	1.65E-05	5.00E-05	1.18E-05	1.31E-05	5.42E-05	6.24E-05	1.54E-05
KLHL11	1.33E-05	1.22E-05	1.66E-06	1.41E-05	1.57E-05	8.76E-06	2.31E-05	6.38E-06	1.32E-05	1.46E-05	1.09E-05	0.000107934	2.93E-05	1.60E-05	7.35E-06	1.09E-05	8.85E-06	5.47E-05	1.03E-05	1.12E-05
ST8SIA4	0.000131319	1.99E-05	4.65E-06	8.13E-05	3.90E-05	2.25E-05	3.24E-05	1.36E-05	1.57E-05	6.16E-05	1.48E-05	0.000269909	2.38E-05	3.15E-05	2.43E-05	6.69E-06	1.19E-05	3.56E-05	4.63E-05	1.67E-05
KLHL14	6.25E-06	1.77E-05	2.36E-07	3.85E-06	3.84E-06	2.86E-06	4.15E-06	1.39E-05	1.63E-06	3.02E-06	6.54E-07	8.65E-06	1.93E-06	0.000340888	2.61E-06	3.00E-06	1.76E-06	5.89E-06	0.000113155	0.000105476
ARHGAP6	6.29E-05	4.31E-05	1.85E-06	1.05E-05	6.49E-06	1.68E-05	1.19E-05	4.30E-06	1.84E-05	3.87E-05	3.17E-06	1.96E-05	3.54E-05	1.30E-05	2.42E-05	0.000223066	2.00E-05	4.51E-05	9.67E-05	6.79E-06
STAG3L3	6.46E-05	0.000134262	1.42E-05	5.90E-05	6.30E-05	5.03E-05	5.94E-05	4.13E-05	7.49E-05	6.88E-05	2.76E-05	0.001540777	6.69E-05	0.000122528	4.71E-05	4.85E-05	8.09E-05	7.40E-05	5.18E-05	8.19E-05
STAM2	9.73E-05	7.16E-05	1.85E-05	9.27E-05	7.37E-05	6.30E-05	0.000108799	5.63E-05	6.61E-05	0.000101224	4.70E-05	0.000220153	8.76E-05	9.71E-05	6.55E-05	8.45E-05	5.80E-05	0.000132719	7.72E-05	5.54E-05
STAMBPL1	0.000106727	3.06E-05	1.15E-05	5.27E-05	3.95E-05	4.72E-05	3.22E-05	3.93E-05	0.000162356	4.44E-05	2.58E-05	0.000145841	7.10E-05	2.65E-05	5.92E-05	1.56E-05	0.000142135	0.000109505	1.49E-05	2.34E-05
STARD10	0.000322879	0.000278834	0.001050457	0.001036514	0.000564548	0.000693707	0.002156019	0.000708441	0.001779259	0.000144657	0.000454657	6.17E-05	0.000232653	0.000590065	0.000897791	0.000956208	0.001805534	0.00184756	0.000605157	0.000860857
ARHGEF33	1.98E-06	2.02E-06	1.83E-07	4.20E-06	2.55E-06	2.58E-06	2.16E-06	1.27E-05	9.74E-07	2.28E-06	2.21E-06	3.75E-06	3.22E-06	6.97E-06	1.43E-06	1.34E-06	7.94E-07	2.04E-06	1.83E-06	2.32E-06
ARHGEF37	0.000118417	4.39E-05	9.50E-06	1.91E-05	2.60E-05	2.18E-05	8.90E-05	4.12E-05	2.67E-05	4.54E-05	5.62E-05	7.41E-06	8.37E-05	4.71E-05	3.95E-05	0.000166759	2.71E-05	4.63E-05	1.30E-05	3.12E-05
STARD5	3.41E-05	3.14E-05	3.14E-05	4.00E-05	0.000138024	9.59E-05	5.27E-05	0.000134905	9.55E-05	1.83E-05	0.000153299	9.83E-05	1.05E-05	4.00E-05	3.94E-05	4.66E-05	9.86E-05	9.76E-05	4.20E-05	2.89E-05
ARHGEF6	0.000129404	5.01E-05	9.00E-06	6.00E-05	4.12E-05	4.48E-05	0.000144852	1.99E-05	2.59E-05	0.000438294	2.38E-05	0.001358223	0.000465415	3.05E-05	4.80E-05	2.43E-05	2.14E-05	6.57E-05	2.71E-05	2.03E-05
KLK1	0.000604132	0.001224488	5.97E-07	1.41E-05	2.14E-05	1.87E-05	1.15E-05	5.44E-05	0.000382721	6.98E-07	2.27E-05	1.22E-05	4.81E-07	5.48E-05	0.000846877	2.93E-05	0.000335781	0.000257675	0.000126612	2.74E-05
KLK15	1.34E-05	3.08E-06	6.31E-07	3.89E-07	7.15E-07	4.53E-07	1.49E-07	2.84E-07	8.61E-06	1.65E-08	2.27E-07	3.69E-08	4.26E-08	2.31E-07	5.98E-07	5.19E-05	1.23E-05	3.59E-06	6.13E-06	1.02E-06
KLK2	7.29E-07	1.68E-06	7.53E-07	6.96E-07	1.91E-06	2.64E-05	3.59E-06	3.61E-06	5.54E-07	7.41E-08	1.14E-06	4.89E-07	1.12E-06	7.33E-07	3.58E-06	0.026404604	1.20E-06	7.00E-07	7.83E-06	3.91E-06
KLK3	5.71E-06	7.54E-06	2.09E-06	7.43E-07	1.49E-06	4.16E-05	8.64E-06	2.00E-05	6.21E-06	4.73E-08	2.89E-06	4.54E-08	5.73E-06	5.40E-07	1.65E-05	0.123543984	1.09E-05	2.14E-06	1.16E-05	6.82E-06
KLK4	7.40E-05	0.000273849	9.14E-06	2.53E-06	5.19E-06	1.88E-05	3.92E-05	4.29E-06	7.70E-06	7.39E-07	3.94E-06	9.98E-08	6.88E-07	4.52E-06	6.09E-06	0.007563733	7.81E-06	1.31E-05	6.34E-05	7.51E-05
KLK5	5.62E-07	2.35E-06	9.63E-08	4.01E-05	6.42E-05	0.000198726	0.000261206	0.000145936	2.42E-06	6.24E-07	0.000565924	3.62E-09	3.53E-06	0.001918835	5.04E-05	1.42E-06	1.71E-05	4.63E-05	2.04E-05	6.14E-05
KLK6	2.98E-06	0.000110607	1.12E-06	8.46E-05	0.000116336	0.000195036	0.000185959	0.000124371	0.000264751	0.000172249	0.000386314	0	0.000321559	0.002842285	0.000483703	8.15E-07	0.00024745	0.000659642	4.47E-05	0.000252424
STC2	0.000368769	2.09E-05	1.48E-05	5.42E-05	0.000131963	5.43E-05	0.001289284	5.15E-05	6.56E-05	6.12E-05	5.22E-05	1.13E-06	4.48E-05	8.53E-05	3.92E-05	2.42E-05	8.10E-05	3.32E-05	3.17E-05	0.000148008
KLK8	5.26E-07	2.43E-06	5.75E-07	8.36E-05	0.000160917	8.98E-05	8.47E-05	0.000229917	6.43E-05	1.73E-07	0.000606244	1.49E-08	3.08E-07	0.001733969	0.000176996	4.15E-07	6.04E-05	8.12E-05	4.23E-06	0.000216471
STEAP2	5.23E-05	5.56E-05	1.15E-05	0.000107814	7.30E-05	6.40E-05	9.29E-05	3.24E-05	7.04E-05	2.56E-05	2.73E-05	1.33E-06	4.46E-05	8.60E-05	0.000105995	0.001498825	5.68E-05	0.000181938	1.88E-05	4.56E-05
KLK9	6.62E-08	1.46E-07	1.53E-08	8.66E-07	1.97E-05	1.14E-05	9.85E-07	2.01E-05	8.77E-07	2.43E-07	0.000129143	0	1.53E-08	3.61E-06	1.95E-06	3.48E-08	5.21E-07	2.73E-06	5.91E-08	1.40E-06
KLKP1	1.68E-06	7.17E-07	1.58E-07	1.82E-07	1.90E-07	6.96E-07	2.69E-06	1.90E-07	3.30E-07	1.87E-08	1.56E-07	6.13E-08	1.88E-08	7.11E-08	4.86E-07	4.73E-05	2.12E-07	6.23E-07	7.63E-07	1.28E-06
KLK7	1.11E-06	1.01E-06	1.27E-07	3.89E-05	8.53E-05	3.65E-05	9.22E-05	8.27E-05	4.56E-05	3.07E-06	0.000380146	2.60E-07	1.38E-05	0.002504374	0.000300751	7.74E-07	2.57E-05	0.000118142	0.000253543	8.38E-05
STEAP4	0.000143319	1.51E-05	1.13E-05	0.000543981	8.73E-05	5.98E-05	0.000225841	0.000187312	1.94E-05	6.45E-06	6.62E-05	2.67E-05	2.87E-06	2.82E-05	8.10E-05	0.001142333	1.19E-05	7.13E-05	0.000164587	1.57E-05
STEAP1	4.62E-05	2.64E-05	6.46E-05	0.000261456	0.000271444	0.000147247	0.000121466	0.000122055	0.000196242	7.13E-05	0.000138703	2.15E-06	1.36E-05	0.000164408	0.000211612	0.001133569	0.000182942	0.000329482	1.14E-05	9.76E-05
ARL14	2.75E-06	1.38E-05	1.79E-05	3.33E-05	1.63E-05	9.14E-05	1.12E-06	2.98E-05	7.84E-05	9.46E-08	1.86E-05	1.06E-07	4.11E-08	3.85E-06	0.00028606	6.78E-07	7.44E-05	0.000217956	5.54E-06	4.08E-06
KLKB1	2.44E-05	2.07E-05	0.000144195	1.99E-06	8.43E-07	1.00E-06	1.40E-06	1.15E-06	1.32E-06	5.80E-06	4.57E-07	2.16E-06	4.98E-06	9.61E-07	7.21E-06	1.30E-06	1.06E-06	1.64E-06	4.42E-06	4.55E-06
STK19	0.000160377	0.000151521	5.69E-05	0.000128442	0.000123598	0.000154409	0.000170702	0.000144031	0.000139946	0.000134605	8.83E-05	0.000156201	0.000158815	0.000109506	0.000117975	0.000112901	0.000146828	7.05E-05	0.000149527	0.000326033
ARL4D	6.25E-05	0.000170095	9.75E-05	8.58E-05	0.000288137	0.000242651	6.07E-05	0.000301614	1.85E-05	0.00011556	0.00027003	9.75E-06	7.84E-05	0.000323136	7.96E-05	4.09E-05	1.85E-05	3.80E-05	0.000399573	0.000287886
KNG1	9.19E-05	4.97E-05	0.00505261	6.11E-06	5.97E-07	5.29E-07	2.29E-07	5.42E-07	3.55E-06	4.63E-08	2.02E-07	1.79E-06	3.37E-07	1.12E-07	1.32E-06	7.49E-07	6.11E-06	2.77E-06	2.77E-07	4.79E-06
STK32A	8.48E-06	1.04E-05	3.58E-07	4.93E-05	6.59E-06	1.17E-05	1.10E-06	1.13E-06	9.14E-07	6.26E-05	5.71E-07	1.79E-07	8.46E-05	4.43E-06	8.05E-06	1.19E-06	5.03E-07	2.57E-06	0.000102137	3.80E-06
KPNA2	0.000242189	0.000242918	0.000193288	0.000775051	0.001208917	0.001094955	0.001156037	0.001083156	0.000876967	0.000969402	0.000874562	0.001051556	0.000368493	0.001336234	0.000290478	0.000130672	0.000863684	0.001076608	0.000182631	0.001038593
STK33	1.81E-05	7.74E-05	1.61E-06	3.60E-05	1.67E-05	9.70E-06	3.16E-06	7.29E-06	7.30E-06	0.000105225	3.25E-06	1.47E-05	8.27E-05	4.95E-05	1.74E-05	1.04E-05	6.34E-06	2.16E-05	8.54E-05	6.36E-05
KRBA1	0.000220623	6.10E-05	7.30E-06	2.69E-05	4.37E-05	5.20E-05	4.22E-05	3.31E-05	7.16E-06	8.97E-05	3.70E-05	7.83E-05	7.22E-05	7.14E-05	2.39E-05	2.64E-05	5.97E-06	3.14E-05	3.70E-05	4.86E-05
ARMCX2	0.000180266	0.000173281	1.07E-05	0.000115484	0.000108435	0.00012135	0.000207087	6.73E-05	3.70E-05	0.000267237	3.88E-05	1.84E-05	0.000189762	0.000373731	0.000108147	0.000146333	3.64E-05	7.28E-05	0.000723719	0.00020598
ARMCX3	0.000302113	0.000220241	4.29E-05	0.000226097	0.000173714	0.000186886	0.00033448	0.000141977	0.000186534	0.000435552	8.12E-05	0.000295467	0.000485643	0.000168065	0.000205328	0.000294838	0.00020069	0.000189271	0.001334505	0.000199013
ARMCX6	7.18E-05	6.16E-05	1.03E-05	6.25E-05	7.38E-05	7.82E-05	8.47E-05	6.11E-05	7.63E-05	0.000104098	2.61E-05	8.29E-05	9.72E-05	9.76E-05	5.85E-05	6.81E-05	9.09E-05	3.46E-05	0.000144075	0.000202193
KRT13	1.20E-05	0.000126789	1.46E-06	6.96E-05	0.004789811	0.010197899	8.50E-05	0.013624696	5.70E-06	1.16E-06	0.01104029	6.11E-06	2.84E-06	2.45E-05	0.000101078	0.00015725	1.23E-06	0.001685461	1.22E-05	9.10E-05
KRT14	3.97E-06	1.32E-05	3.42E-06	0.000110067	0.007905069	0.007356997	0.001584104	0.017360578	3.92E-05	1.22E-06	0.071869672	1.00E-08	5.12E-06	0.000100406	0.00013455	0.000216652	1.75E-06	0.000230656	2.86E-05	0.000108523
KRT15	4.09E-06	1.96E-05	1.56E-06	0.000381655	0.005689723	0.001439452	0.001267019	0.005792178	4.23E-05	3.44E-07	0.003727805	4.17E-08	1.08E-06	7.82E-05	9.99E-05	0.000616471	4.60E-05	0.000121529	3.70E-05	6.11E-05
KRT16	1.85E-06	4.12E-05	2.83E-06	0.000117647	0.004529225	0.003046558	0.000491964	0.008591212	3.29E-05	4.10E-06	0.027781598	1.91E-07	2.44E-06	4.50E-05	0.000539587	1.49E-05	1.34E-05	0.000153858	1.21E-05	0.000255969
KRT17	0.000108681	0.000308909	2.55E-05	0.001039043	0.020688562	0.016305289	0.001405615	0.028540526	0.000249684	1.94E-05	0.041399174	4.74E-05	1.56E-05	0.000705174	0.004474884	0.000916083	0.000249325	0.001131163	0.000320644	0.001175847
KRT18	0.003970336	0.007070857	0.002495421	0.007026641	0.003216836	0.008969657	0.007285142	0.005535735	0.012305013	3.51E-05	0.001247722	0.000352178	9.35E-06	0.008858686	0.006488176	0.005380204	0.011124285	0.009501053	0.004957217	0.007203684
KRT19	0.001605913	0.005257925	0.000202926	0.006580836	0.013494864	0.021406493	0.013541411	0.015017832	0.006866589	2.32E-06	0.006161132	1.38E-07	7.82E-06	0.006759919	0.011955762	0.001412021	0.006267582	0.010022616	0.002716811	0.005289103
ARNT2	7.29E-05	0.000105114	6.41E-06	4.17E-05	5.51E-05	2.18E-05	0.000135769	2.57E-05	1.22E-05	0.000460793	2.51E-05	2.17E-06	0.000792812	0.000103705	3.39E-05	4.55E-05	8.74E-06	4.89E-05	8.35E-05	9.46E-05
KRT20	2.89E-06	0.000118621	2.21E-05	0.000123113	2.04E-05	0.00111317	1.97E-05	1.96E-05	0.001770896	1.03E-07	6.26E-06	5.07E-08	1.55E-07	7.16E-08	0.000206711	3.17E-06	0.001904185	0.000788201	2.02E-08	5.36E-06
ARPC3	0.003007395	0.003606023	0.000941734	0.003494301	0.003441995	0.004076134	0.003387737	0.003372572	0.002877472	0.002467638	0.001707216	0.006149269	0.001912379	0.003068719	0.002766281	0.002097825	0.002923748	0.002871729	0.002774176	0.002752497
ARRB1	0.000122883	6.91E-05	2.73E-05	0.000219314	6.49E-05	8.55E-05	0.000192584	4.50E-05	0.000144748	7.28E-05	3.32E-05	0.000990182	0.000159484	7.83E-05	9.54E-05	0.000117336	0.000155876	0.000227662	4.73E-05	4.41E-05
STX12	0.000311201	0.000200847	4.47E-05	0.000246221	0.000189925	0.000179445	0.000248738	0.000147938	0.000171187	0.000578339	0.000127191	0.000298769	0.000525167	0.000183904	0.000203548	0.000182024	0.000155667	0.000251204	0.000572414	0.00013225
STX18	0.000132917	0.000178115	5.55E-05	0.000145373	0.000118737	0.000127423	0.000169339	0.000147661	0.000166537	0.000181457	7.33E-05	0.00020739	0.000158219	0.000277253	0.000150463	0.00010834	0.000163582	0.000148304	0.000119942	0.00093365
ARRDC5	3.02E-06	1.86E-06	2.54E-07	2.33E-06	1.39E-06	1.15E-06	1.57E-06	1.41E-06	7.97E-07	1.52E-06	6.52E-07	0.000144886	1.26E-06	1.66E-06	1.93E-06	5.40E-07	4.85E-07	5.52E-06	7.09E-07	1.84E-06
STX1B	9.51E-06	1.13E-05	3.71E-06	3.10E-06	2.93E-06	2.45E-06	6.00E-06	2.26E-06	2.88E-06	7.75E-05	2.42E-06	1.02E-05	0.000271874	7.03E-06	4.21E-06	1.93E-06	2.66E-06	4.80E-06	4.75E-06	2.60E-06
ARSE	0.000453033	0.000420072	0.000204313	0.000141512	1.46E-05	6.70E-06	1.44E-05	2.07E-05	0.000372802	3.54E-05	6.33E-06	4.21E-06	1.58E-05	1.27E-05	0.000109978	2.21E-06	0.000429264	0.0001477	2.96E-06	6.16E-05
ARSG	3.97E-05	5.35E-05	5.83E-06	1.80E-05	1.93E-05	1.40E-05	9.84E-05	1.54E-05	1.22E-05	3.09E-05	1.09E-05	3.68E-05	3.10E-05	4.22E-05	1.49E-05	1.89E-05	1.04E-05	1.82E-05	4.51E-05	2.60E-05
KRT5	5.66E-06	2.24E-05	3.49E-06	0.000302573	0.025840642	0.010452298	0.001282941	0.028695397	6.08E-05	9.20E-06	0.0491027	1.37E-06	9.82E-06	0.000453978	0.000417131	0.00066787	2.65E-05	0.000452961	5.41E-05	0.000717577
KRT6A	2.27E-06	7.49E-06	2.63E-06	0.000561743	0.017316526	0.005483964	0.000221191	0.013177812	7.04E-05	5.85E-08	0.040516762	4.43E-09	3.35E-06	0.000127698	0.000444814	1.10E-05	3.56E-05	0.000477125	5.37E-05	0.000327796
KRT6B	8.55E-07	2.74E-06	1.34E-06	8.06E-05	0.003536261	0.001399206	0.000429318	0.003193099	0.000122962	1.24E-07	0.017896997	3.20E-08	1.57E-06	7.37E-06	0.000176106	3.44E-06	0.000117072	0.000161329	1.39E-05	8.74E-05
KRT6C	3.21E-07	1.32E-06	2.02E-06	3.66E-05	0.001466105	0.000585954	3.52E-05	0.001692356	1.80E-05	1.09E-08	0.008310787	4.92E-09	5.97E-07	3.42E-06	3.28E-05	1.44E-06	2.13E-05	9.67E-05	3.86E-06	7.20E-05
KRT7	0.000295951	0.004114789	0.000262871	0.005011076	0.001413386	0.014195613	0.003063307	0.005300517	0.000100432	1.01E-05	0.000405477	5.60E-07	2.94E-06	0.005211734	0.004853951	0.000288848	5.61E-05	0.001459881	0.00809286	0.002726739
STXBP6	5.35E-05	5.19E-05	2.44E-05	2.10E-05	4.91E-05	2.58E-05	1.04E-05	4.52E-05	0.00013763	2.31E-05	1.61E-05	1.28E-05	6.57E-05	0.000251028	7.68E-05	9.11E-05	0.000121635	9.17E-05	0.000281997	0.000442269
KRT8	0.003357552	0.008411896	0.002259254	0.007748034	0.005597565	0.011490708	0.008969123	0.007658704	0.01784003	7.05E-06	0.001656545	0.000113495	5.94E-06	0.009871121	0.010465327	0.004186146	0.016776666	0.013763002	0.005726878	0.008441763
ASB13	0.000299543	0.000297196	7.52E-05	0.000100919	0.000118662	0.000135813	0.000312858	8.08E-05	0.000175351	0.000110538	6.81E-05	0.000159956	0.000213729	0.000154413	0.000126923	9.27E-05	0.000198657	0.000136913	4.59E-05	0.000111496
SULF2	0.000660011	0.001196524	0.000116888	0.000221994	0.000640714	0.00046707	0.001110835	0.000620185	0.000643243	0.000702571	0.000868809	0.000345876	0.001214932	0.000234512	0.000797366	9.69E-05	0.000740019	0.000779927	0.000371998	0.000496511
SULT1C4	0.000274173	0.0007878	9.66E-06	1.40E-05	1.73E-05	5.00E-06	1.67E-05	5.37E-06	1.77E-05	0.000157958	2.70E-06	9.79E-05	0.000228565	4.46E-05	1.89E-05	2.56E-05	2.17E-05	2.20E-05	1.01E-05	4.05E-05
SULT2A1	2.47E-06	5.90E-07	0.000987959	7.55E-08	4.15E-07	4.10E-05	2.06E-08	1.44E-07	4.48E-06	5.07E-09	4.96E-08	1.56E-08	1.80E-08	1.31E-06	8.89E-07	8.49E-08	4.63E-06	2.71E-05	2.74E-08	1.93E-07
SUMO1P3	8.09E-05	7.58E-05	3.64E-05	0.000115931	9.29E-05	8.92E-05	0.000103769	9.08E-05	0.000142063	0.000201995	0.000137563	0.000165662	6.89E-05	0.000297847	7.77E-05	7.44E-05	0.000130329	0.000231558	9.42E-05	0.000225266
SUMO2	0.001850378	0.001700755	0.000542475	0.002148452	0.002540743	0.002362477	0.002410829	0.00237846	0.001740423	0.002031317	0.001166988	0.002954699	0.001882704	0.002838232	0.001387708	0.001385901	0.001701921	0.001903023	0.002017516	0.002246603
ASCL2	7.37E-06	5.11E-06	2.53E-06	2.37E-05	3.31E-05	3.67E-05	3.20E-05	6.66E-05	0.000664182	7.56E-06	2.79E-05	6.60E-05	3.15E-06	6.22E-05	1.33E-05	1.38E-05	0.000998258	0.000347059	5.84E-06	9.45E-05
ASF1B	5.62E-05	5.35E-05	3.85E-05	0.00015636	0.000278776	0.000279284	0.000220375	0.000530433	0.00033843	0.000209634	0.00020912	0.000382476	4.58E-05	0.000576332	7.77E-05	2.96E-05	0.000333729	0.000306015	5.40E-05	0.000352827
ASGR1	1.22E-05	9.44E-06	0.00132761	2.09E-05	1.24E-05	1.40E-05	5.63E-06	7.13E-06	3.14E-05	3.84E-05	5.68E-06	3.41E-05	6.12E-05	7.63E-06	1.30E-05	3.93E-06	4.26E-05	2.25E-05	3.08E-05	1.23E-05
ASGR2	1.74E-05	1.32E-05	0.001874127	1.73E-05	1.08E-05	5.72E-06	4.51E-06	3.94E-06	3.57E-06	7.98E-06	4.77E-06	0.000121829	4.48E-06	2.52E-06	7.06E-06	2.09E-06	4.08E-06	1.80E-05	3.34E-06	6.92E-06
ASPA	0.000194467	7.11E-05	4.23E-06	3.15E-06	1.58E-06	5.11E-06	4.56E-06	1.58E-06	1.73E-06	3.54E-05	8.69E-07	2.10E-06	7.29E-05	1.03E-06	8.37E-06	5.13E-06	1.24E-06	8.80E-06	3.73E-06	5.39E-07
SUSD3	7.74E-05	8.78E-05	4.58E-05	5.55E-05	4.62E-05	4.16E-05	0.000618602	4.93E-05	7.26E-05	7.42E-05	2.95E-05	0.000186752	5.96E-05	0.00058043	3.42E-05	1.14E-05	9.25E-05	6.92E-05	5.91E-05	7.10E-05
ASRGL1	0.000218056	0.000874774	2.31E-05	0.000142763	5.64E-05	3.85E-05	6.75E-05	0.000211547	9.81E-05	0.000221026	1.59E-05	0.000164947	0.000341363	0.000617913	8.64E-05	0.000225413	8.02E-05	9.37E-05	4.42E-05	0.001664477
ASTN1	1.96E-06	4.62E-06	3.43E-07	2.05E-06	2.99E-06	1.45E-06	2.00E-06	6.01E-07	3.35E-07	0.000265503	6.90E-07	8.15E-07	0.000407321	2.47E-05	2.27E-06	1.03E-06	1.62E-07	2.57E-06	1.76E-06	9.64E-06
ASTN2	0.000100647	0.000114349	1.59E-05	3.27E-05	5.27E-05	4.64E-05	0.000111132	3.34E-05	2.85E-05	0.000338079	4.28E-05	1.10E-05	0.000552533	4.00E-05	5.18E-05	0.000465029	2.57E-05	3.09E-05	3.22E-05	4.20E-05
SYCE2	5.87E-06	5.44E-06	2.65E-06	7.40E-06	7.49E-06	9.89E-06	1.39E-05	5.52E-05	7.10E-06	2.50E-05	1.01E-05	4.10E-05	3.45E-05	5.58E-05	3.40E-06	3.04E-06	4.54E-06	1.22E-05	3.24E-06	1.95E-05
ATCAY	4.48E-07	6.01E-07	3.17E-07	5.61E-07	8.53E-07	3.01E-06	4.34E-07	1.53E-07	5.35E-07	0.000243695	2.82E-07	1.23E-06	0.000687569	2.47E-07	5.07E-06	8.19E-06	2.79E-07	7.31E-07	1.19E-07	2.66E-06
SYCP2	5.47E-06	3.50E-06	6.45E-07	1.51E-05	1.04E-05	1.34E-05	8.63E-05	0.000115541	4.38E-06	4.39E-06	1.53E-05	3.43E-05	7.97E-06	8.02E-06	5.16E-06	6.32E-06	1.76E-06	1.06E-05	2.60E-06	4.73E-06
ATG16L2	0.000180011	0.000191186	3.18E-05	0.000132178	9.61E-05	0.000162648	0.000133628	0.000147295	0.000104336	0.000137903	5.42E-05	0.004499143	0.000153407	0.000109736	0.000117861	5.46E-05	8.62E-05	0.000103511	0.000123658	0.000126495
KRTDAP	4.73E-07	3.35E-06	4.52E-07	1.24E-05	0.000704612	0.00111845	8.93E-05	0.000525629	6.52E-07	6.54E-08	0.006318426	7.09E-08	7.68E-07	2.79E-05	2.31E-06	5.88E-07	2.61E-07	5.80E-05	3.38E-06	1.59E-05
KSR1	0.000593176	0.00014317	1.64E-05	0.000188743	0.000145185	0.000100652	7.14E-05	0.00012454	8.04E-05	0.000168418	8.32E-05	0.000523106	0.000237977	9.16E-05	9.80E-05	2.55E-05	7.90E-05	0.000118693	0.000122942	9.41E-05
SYNPO	0.001102342	0.000168034	0.00010665	0.000246032	0.000202177	0.000145787	0.000178179	0.000128048	0.00013509	0.000327972	0.000239174	1.80E-05	0.000256807	0.000395987	0.000366577	0.00014174	0.000131674	0.000443282	0.00028929	9.96E-05
ATOH8	4.39E-05	4.91E-05	1.14E-05	6.11E-05	1.12E-05	2.53E-05	5.55E-06	4.93E-06	9.44E-06	4.51E-05	5.34E-06	2.57E-06	0.000203855	2.23E-05	1.08E-05	3.16E-05	1.04E-05	1.29E-05	0.000188293	1.52E-05
SYT11	9.96E-05	6.36E-05	5.77E-06	4.69E-05	4.50E-05	3.53E-05	4.21E-05	2.12E-05	2.74E-05	0.001684546	1.99E-05	0.000163375	0.002074668	0.000170791	8.70E-05	3.56E-05	2.48E-05	7.68E-05	3.79E-05	6.51E-05
LAD1	5.19E-05	0.00015707	0.000163123	0.00058993	0.001011409	0.001173895	0.000293061	0.001182151	0.001100666	2.51E-07	0.001294406	1.03E-07	3.62E-07	0.000413034	0.000993621	0.00018352	0.001158041	0.001172519	0.000196848	0.000671093
ATP10B	7.33E-07	1.95E-06	2.83E-06	3.87E-05	1.72E-05	2.83E-05	1.60E-06	3.00E-05	0.000474619	2.68E-05	2.08E-05	1.89E-06	2.98E-05	2.50E-05	9.91E-05	2.41E-07	0.000501404	0.000290835	1.51E-05	9.73E-06
ATP11A	0.000481651	0.000267303	3.11E-05	0.000458206	9.60E-05	5.75E-05	5.46E-05	7.15E-05	0.000138184	9.54E-05	4.87E-05	0.000561776	9.80E-05	9.90E-05	0.000114115	7.39E-05	0.000157108	0.000317216	0.000343971	0.000135733
ATP13A4	7.73E-06	8.52E-06	2.76E-07	9.94E-05	3.27E-05	3.37E-06	1.91E-05	1.40E-05	2.36E-06	0.000100855	1.69E-05	1.31E-05	0.00011938	3.11E-06	1.51E-05	3.36E-07	2.66E-06	1.68E-05	0.00041179	3.74E-06
ATP1A2	1.85E-05	3.43E-06	4.98E-06	4.30E-06	2.67E-06	1.57E-05	1.16E-05	2.64E-06	4.59E-06	0.001506335	2.10E-05	3.39E-07	0.002932651	1.49E-05	1.19E-05	5.49E-05	3.26E-06	3.08E-05	7.11E-06	3.10E-05
ATP1A4	4.90E-07	1.25E-06	1.01E-06	1.08E-06	1.55E-06	4.63E-05	2.36E-05	1.07E-06	3.52E-07	7.01E-07	4.11E-07	1.57E-06	1.73E-06	4.02E-07	7.93E-07	9.22E-07	3.45E-07	8.98E-07	4.21E-07	2.88E-06
SYTL2	0.000402794	0.000525857	8.55E-06	0.00014429	6.27E-05	0.000114391	0.000338658	6.16E-05	0.000171437	0.000249904	2.41E-05	5.87E-05	0.000131436	4.22E-05	0.000185966	0.000108345	0.000168673	0.000221584	4.35E-05	4.42E-05
ATP1B2	7.46E-05	8.06E-06	5.02E-06	6.98E-06	6.40E-06	5.42E-06	8.49E-06	2.99E-06	2.72E-06	0.002648569	2.48E-06	3.34E-05	0.002832016	7.37E-05	1.36E-05	1.20E-05	2.73E-06	1.94E-05	5.25E-05	1.70E-05
ATP1B3	0.000571077	0.000466976	0.000109799	0.000577964	0.002617537	0.001078623	0.000662306	0.002023405	0.001145135	0.000941129	0.002195621	0.00118336	0.000548963	0.000749136	0.000605149	0.000414322	0.001215544	0.001043973	0.000561899	0.000785095
LAMC2	4.06E-05	0.000254245	1.61E-05	0.00069261	0.001352307	0.000615128	0.000167292	0.000786058	0.000395253	3.18E-06	0.002239591	3.48E-08	9.40E-07	0.000387718	0.001354584	8.14E-05	0.000351569	0.000616899	0.00049345	0.000368685
SYTL1	2.86E-05	4.70E-05	7.72E-06	0.000231204	0.000316388	0.000554469	0.000158432	0.000329128	0.000103553	4.82E-06	0.000243954	0.00085083	3.13E-06	0.000201058	0.000194112	0.000667218	8.81E-05	0.000154425	0.000386673	0.00033459
LAPTM4B	0.000555427	0.001184138	0.000338673	0.001941485	0.001588339	0.000935629	0.001455239	0.001210894	0.000992704	0.001274554	0.000767284	0.000617099	0.000925028	0.00517473	0.000647223	0.000172803	0.001148519	0.001516047	0.000421968	0.003494945
ATP5EP2	9.32E-05	0.000134789	4.61E-05	0.000178403	0.000114992	0.00014634	0.00013992	0.000135683	0.000845429	0.000661514	0.000585091	0.000110276	0.000107435	0.000109708	9.23E-05	8.20E-05	0.000683925	0.000234058	0.000123896	0.001311679
LASS1	5.30E-06	8.34E-06	3.46E-06	5.43E-06	1.07E-05	9.34E-06	9.63E-06	5.43E-06	1.16E-06	0.000784488	2.48E-06	2.21E-05	0.000734003	2.92E-05	1.02E-05	1.90E-05	1.96E-06	5.94E-06	2.15E-05	3.24E-05
LASS2	0.002000699	0.002115809	0.00167703	0.001395866	0.000905118	0.000961034	0.00236781	0.000601701	0.000781417	0.000907879	0.000428199	0.001760551	0.000594042	0.001160666	0.000805538	0.000841535	0.000825634	0.001196852	0.00125116	0.000790844
LASS3	2.15E-07	9.32E-07	3.97E-08	1.44E-06	6.80E-05	2.99E-05	1.82E-06	5.93E-05	1.48E-07	1.56E-06	0.000118251	8.47E-07	6.01E-07	5.24E-07	1.22E-07	9.17E-07	5.99E-08	3.32E-06	1.40E-07	2.70E-06
TACSTD2	0.000185249	0.001575786	2.75E-05	0.001975227	0.002889193	0.005092197	0.002047866	0.005462657	0.000251377	7.21E-06	0.003027757	4.47E-05	2.72E-06	0.002782318	0.001762034	0.002355075	0.00033441	0.001271868	0.002539189	0.002061212
TAF10	0.000706125	0.001169558	0.000402436	0.000861717	0.000804802	0.000868186	0.000797537	0.000714774	0.000896798	0.001135835	0.000481116	0.001379263	0.000642243	0.002585374	0.000704858	0.000707744	0.00098632	0.001520796	0.001066532	0.001247682
ATP6V0A1	0.000420183	0.00089248	0.000148809	0.000271916	0.00020681	0.000207751	0.000276811	0.000187128	0.000267351	0.000586048	0.000164796	0.000510756	0.000930021	0.000219896	0.000271648	0.000283493	0.000284637	0.000337626	0.000453397	0.000300677
LBP	0.000368825	7.15E-06	0.001716724	5.35E-05	1.45E-05	1.58E-05	0.000180591	1.35E-05	5.72E-06	9.13E-06	5.25E-06	2.18E-05	3.45E-07	3.41E-06	1.55E-05	5.49E-07	3.26E-06	2.80E-05	1.63E-06	8.82E-05
ATP6V0C	0.00221936	0.004554677	0.000664121	0.00177205	0.001868151	0.001853426	0.00203884	0.001739786	0.001915162	0.003208106	0.001385051	0.003746322	0.002540264	0.005880114	0.001618283	0.001523386	0.002030104	0.004499381	0.001811803	0.002918839
TAF3	4.41E-05	3.19E-05	1.03E-05	3.70E-05	3.49E-05	4.46E-05	5.37E-05	3.19E-05	2.94E-05	3.23E-05	2.71E-05	0.000269344	6.12E-05	7.47E-05	2.62E-05	2.02E-05	3.20E-05	0.000126907	3.20E-05	3.02E-05
ATP6V1B1	0.000139928	5.46E-05	1.89E-06	3.20E-05	4.14E-05	3.49E-05	0.000165567	6.98E-05	2.96E-06	2.69E-05	7.65E-06	2.07E-06	1.87E-05	0.00188444	1.18E-05	9.92E-06	2.87E-06	1.27E-05	8.05E-07	0.000161431
ATP6V1C2	3.48E-05	1.18E-05	4.85E-06	5.40E-05	3.64E-05	2.24E-05	3.09E-05	4.81E-05	4.86E-05	2.16E-05	3.25E-05	3.97E-05	5.92E-06	6.99E-05	1.41E-05	1.62E-05	4.61E-05	4.78E-05	1.34E-05	0.000120251
LCE3A	9.71E-08	6.23E-08	7.85E-08	3.25E-07	1.15E-05	2.57E-06	4.34E-07	9.52E-06	3.25E-07	1.34E-08	8.94E-05	3.85E-08	1.66E-08	1.09E-07	1.09E-07	6.27E-09	1.74E-08	2.02E-07	9.72E-08	6.89E-08
ATP6V1G2	8.51E-06	9.79E-06	1.48E-06	5.43E-06	5.11E-06	5.51E-06	1.86E-05	3.13E-06	2.58E-06	0.000323835	2.01E-06	2.22E-05	0.00115638	2.32E-05	7.53E-06	7.11E-06	2.27E-06	6.62E-06	2.44E-05	6.14E-06
TAGLN2	0.004919582	0.004269432	0.001887477	0.010607686	0.008891138	0.010125329	0.007697323	0.009527232	0.006412	0.005137728	0.007208029	0.009351901	0.000991955	0.007376551	0.007640296	0.001145884	0.006610421	0.007150743	0.00358667	0.005932294
LCE3D	1.09E-07	3.05E-07	8.87E-08	1.57E-06	9.60E-05	4.64E-05	1.20E-06	0.000116005	9.17E-07	4.05E-09	0.001066471	2.35E-08	6.78E-08	3.94E-07	1.00E-06	3.18E-08	6.20E-08	8.26E-06	1.40E-08	2.74E-06
LCE3E	2.02E-08	1.02E-07	3.04E-08	4.48E-07	2.32E-05	1.76E-05	3.92E-07	3.48E-05	2.97E-07	0	0.000325226	2.78E-07	2.75E-08	3.02E-07	3.71E-07	1.72E-08	4.08E-08	2.37E-06	7.15E-10	2.14E-06
TANC2	6.13E-05	4.93E-05	4.94E-06	0.000128824	7.01E-05	9.63E-05	0.000110696	4.14E-05	1.91E-05	0.00010183	5.43E-05	0.000116333	0.000148561	6.09E-05	4.78E-05	3.47E-05	1.07E-05	5.05E-05	2.99E-05	2.75E-05
TAOK3	0.000158411	9.53E-05	3.78E-05	0.000134714	9.02E-05	0.000126571	0.000156915	8.94E-05	0.000138352	0.000251303	7.40E-05	0.001120337	0.000353058	9.77E-05	0.000134503	0.000261105	0.000129333	0.000283194	0.000143139	5.37E-05
ATP8B5P	5.23E-06	7.93E-06	3.52E-06	1.01E-05	6.42E-06	7.84E-06	7.90E-06	8.35E-06	9.36E-06	2.50E-06	4.45E-06	1.03E-05	7.05E-06	1.04E-06	7.98E-06	6.66E-06	8.80E-06	2.92E-06	1.27E-05	1.59E-05
LCN10	8.70E-06	8.18E-06	2.75E-06	8.97E-06	3.38E-06	3.46E-06	3.43E-06	3.09E-06	2.39E-06	1.85E-06	1.57E-06	3.89E-05	1.63E-06	2.93E-05	1.11E-05	7.50E-06	2.06E-06	9.39E-06	0.000236341	1.39E-05
LCN12	1.40E-05	2.83E-05	1.29E-05	7.90E-06	3.78E-06	5.40E-06	1.24E-05	1.01E-05	1.66E-05	5.78E-06	1.45E-06	4.99E-06	1.01E-05	0.000149864	8.00E-06	6.57E-06	2.23E-05	1.15E-05	0.00078634	9.79E-05
LCN2	8.43E-05	0.003385912	0.001202319	0.002947293	0.001515342	0.002588594	0.000433992	0.007408372	0.009331977	5.46E-06	0.002500801	7.88E-05	3.01E-06	0.006503163	0.011735278	0.000699195	0.00856955	0.024093504	0.000851775	0.00486957
TARP	2.34E-05	5.65E-06	3.00E-06	1.51E-05	1.51E-05	5.24E-06	5.80E-05	1.10E-05	6.86E-06	1.84E-06	4.67E-06	0.000850292	6.40E-06	2.23E-06	5.50E-06	0.00559859	5.58E-06	8.09E-06	5.67E-06	1.91E-05
LCOR	1.55E-05	1.27E-05	2.38E-06	2.03E-05	1.16E-05	1.36E-05	2.32E-05	8.23E-06	2.94E-05	3.10E-06	1.10E-05	0.000206991	9.38E-06	1.61E-05	1.37E-05	1.28E-05	1.38E-05	7.50E-05	1.01E-05	1.04E-05
ATRX	9.55E-05	6.83E-05	1.36E-05	8.90E-05	6.08E-05	6.20E-05	0.000118084	4.90E-05	6.98E-05	7.46E-05	4.45E-05	0.000582721	0.000102469	8.28E-05	6.16E-05	7.77E-05	5.87E-05	0.000216715	8.15E-05	6.77E-05
TARSL2	8.28E-05	6.58E-05	1.12E-05	4.08E-05	4.36E-05	2.77E-05	4.83E-05	3.39E-05	3.19E-05	6.19E-05	3.36E-05	0.000122238	0.000139402	3.51E-05	4.33E-05	5.34E-05	2.99E-05	4.88E-05	6.13E-05	3.30E-05
LDB2	0.000406331	3.58E-05	2.24E-05	6.97E-05	4.43E-05	4.40E-05	6.92E-05	2.76E-05	3.05E-05	9.56E-05	2.13E-05	3.63E-06	0.000126437	4.53E-05	8.23E-05	4.64E-05	3.10E-05	6.58E-05	0.00013885	5.96E-05
LDHA	0.010799183	0.004059072	0.001266336	0.004960207	0.005533402	0.003344456	0.00397783	0.004105384	0.005132486	0.004011429	0.00453386	0.004873523	0.000889561	0.006943329	0.003252729	0.001419793	0.00477079	0.005938546	0.001922779	0.004092584
ATXN7L1	5.41E-05	4.54E-05	9.88E-06	2.69E-05	3.16E-05	2.26E-05	4.11E-05	1.93E-05	3.42E-05	3.05E-05	2.01E-05	0.000477435	2.76E-05	5.34E-05	2.64E-05	2.90E-05	3.34E-05	7.48E-05	2.58E-05	3.81E-05
LDLR	5.85E-05	1.80E-05	0.00011406	0.000271829	0.000368536	0.000216419	0.000187972	0.00033368	0.000397444	0.000101936	0.000354869	0.00024314	9.52E-05	0.00016635	0.00052798	0.000191789	0.000349901	0.000507445	8.99E-05	0.000165958
LDLRAD3	7.41E-05	4.53E-05	5.79E-06	3.05E-05	6.69E-05	3.05E-05	0.000306977	2.61E-05	4.94E-05	0.000321625	4.67E-05	0.000149649	0.000280157	0.000113151	3.58E-05	0.000126891	5.90E-05	6.45E-05	2.62E-05	5.87E-05
AURKA	3.92E-05	4.27E-05	5.14E-05	0.000142582	0.000193511	0.000191065	0.000167965	0.000205506	0.000286592	0.000109681	0.000134695	0.000178328	2.79E-05	0.000256655	5.76E-05	1.77E-05	0.000307125	0.00029695	1.39E-05	0.000140266
LDOC1	0.000322376	0.000433718	3.39E-05	0.000350713	0.000281419	0.000224223	0.00054371	0.000102343	2.86E-05	0.000455399	0.000102072	3.75E-05	0.000601633	0.001413407	0.000183186	0.000360498	2.92E-05	0.000141475	0.001009416	0.000413695
AURKB	3.21E-05	2.91E-05	4.88E-05	0.000144967	0.000297489	0.000328215	0.000146565	0.000428613	0.000295171	0.000180612	0.000261396	0.000281409	4.28E-05	0.000307176	6.60E-05	1.76E-05	0.000310686	0.000272618	1.51E-05	0.000326196
LEAP2	4.85E-05	1.83E-05	0.000573529	5.15E-06	4.68E-06	9.03E-05	6.28E-06	7.67E-06	1.06E-05	1.54E-05	2.48E-06	2.32E-05	9.73E-06	7.06E-06	9.03E-06	6.04E-06	1.11E-05	1.75E-05	5.35E-06	7.62E-06
LECT2	1.04E-06	6.54E-07	0.000315999	2.97E-08	1.09E-07	4.75E-08	5.28E-08	5.15E-08	1.05E-07	1.99E-07	7.16E-08	0	4.98E-08	5.92E-08	1.22E-07	6.78E-08	1.18E-07	1.18E-07	1.44E-08	9.93E-08
LEFTY1	3.39E-05	0.000222624	9.02E-06	1.03E-05	2.88E-06	1.05E-05	7.29E-06	9.13E-05	0.000919367	1.06E-05	1.41E-06	2.63E-06	9.92E-06	3.88E-05	0.000255042	4.73E-06	0.001326399	0.00022191	7.28E-07	0.000751106
TATDN1	0.000191329	0.000197302	8.60E-05	0.000204682	0.000240274	0.000213458	0.000335959	0.000171273	0.000229443	0.000133714	0.000118029	0.000314552	0.000194286	0.000347357	0.000156107	0.000160001	0.000243495	0.000172899	0.000266941	0.000175435
AZGP1	0.000366392	0.000527363	0.002790612	0.00108494	0.000289923	9.95E-05	0.011154075	0.000109251	0.000771305	0.0003828	0.000128383	2.60E-06	0.000311027	7.54E-05	0.000558716	0.010740794	0.000875173	0.00060753	1.97E-06	6.07E-05
LEPREL1	0.00069773	0.000321676	1.07E-05	9.90E-05	0.000269343	7.95E-05	3.42E-05	0.000161921	3.87E-05	7.27E-05	0.000318211	6.52E-06	3.26E-05	7.73E-05	0.000100685	0.00022351	4.17E-05	7.00E-05	2.59E-05	6.04E-05
B3GAT1	7.96E-06	2.90E-05	6.80E-06	1.63E-05	2.67E-06	1.22E-05	7.33E-06	4.45E-06	1.48E-06	0.000448204	1.06E-06	7.06E-06	0.000755623	1.69E-05	1.21E-05	9.42E-05	1.22E-06	6.60E-06	0.000137347	1.00E-05
B3GNT1	0.000372175	0.000294628	8.85E-05	0.000131082	9.98E-05	9.70E-05	0.000150032	7.43E-05	0.000113532	0.000826863	6.63E-05	7.08E-05	0.001229229	0.000193942	0.000118537	0.000185073	0.000113437	0.000182035	0.000283678	0.00013585
B3GNT3	4.82E-05	0.000110963	4.84E-05	0.000200027	7.34E-05	0.00029889	3.03E-05	0.000166765	0.000612482	1.58E-07	6.10E-05	3.63E-06	9.53E-08	0.000190552	0.000379168	1.39E-05	0.000664971	0.000567086	0.000185591	0.000120018
LGALS4	0.000388571	9.33E-05	0.001222425	0.000424738	8.28E-06	0.000235938	2.21E-06	0.000249442	0.009008501	2.48E-06	8.23E-06	1.08E-05	2.41E-06	5.98E-06	0.004043546	7.27E-06	0.009220584	0.005137111	3.83E-06	4.72E-05
LGALS7	1.56E-06	4.58E-06	2.61E-06	5.75E-05	0.002148154	0.000658516	0.000111073	0.005872239	1.01E-05	2.86E-06	0.008071188	1.94E-07	7.84E-07	5.01E-05	0.00013219	5.67E-06	1.11E-05	0.000101749	1.65E-05	0.000153063
B3GNT5	9.66E-05	5.09E-05	1.37E-05	0.000163602	0.000445394	0.000151274	4.78E-05	0.000246341	0.000131368	0.000102631	0.000257869	0.000223589	3.44E-05	4.78E-05	0.000103635	4.28E-05	0.000114846	0.000179874	3.62E-05	6.01E-05
B3GNT7	1.32E-05	2.88E-05	1.24E-05	0.000351766	6.62E-05	3.80E-05	3.36E-05	5.68E-05	9.95E-05	4.57E-05	2.33E-05	4.47E-05	1.77E-05	0.000138156	0.000196557	9.72E-06	0.00021684	0.000278824	8.02E-05	9.90E-05
B3GNT6	9.43E-08	1.27E-07	1.33E-07	7.07E-05	5.75E-06	5.80E-07	1.49E-07	1.80E-06	5.94E-05	1.13E-07	2.99E-06	4.09E-07	1.59E-07	1.65E-07	3.94E-05	4.83E-05	6.47E-05	5.05E-05	6.44E-07	5.20E-07
TBC1D3G	6.52E-06	1.53E-05	1.47E-06	5.63E-06	3.99E-06	1.51E-05	5.69E-06	7.74E-06	2.01E-05	5.26E-06	2.28E-06	1.37E-05	5.32E-06	6.37E-06	7.98E-06	4.67E-06	2.06E-05	5.73E-06	3.80E-06	7.11E-05
TBC1D3H	4.25E-06	7.73E-06	1.08E-06	4.32E-06	3.13E-06	9.82E-06	3.81E-06	4.48E-06	2.04E-05	3.61E-06	1.52E-06	1.14E-05	3.69E-06	5.38E-06	5.09E-06	3.08E-06	2.08E-05	3.53E-06	2.54E-06	7.18E-05
TBC1D3P2	5.09E-08	5.51E-08	8.91E-09	5.45E-08	4.66E-08	6.43E-08	6.13E-08	4.31E-08	4.24E-06	4.03E-08	2.67E-08	1.35E-07	9.85E-08	1.83E-07	2.15E-08	2.19E-08	4.77E-06	1.21E-07	1.51E-08	1.94E-05
LGI4	0.000464842	7.27E-06	9.40E-06	7.54E-06	7.39E-06	1.82E-05	1.23E-05	9.49E-06	1.69E-05	0.000102754	8.93E-06	5.18E-06	0.000157606	1.13E-05	2.36E-05	2.44E-05	1.98E-05	2.13E-05	1.37E-05	8.62E-06
LGR5	2.07E-06	1.86E-05	1.80E-05	1.68E-05	5.69E-05	9.47E-06	1.56E-05	2.09E-05	0.000279296	1.72E-05	2.36E-05	1.17E-06	4.07E-05	0.000233836	2.87E-05	3.20E-06	0.000278085	0.000143704	2.02E-06	0.000449692
LGSN	1.53E-06	5.93E-07	4.37E-06	6.02E-05	5.10E-06	2.56E-06	5.74E-07	5.00E-07	1.26E-06	1.98E-07	5.04E-07	7.48E-06	1.71E-07	7.89E-06	3.73E-07	5.34E-07	2.44E-06	9.18E-06	1.35E-07	7.60E-06
TBC1D9	0.000116585	8.51E-05	2.52E-05	1.00E-04	9.19E-05	0.000101274	0.001023623	5.30E-05	3.13E-05	5.58E-05	5.57E-05	6.47E-05	8.83E-05	7.83E-05	7.72E-05	0.000122042	2.75E-05	8.30E-05	6.90E-05	7.38E-05
B9D1	0.000212496	0.000347075	4.91E-05	0.000110364	0.000138405	0.000115173	0.000128825	9.84E-05	0.000117105	0.000219532	6.54E-05	1.79E-05	0.00014182	0.000202732	8.44E-05	0.000129806	0.000114629	8.33E-05	0.000364892	0.000250921
BAALC	3.72E-05	9.69E-06	7.80E-06	5.37E-05	7.09E-05	3.20E-05	2.67E-05	3.39E-05	4.57E-06	0.003278226	2.01E-05	0.000670831	0.003011016	2.38E-05	1.10E-05	3.22E-06	2.05E-06	1.06E-05	1.12E-05	1.46E-05
BAAT	6.38E-05	2.00E-06	0.000797116	1.93E-05	2.96E-06	1.33E-05	2.41E-07	5.62E-07	4.68E-06	1.23E-06	2.09E-07	3.95E-07	2.08E-06	3.83E-07	2.25E-05	3.49E-07	3.38E-06	3.36E-05	9.55E-08	3.33E-07
LHFPL3	2.15E-06	6.31E-06	6.02E-07	4.78E-06	1.75E-06	6.17E-07	3.22E-07	7.44E-07	4.67E-06	0.000531944	2.98E-07	1.00E-06	0.000732559	1.52E-06	1.80E-06	5.10E-07	3.69E-06	9.60E-06	6.69E-07	2.50E-06
LHFPL4	1.06E-06	2.78E-06	1.33E-06	6.93E-06	1.87E-06	2.31E-06	2.11E-06	3.27E-06	1.25E-06	9.74E-05	1.02E-06	6.85E-06	0.000238524	1.81E-06	9.92E-06	1.15E-06	2.46E-06	2.59E-06	9.49E-07	1.79E-06
TBCCD1	6.25E-05	5.21E-05	2.13E-05	5.53E-05	0.00013356	6.26E-05	7.23E-05	8.72E-05	6.08E-05	0.000110844	6.32E-05	0.000195186	7.01E-05	0.000116205	5.15E-05	3.48E-05	5.74E-05	8.49E-05	5.78E-05	6.38E-05
BAI3	1.67E-06	1.61E-06	4.02E-07	2.23E-06	1.86E-06	2.11E-06	9.75E-07	2.59E-07	5.84E-07	8.16E-05	5.09E-07	1.32E-06	0.000196023	1.15E-06	3.86E-06	1.12E-06	3.39E-07	2.77E-06	5.67E-06	1.28E-06
BAIAP2L2	0.000162096	0.000187897	4.90E-05	4.00E-05	4.36E-05	4.46E-05	1.75E-05	0.000123833	0.000312836	1.14E-05	7.82E-05	1.76E-05	2.24E-05	3.51E-05	0.000218837	2.53E-05	0.000369858	0.000370229	7.49E-06	0.000102926
TBX2	0.000220854	6.54E-05	1.91E-05	7.57E-05	7.12E-05	0.000367724	3.48E-05	2.28E-05	3.12E-05	0.000127914	3.15E-05	8.67E-07	6.05E-05	0.000239208	5.61E-05	4.09E-05	3.60E-05	8.94E-05	7.28E-05	5.90E-05
TBX3	2.77E-05	1.84E-05	5.72E-05	2.77E-05	5.74E-05	0.000393827	0.000307374	4.25E-05	9.18E-05	2.12E-05	3.11E-05	1.18E-06	1.81E-05	4.20E-05	3.75E-05	0.000574849	8.11E-05	9.77E-05	0.000519936	4.23E-05
TBX4	5.16E-07	9.66E-07	4.66E-06	3.20E-05	1.91E-05	9.84E-06	1.43E-06	3.79E-06	3.38E-06	1.36E-06	4.08E-06	2.06E-06	5.88E-07	2.67E-06	2.09E-06	1.12E-05	1.93E-06	7.40E-06	1.19E-07	1.09E-06
TBX5	3.47E-06	3.23E-07	2.35E-07	2.64E-05	2.00E-05	5.88E-06	1.13E-05	3.24E-07	5.97E-07	1.59E-05	1.94E-06	3.81E-08	8.81E-06	7.16E-07	3.19E-07	6.60E-06	3.09E-07	2.93E-06	1.63E-06	1.61E-06
BARX1	3.68E-06	2.07E-06	4.36E-06	0.000136909	0.000117623	4.91E-05	1.80E-05	4.79E-05	5.81E-06	2.44E-05	6.35E-05	3.75E-07	2.70E-06	3.24E-05	1.48E-05	1.88E-06	5.79E-06	0.00036275	7.53E-06	6.78E-05
LIMCH1	0.0002258	0.000119762	2.03E-05	0.000316493	8.49E-05	0.000138384	0.000182726	5.97E-05	3.61E-05	0.000239142	4.07E-05	6.15E-06	0.000427119	7.13E-05	7.47E-05	0.000297009	2.98E-05	4.89E-05	0.00023443	8.13E-05
TCAM1P	5.74E-07	3.42E-07	9.51E-07	6.44E-06	4.29E-06	7.27E-06	5.23E-06	3.69E-05	1.54E-06	3.36E-07	5.86E-06	5.45E-06	4.22E-07	5.81E-06	1.05E-06	1.11E-07	9.27E-07	2.74E-06	4.08E-07	2.54E-06
TC2N	6.07E-05	5.47E-05	1.61E-05	0.000274919	0.000130272	0.000129744	0.000385761	0.000134883	0.000151432	2.45E-05	5.74E-05	9.20E-05	9.54E-06	0.000186071	0.000161292	0.000218115	0.000120757	0.000319906	4.80E-05	0.000104153
TCEA2	0.000142816	0.000263747	8.54E-05	9.01E-05	9.89E-05	0.000134178	0.000135727	9.67E-05	2.99E-05	0.000432393	5.36E-05	0.000134352	0.000503091	0.000358589	0.000110654	0.000143626	3.87E-05	7.23E-05	0.00026796	0.000256621
TCEAL2	1.73E-05	2.79E-05	2.45E-06	1.28E-05	2.04E-05	2.54E-05	1.80E-05	9.77E-06	6.60E-06	0.000495058	5.60E-06	2.15E-06	0.001378148	8.79E-05	5.70E-05	9.45E-05	5.75E-06	5.99E-05	0.000174696	5.94E-05
LIMS3	3.04E-05	7.65E-06	1.96E-06	5.45E-06	4.35E-06	3.10E-06	3.76E-06	5.88E-06	3.42E-06	6.14E-06	2.36E-06	4.64E-07	7.36E-07	0.000170846	6.59E-06	1.87E-06	3.13E-06	3.64E-06	1.72E-05	0.000452043
LIMS3-LOC440895	2.52E-05	1.83E-05	2.14E-05	1.88E-05	9.04E-06	1.29E-05	6.78E-06	1.70E-05	2.65E-05	1.06E-05	3.93E-06	2.45E-05	2.69E-06	0.000210894	1.35E-05	6.26E-06	2.74E-05	4.20E-05	2.89E-05	0.00083592
TCEAL3	0.000224347	0.000227431	3.50E-05	0.000213793	0.000172919	0.000270849	0.000603332	0.000197214	7.15E-05	0.000586143	0.000100448	0.000182054	0.000963936	0.000325532	0.000254994	0.000532664	6.99E-05	0.000172835	0.000538896	0.000247336
TCEAL7	2.81E-05	1.37E-05	2.15E-06	1.57E-05	2.43E-05	1.99E-05	1.99E-05	1.01E-05	1.62E-05	0.000594338	9.62E-06	8.80E-07	0.000409985	1.98E-05	3.89E-05	2.38E-05	1.41E-05	2.50E-05	1.39E-05	2.00E-05
BAZ1A	7.79E-05	6.06E-05	1.70E-05	0.000173491	0.000148448	0.000127538	0.000148091	0.000132256	0.000101168	6.50E-05	0.000117684	0.001146756	5.52E-05	0.000130603	8.24E-05	7.01E-05	9.34E-05	0.000298739	6.27E-05	9.68E-05
BBOX1	0.001360931	0.001145274	3.68E-05	9.10E-06	2.26E-05	1.31E-05	4.97E-05	2.79E-05	1.72E-06	0.000444668	2.76E-05	1.83E-06	0.000381259	0.000128917	1.05E-05	4.27E-06	3.75E-07	3.41E-06	4.70E-05	2.48E-05
LINGO1	8.67E-05	9.24E-06	1.68E-05	2.32E-05	3.54E-05	2.37E-05	0.00010391	1.31E-05	2.26E-05	0.00034431	1.16E-05	1.41E-06	0.000732107	0.000272807	2.52E-05	1.88E-05	1.97E-05	5.40E-05	2.38E-05	9.84E-05
TCERG1L	1.18E-06	1.21E-06	2.06E-07	2.19E-06	3.72E-06	3.56E-06	1.07E-06	2.68E-06	1.71E-07	1.66E-06	2.58E-06	6.34E-08	8.61E-06	3.33E-06	2.24E-06	4.47E-06	1.03E-07	6.25E-07	0.000427168	1.60E-06
BBS2	0.0001874	0.000301525	3.04E-05	0.00011827	0.000115302	0.000108951	0.000155489	9.46E-05	0.000121055	0.000478555	6.02E-05	0.000236928	0.000584945	0.000154844	0.00011942	0.000124481	0.000118426	0.00010589	0.000226656	0.000133386
TCF21	5.59E-05	4.70E-05	5.12E-06	7.53E-05	3.08E-05	4.50E-05	5.17E-07	5.09E-06	4.97E-05	4.65E-07	8.30E-07	4.34E-08	5.95E-08	9.46E-05	8.97E-05	0.000138843	5.84E-05	0.000128109	2.60E-06	1.17E-05
LIPG	3.25E-05	4.92E-05	3.65E-05	3.49E-05	3.96E-05	7.59E-05	1.56E-05	2.94E-05	0.000102873	5.87E-05	2.55E-05	3.44E-07	3.31E-05	2.24E-05	4.13E-05	7.70E-06	8.32E-05	0.000103788	0.000679161	6.28E-05
BCAM	0.001094912	0.001430519	0.000395793	0.001426739	0.001053431	0.001135054	0.001610703	0.000999327	0.000126915	0.000306849	0.000621583	4.50E-05	0.000167441	0.014578546	0.000453499	0.004002777	0.000157985	0.000663038	0.001629747	0.002544507
BCAN	6.40E-06	2.16E-05	4.99E-06	5.49E-06	1.22E-05	2.98E-06	7.73E-06	3.34E-06	1.18E-05	0.006615094	5.25E-06	2.68E-06	0.013355219	1.04E-05	4.48E-06	1.04E-06	1.28E-05	1.67E-05	6.83E-06	7.23E-06
BCAR1	0.000359041	0.000750515	9.97E-05	0.000279591	0.000290727	0.000364091	0.000215739	0.000305792	0.00036492	0.000323667	0.000273255	3.68E-06	0.000459399	0.000302524	0.000433051	0.000177367	0.00036808	0.000546685	0.000281175	0.000342016
BCAS4	0.000584129	0.000552828	0.000130735	0.000856961	0.000542674	0.000783096	0.000737628	0.000604982	0.001750009	0.000812173	0.000334685	0.000619591	0.000369598	0.000369009	0.000826404	0.000227055	0.001909778	0.000368956	0.00058877	0.002464403
LLGL2	0.0001743	0.000612384	0.000150036	0.000502579	0.000241734	0.000448011	0.000386758	0.000480237	0.001073143	1.95E-05	0.00014317	0.000104534	1.80E-05	0.000457335	0.000568448	0.000245568	0.001123959	0.000925532	0.000271422	0.000736763
BCAT2	0.000265336	0.000619904	0.000105757	0.000339574	0.000351301	0.001017129	0.000340054	0.00036936	0.000333911	0.000194719	0.000207803	0.000233362	0.000114314	0.000468798	0.000193661	0.000552222	0.000320914	0.000363502	0.00025425	0.000409808
LMAN1L	9.27E-08	7.25E-08	5.72E-08	1.58E-07	5.28E-07	3.00E-07	8.48E-07	6.23E-07	1.40E-07	6.29E-07	1.14E-06	1.79E-06	4.78E-07	1.90E-07	1.30E-07	0.000219221	7.43E-08	4.50E-07	4.53E-08	4.58E-06
LMBRD1	0.000731285	0.000734611	0.000155735	0.000366312	0.000286504	0.000312259	0.000376095	0.000223632	0.00031224	0.000642249	0.000156256	0.000425189	0.000537461	0.000477478	0.000341888	0.000286359	0.000319504	0.000435346	0.000942202	0.000247361
TCP11	1.02E-06	1.12E-06	2.65E-07	6.46E-06	2.93E-06	1.48E-06	2.19E-06	3.66E-05	7.69E-06	9.56E-07	8.36E-06	3.91E-06	1.40E-06	1.36E-05	1.13E-06	8.42E-07	2.22E-06	3.05E-06	4.45E-07	1.23E-06
BCL2	0.000201358	0.000158579	5.39E-06	3.30E-05	5.92E-05	1.87E-05	0.000175616	2.57E-05	1.82E-05	4.49E-05	2.11E-05	0.000332016	6.73E-05	3.21E-05	2.40E-05	3.45E-05	1.35E-05	3.66E-05	0.000113634	3.86E-05
LMCD1	0.000196011	0.000140915	5.39E-05	0.00019547	0.00020093	0.000218074	0.000401196	0.000129359	0.000120053	0.000162187	0.000113344	7.27E-06	0.000112559	0.000308837	0.000374309	9.49E-05	0.000102182	0.000182866	8.40E-05	0.000124474
BCL2L14	1.37E-06	7.36E-07	3.30E-06	1.84E-05	1.52E-05	2.19E-05	1.77E-05	1.43E-05	0.000136351	1.15E-06	7.51E-06	9.97E-06	7.73E-07	2.31E-05	4.59E-05	1.55E-05	0.000140463	0.000115288	1.01E-06	1.29E-05
BCL2L15	4.50E-06	1.07E-05	1.76E-06	5.47E-05	4.89E-06	1.50E-05	2.37E-06	4.73E-05	0.000193903	2.41E-06	1.84E-06	1.61E-05	1.49E-06	1.44E-05	0.00013557	2.21E-06	0.000180781	0.000153937	6.11E-07	4.82E-05
LMO3	3.18E-06	1.17E-06	8.31E-07	0.000353581	5.47E-05	2.38E-05	3.00E-05	2.09E-05	1.02E-05	0.000251439	2.99E-06	3.20E-06	0.000424007	0.000100551	1.96E-05	1.86E-05	7.28E-06	2.01E-05	0.001075273	4.72E-05
TCTN1	0.000328451	0.000535257	3.39E-05	0.000143113	0.000122453	0.000101682	0.000234325	8.93E-05	8.29E-05	0.000347059	5.47E-05	0.000126075	0.000169063	0.000271108	0.000124616	0.000173144	8.65E-05	0.000100814	0.000277658	0.00023361
TDGF1	1.76E-05	1.92E-05	2.37E-05	3.53E-06	1.54E-06	1.59E-06	8.56E-07	7.92E-06	0.000186694	1.51E-06	9.99E-07	1.37E-07	4.39E-06	4.92E-06	3.13E-06	1.03E-06	0.000225341	2.83E-05	2.55E-06	2.06E-05
LMO7	0.000180774	0.000271611	5.65E-05	0.000552877	0.000173545	0.000158047	0.00010652	0.000189527	0.000435745	3.28E-05	0.000157602	4.49E-05	3.78E-05	0.000193913	0.000449681	0.000162686	0.000424971	0.000503399	0.000415152	0.000100595
BCL6B	0.000176513	1.38E-05	1.45E-05	3.98E-05	2.70E-05	2.99E-05	5.16E-05	1.72E-05	2.18E-05	4.37E-05	2.06E-05	8.17E-06	2.74E-05	2.04E-05	4.89E-05	1.56E-05	2.32E-05	5.23E-05	6.01E-05	1.79E-05
LMX1B	1.09E-06	2.69E-06	7.33E-07	2.88E-06	5.75E-06	1.73E-06	0.000148817	3.54E-06	5.16E-07	7.83E-07	5.71E-06	4.38E-06	1.11E-06	8.74E-06	2.15E-06	3.44E-06	4.29E-07	6.94E-06	1.49E-06	2.11E-06
BCYRN1	2.63E-07	0	7.17E-08	4.24E-07	1.08E-07	4.29E-07	1.46E-07	7.59E-07	8.10E-06	0	4.76E-07	9.17E-07	9.80E-07	4.58E-08	2.94E-07	1.57E-07	4.66E-06	4.06E-07	2.01E-07	9.22E-05
BDH1	2.91E-05	0.000118377	0.000165766	6.69E-05	0.000136495	0.000108178	0.000107322	0.000129298	0.000231791	7.33E-05	9.61E-05	0.000174899	5.55E-05	0.000179163	5.09E-05	0.000141965	0.000220086	0.000146488	9.17E-05	0.000123038
BDH2	0.000358623	0.000483348	3.84E-05	0.000102493	6.74E-05	0.000102065	0.000108315	9.38E-05	6.71E-05	0.000206288	2.92E-05	0.000103509	0.000216774	8.66E-05	0.000116277	4.86E-05	6.60E-05	7.39E-05	0.000407936	0.000146263
TEAD3	7.25E-05	8.38E-05	3.86E-05	0.000176928	0.000220326	0.000323904	0.000170637	0.000215684	0.000161989	7.29E-05	0.000148485	8.36E-06	1.57E-05	0.000385138	0.000171033	0.000168516	0.000186429	0.000276769	0.000122579	0.000193601
BDKRB2	7.67E-05	2.27E-05	9.54E-06	4.98E-05	3.79E-05	5.54E-05	4.19E-05	7.84E-05	5.21E-05	2.53E-05	7.51E-05	4.21E-07	6.70E-06	1.62E-05	6.65E-05	1.06E-05	5.60E-05	6.91E-05	3.81E-05	2.88E-05
BEND4	4.72E-07	1.59E-07	1.54E-07	1.04E-06	1.44E-06	8.67E-07	4.63E-07	1.88E-07	3.60E-07	1.22E-06	5.65E-07	6.04E-05	3.45E-06	1.07E-06	8.66E-07	6.22E-05	2.38E-07	2.88E-06	1.76E-07	6.84E-07
TEKT2	1.14E-05	3.08E-05	6.41E-07	2.17E-05	9.83E-06	6.02E-06	1.10E-05	2.70E-05	4.63E-07	2.41E-05	2.42E-06	1.24E-05	2.12E-05	8.71E-05	8.47E-06	3.55E-06	4.39E-07	2.01E-06	1.75E-05	0.000142456
BEX2	0.000290985	0.000477638	5.06E-05	0.000196955	0.000354255	0.000210687	0.000170044	0.000141951	7.03E-05	0.00060379	0.000106756	8.96E-05	0.000921756	0.00045751	0.000158757	0.000223087	9.44E-05	5.67E-05	0.001105661	0.000248335
TES	0.000425894	0.000689344	5.14E-05	0.000527382	0.000430798	0.000402264	0.000356755	0.000346871	0.000498201	4.90E-05	0.000302542	0.000616867	1.81E-05	0.000464512	0.000370033	0.000236874	0.00051551	0.000536945	0.000504085	0.000451231
TESC	0.00015149	0.00068255	0.00019309	0.000978275	8.97E-05	0.000315565	3.27E-05	0.000158687	0.000660307	8.94E-05	2.44E-05	0.000510439	8.84E-05	3.20E-05	0.001091813	0.000235059	0.000698243	0.000934686	0.001139169	0.000300213
BHLHE41	0.000495616	0.000250018	8.70E-06	7.32E-05	7.70E-05	0.000220541	0.000161831	5.37E-05	5.87E-05	0.000312486	4.38E-05	1.95E-05	0.000307623	0.001331613	0.000167984	6.65E-05	6.09E-05	0.000201528	0.000942993	9.70E-05
BHMT	0.001331926	0.000439551	0.000568513	5.65E-06	2.16E-06	0.000246844	6.44E-07	3.26E-06	1.41E-06	5.82E-07	1.60E-06	8.43E-07	1.24E-06	1.65E-06	7.24E-07	3.84E-07	1.45E-06	3.56E-06	1.37E-06	2.91E-06
BHMT2	0.001186391	0.000733369	0.000512945	9.11E-05	1.47E-05	6.93E-06	2.04E-05	1.27E-05	4.80E-06	1.26E-05	3.11E-06	9.37E-07	1.38E-05	1.62E-05	2.26E-05	2.08E-05	3.89E-06	1.69E-05	8.01E-05	2.27E-05
BICD2	0.000121164	0.000140547	2.08E-05	9.31E-05	0.000281772	0.00014382	0.000101772	0.000230789	6.38E-05	0.000119184	0.000357523	0.00047817	0.000135509	0.000104171	8.33E-05	5.62E-05	6.13E-05	0.000124848	9.13E-05	8.04E-05
LOC100130933	0.000105167	0.000163453	2.44E-05	5.26E-05	6.55E-06	2.10E-05	5.01E-06	2.24E-05	3.58E-05	4.12E-06	8.40E-07	2.93E-05	8.67E-06	1.91E-05	0.000116603	6.58E-06	3.43E-05	9.41E-05	9.29E-07	0.000173639
LOC100130932	2.89E-05	3.77E-05	1.19E-05	6.09E-05	7.03E-05	6.49E-05	5.24E-05	6.08E-05	0.00013905	4.60E-05	5.07E-05	6.58E-05	3.26E-05	8.36E-05	3.19E-05	2.27E-05	0.000119792	8.21E-05	3.47E-05	0.000184801
BIN1	0.000366532	0.001582773	0.000139387	0.000244579	0.000144611	0.000158067	0.000109491	0.000168186	0.000361856	0.000668098	0.000235941	0.000233753	0.001037799	0.000338035	0.000254375	0.000278162	0.000392327	0.000369719	0.00022646	0.000313232
BIN2	0.000106	5.61E-05	1.12E-05	8.05E-05	5.87E-05	3.47E-05	6.44E-05	3.96E-05	3.80E-05	8.28E-05	2.97E-05	0.0023032	5.66E-05	4.50E-05	5.28E-05	1.68E-05	3.48E-05	8.14E-05	3.41E-05	2.85E-05
TF	0.000174759	7.74E-06	0.011934343	0.000205253	5.56E-05	0.000148731	0.00013405	4.26E-05	4.67E-06	0.000879832	3.34E-05	4.42E-05	0.002108853	6.12E-06	2.75E-05	3.66E-05	5.35E-06	0.000103257	2.46E-06	2.60E-05
LOC100131551	0.000139317	1.39E-05	6.55E-07	1.56E-06	1.36E-06	1.51E-06	1.80E-06	2.47E-06	7.74E-07	9.62E-07	1.28E-06	8.88E-06	1.53E-07	1.80E-06	2.16E-06	6.61E-07	5.71E-07	2.37E-06	6.15E-06	1.40E-06
TFAP2A	1.64E-05	2.59E-05	5.48E-06	6.19E-05	0.000181498	0.000150379	0.000480367	0.00022137	2.41E-05	3.32E-05	0.000206946	9.85E-07	3.30E-05	0.000189408	4.78E-05	6.76E-05	1.25E-05	0.000116482	2.52E-06	0.000168603
TFAP2B	1.34E-06	5.92E-07	1.15E-07	3.39E-06	8.34E-06	3.35E-06	0.000135536	1.07E-06	5.41E-07	3.57E-06	6.55E-07	7.36E-09	1.18E-06	2.73E-07	2.61E-07	6.64E-08	8.30E-09	2.22E-07	5.39E-09	3.09E-06
BIRC5	2.04E-05	1.87E-05	2.75E-05	9.56E-05	0.000199084	0.000162552	0.000121889	0.000174256	0.000130124	0.000170161	0.000125196	0.000108307	3.20E-05	0.000310762	3.13E-05	1.32E-05	0.000139616	0.000158538	5.72E-06	0.000156712
LOC100132247	4.50E-05	4.84E-05	4.70E-06	3.41E-05	2.80E-05	2.86E-05	3.41E-05	2.30E-05	0.001042073	8.34E-05	1.43E-05	0.000617745	3.07E-05	0.000157332	2.41E-05	1.62E-05	0.001352262	0.000138688	2.21E-05	0.003510753
LOC100132287	3.16E-05	4.30E-05	9.26E-06	5.92E-05	7.85E-05	6.07E-05	4.24E-05	5.11E-05	0.000148656	4.67E-05	2.59E-05	0.000546804	4.11E-05	8.00E-05	3.94E-05	3.60E-05	0.000199513	9.47E-05	3.79E-05	0.00067837
TFAP2C	4.35E-06	8.56E-06	1.80E-06	9.00E-05	0.000159822	0.000114139	0.000295987	0.000169749	1.64E-05	5.50E-06	0.000135394	8.11E-08	2.29E-06	0.000213734	1.42E-05	8.04E-05	2.01E-05	3.02E-05	3.64E-05	6.74E-05
LOC100133161	3.33E-06	4.83E-06	1.01E-06	9.44E-06	1.52E-05	7.98E-06	6.42E-06	9.74E-06	5.36E-05	5.30E-06	5.77E-06	5.12E-05	4.61E-06	1.27E-05	6.12E-06	5.54E-06	7.34E-05	1.69E-05	5.53E-06	0.000273341
LOC100133331	1.20E-05	1.55E-05	3.12E-06	2.02E-05	2.42E-05	1.86E-05	1.49E-05	1.73E-05	6.54E-05	2.44E-05	8.70E-06	0.000159108	1.31E-05	4.18E-05	1.36E-05	1.31E-05	8.72E-05	4.38E-05	1.39E-05	0.000301115
TFF1	8.16E-06	4.16E-05	3.78E-05	0.001516086	6.09E-05	0.000502082	0.006795544	0.000355638	0.003963513	3.31E-08	1.70E-05	3.29E-08	7.47E-07	1.41E-05	0.011468263	0.000317106	0.002740912	0.013300314	6.96E-07	9.85E-05
TFF3	9.78E-05	3.40E-05	8.56E-05	0.002698457	0.000524453	0.000409149	0.005311085	0.00269886	0.016127512	1.77E-05	0.00016436	5.87E-06	7.18E-06	0.000314581	0.004870317	0.004910426	0.013913597	0.003427148	0.002149284	0.010002945
TFPI	0.00076473	0.000642888	0.00036543	0.000680345	0.000225305	0.000127088	7.65E-05	7.40E-05	6.92E-05	0.000160796	4.36E-05	0.000319068	5.17E-05	2.59E-05	0.000281327	4.93E-05	5.42E-05	0.000251273	3.20E-05	6.03E-05
BMP2	9.58E-05	6.01E-05	2.08E-05	8.82E-05	6.36E-05	8.90E-05	9.65E-06	7.35E-05	5.90E-05	6.27E-05	8.45E-05	6.56E-06	0.000269396	7.28E-06	8.72E-05	1.16E-05	5.69E-05	0.00016287	0.000100337	3.31E-05
TFR2	1.45E-05	4.41E-06	0.000980579	1.49E-05	1.75E-05	2.07E-05	1.63E-05	2.86E-05	2.02E-05	4.23E-05	8.19E-06	0.000239946	1.42E-05	2.37E-05	8.31E-06	7.19E-07	1.69E-05	4.66E-05	1.48E-06	1.84E-05
BMP3	1.12E-06	6.29E-07	7.01E-08	6.21E-05	3.28E-05	8.34E-05	1.36E-06	1.45E-05	3.87E-06	4.86E-07	3.43E-06	1.23E-05	4.52E-07	6.01E-06	3.46E-06	3.46E-06	3.85E-06	1.54E-05	4.26E-07	1.54E-05
TG	5.08E-06	1.30E-05	1.41E-06	3.08E-06	8.82E-06	2.24E-05	1.98E-06	3.16E-06	2.36E-05	4.63E-06	6.31E-06	3.67E-06	5.18E-06	2.71E-06	8.94E-06	2.59E-05	2.43E-05	2.78E-06	0.079596494	6.04E-06
BMP7	5.42E-06	4.33E-05	3.78E-06	2.65E-05	0.000241907	7.59E-05	3.72E-05	0.000161082	0.000119367	0.000375404	0.000138386	1.14E-08	0.000449471	0.000472992	2.73E-05	3.23E-05	0.00017258	9.69E-05	0.000409913	0.000148459
TGFB3	9.18E-05	3.39E-05	2.63E-05	8.44E-05	0.000120964	8.32E-05	0.000296825	5.89E-05	4.41E-05	0.000188722	0.000112813	3.23E-05	9.44E-05	5.79E-05	0.000250686	0.000158541	4.18E-05	7.94E-05	6.27E-05	5.87E-05
LOC100188947	4.41E-06	2.11E-06	4.45E-07	6.82E-07	1.66E-06	7.65E-05	1.10E-05	7.68E-07	1.22E-06	2.05E-06	9.05E-07	2.79E-07	4.66E-06	7.54E-07	1.66E-06	2.97E-06	8.48E-07	1.81E-06	1.60E-07	8.89E-07
BNC1	3.11E-06	1.42E-05	3.99E-07	2.62E-06	0.000100742	2.84E-05	4.23E-06	0.00010965	2.99E-07	6.06E-07	0.000206471	1.69E-07	2.80E-07	1.48E-05	7.92E-07	8.37E-07	1.88E-07	3.02E-06	8.69E-06	1.47E-06
TGM1	2.07E-05	8.29E-06	8.85E-07	7.02E-06	0.000100084	7.68E-05	8.15E-06	0.000330577	3.96E-06	4.62E-06	0.000635685	1.32E-05	5.25E-06	0.000183339	7.09E-06	8.44E-06	2.85E-06	3.66E-05	2.71E-05	2.37E-05
BNIP3L	0.001019411	0.000482164	5.29E-05	0.000470752	0.00042331	0.000282624	0.000466101	0.000268779	0.000212891	0.000783925	0.000238385	0.000788221	0.000630419	0.000398638	0.000289249	0.00023417	0.000164265	0.000330991	0.000285407	0.000304094
TGM4	1.94E-07	1.25E-07	1.42E-07	4.96E-07	1.76E-06	4.86E-07	4.60E-06	6.65E-07	1.51E-07	3.20E-07	1.37E-06	4.30E-06	2.31E-07	2.46E-07	8.99E-07	0.001538963	1.03E-07	3.64E-06	5.08E-07	5.68E-07
BRI3BP	3.87E-05	4.26E-05	2.30E-05	6.50E-05	0.000101648	7.76E-05	6.90E-05	9.49E-05	0.000152872	4.29E-05	6.64E-05	0.000296226	3.99E-05	0.000132346	4.89E-05	2.93E-05	0.000139209	0.000349597	2.20E-05	7.46E-05
THRA	0.000278935	0.000320585	2.88E-05	0.000129252	0.000120585	9.20E-05	0.000187982	8.81E-05	0.000262895	0.001206512	7.79E-05	0.00032467	0.002635591	0.000304499	0.000186101	0.000171983	0.000271895	0.000408484	0.000295404	0.000206025
THRSP	2.48E-05	8.75E-06	0.00019223	6.25E-07	4.16E-07	1.80E-05	0.000164155	8.31E-07	2.63E-06	1.82E-06	5.05E-07	4.57E-06	1.49E-06	0.000127143	6.44E-06	4.30E-06	1.33E-06	2.64E-06	0.000247913	7.10E-06
LOC145837	7.95E-05	6.19E-06	3.51E-05	7.51E-05	1.51E-05	1.22E-06	4.90E-05	6.07E-06	1.35E-05	5.86E-06	6.13E-07	1.20E-06	2.02E-05	2.21E-06	3.53E-05	0.000197692	1.90E-05	1.08E-05	2.71E-06	1.04E-05
THSD4	3.27E-05	6.72E-05	1.62E-05	3.04E-05	3.77E-05	2.76E-05	0.000203351	5.67E-05	2.78E-05	1.26E-05	3.49E-05	1.30E-06	3.25E-05	0.000627209	6.15E-05	0.000122356	2.91E-05	4.33E-05	8.94E-05	0.000163254
THY1	0.001838315	0.000401456	0.000169967	0.000655546	0.000763276	0.000813206	0.001105185	0.000330249	0.000725526	0.00194815	0.000535783	2.76E-05	0.00181685	0.001510279	0.001622946	0.0001361	0.000779998	0.001216242	0.000610712	0.000537134
BSPRY	3.03E-05	5.53E-05	1.03E-05	0.000165877	7.18E-05	6.49E-05	0.000279661	0.000117519	0.000236984	3.04E-06	4.84E-05	0.000139555	7.88E-06	0.000129765	9.33E-05	8.40E-05	0.000248182	0.000122042	0.000334287	0.000149418
LOC150568	5.93E-07	1.17E-06	4.51E-08	1.28E-07	6.31E-08	7.52E-08	2.92E-07	5.86E-08	8.27E-08	4.53E-05	2.85E-08	1.82E-08	8.12E-05	7.13E-07	2.80E-08	1.25E-08	2.12E-08	2.35E-07	1.07E-07	4.32E-07
LOC151009	1.22E-05	2.55E-05	2.88E-06	3.64E-05	1.09E-05	2.34E-05	9.92E-06	1.84E-05	0.000106267	2.60E-06	6.13E-06	3.84E-06	1.38E-05	2.04E-05	1.79E-05	2.07E-05	0.000114966	2.36E-05	2.98E-05	0.000131923
LOC158376	5.64E-05	9.48E-06	2.77E-06	6.44E-06	4.11E-06	6.75E-06	1.32E-05	1.99E-06	3.22E-06	1.92E-05	1.67E-06	7.09E-07	1.25E-05	2.92E-05	4.83E-06	2.35E-06	3.58E-06	4.44E-06	9.88E-06	5.28E-06
BTK	7.35E-05	6.69E-05	1.04E-05	7.77E-05	5.57E-05	3.87E-05	6.17E-05	2.76E-05	2.32E-05	8.56E-05	2.51E-05	0.001405734	5.38E-05	3.36E-05	5.80E-05	1.43E-05	1.84E-05	4.84E-05	3.37E-05	2.20E-05
LOC200030	5.78E-05	4.74E-05	2.17E-05	5.89E-05	4.97E-05	5.67E-05	7.86E-05	3.99E-05	0.000137044	7.94E-05	1.93E-05	0.000319888	6.64E-05	6.51E-05	4.19E-05	4.29E-05	0.000144899	5.25E-05	7.27E-05	0.000395271
TINAGL1	0.000842117	0.002015421	7.61E-05	0.000239733	0.000474347	0.002092784	0.000201621	0.000530624	0.000713473	4.63E-05	0.000369634	1.27E-05	5.51E-05	0.000230607	0.000852843	0.000131947	0.000766661	0.000823012	0.000612243	0.000385293
TJP3	7.87E-06	8.25E-05	2.50E-05	0.000149749	3.95E-05	0.000101638	0.000212555	0.000145141	0.000320329	5.98E-07	2.52E-05	1.93E-06	4.19E-07	0.000206851	0.00020915	4.56E-05	0.000311981	0.000367924	0.000118583	0.000314248
LOC254559	2.85E-05	6.20E-06	2.09E-06	1.29E-05	2.16E-05	1.09E-05	1.87E-05	0.00010678	8.50E-07	9.52E-05	2.19E-05	3.41E-05	0.000332778	2.53E-05	2.43E-06	2.79E-06	5.89E-07	2.36E-06	9.55E-06	9.32E-06
C10orf10	0.002439615	0.000420628	0.000434539	0.000683032	0.000482794	0.000518304	0.0004851	0.000173306	0.000193189	0.000756362	0.000201683	0.000128884	0.000267041	0.000415381	0.001342487	0.000206118	0.000190317	0.00067004	0.000402002	0.00027109
C10orf108	5.00E-05	1.99E-05	1.33E-05	1.10E-05	1.47E-06	4.64E-06	3.70E-06	6.01E-06	3.25E-05	1.40E-06	1.77E-07	5.39E-07	7.47E-07	4.40E-06	2.02E-05	6.13E-06	2.94E-05	6.31E-05	3.33E-07	1.02E-05
LOC282997	2.30E-05	1.98E-05	3.80E-06	1.17E-05	1.37E-05	1.07E-05	1.93E-05	9.83E-06	1.01E-05	2.32E-05	6.98E-06	0.000127682	2.50E-05	2.74E-05	1.28E-05	1.31E-05	1.05E-05	1.55E-05	5.85E-05	1.46E-05
C10orf114	2.18E-05	5.10E-05	3.85E-05	7.65E-06	1.29E-05	4.30E-05	1.15E-05	1.05E-05	2.52E-06	2.79E-05	9.23E-06	6.25E-05	1.61E-05	0.000109041	7.40E-06	2.45E-06	2.46E-06	6.88E-06	6.23E-05	1.02E-05
C10orf116	0.003607499	0.005167003	0.000460809	0.000508611	0.000595008	0.01216592	0.002084155	0.001130038	0.000969789	0.000263299	0.000954721	1.38E-05	0.000460675	0.001385581	0.000722475	0.00251177	0.000953444	0.000715922	0.001644728	0.000258622
TLR3	0.00034129	6.79E-05	9.36E-06	4.97E-05	2.15E-05	2.65E-05	3.83E-05	3.04E-05	2.84E-05	3.86E-05	2.24E-05	1.64E-05	2.49E-05	6.26E-05	4.21E-05	2.25E-05	2.28E-05	6.45E-05	2.57E-05	2.81E-05
TM4SF18	0.000628895	0.000215072	1.53E-05	5.58E-05	1.98E-05	3.21E-05	0.000103189	8.72E-06	2.17E-05	0.000114347	1.40E-05	2.27E-06	4.98E-05	3.32E-05	3.93E-05	3.09E-05	2.12E-05	6.14E-05	6.82E-05	1.80E-05
TM4SF5	0.000193135	7.24E-05	0.00127128	4.39E-05	4.62E-06	1.31E-06	1.93E-07	1.90E-05	0.000252612	9.02E-08	1.46E-07	1.49E-08	8.72E-08	6.11E-07	0.000312328	3.35E-07	0.000278992	0.000417671	3.37E-08	3.69E-06
C10orf41	1.47E-05	3.12E-05	6.44E-06	1.48E-05	2.90E-05	1.84E-05	8.90E-06	2.21E-05	1.09E-05	1.99E-05	1.58E-05	5.00E-06	9.61E-06	0.000215751	9.63E-06	2.60E-05	1.13E-05	1.78E-05	2.18E-05	4.02E-05
TM4SF4	2.50E-05	8.78E-05	0.001996885	0.000329788	1.75E-06	4.25E-06	1.31E-06	7.65E-05	6.27E-05	3.69E-08	1.93E-07	1.60E-07	8.40E-08	9.61E-06	0.002047206	2.44E-07	1.63E-05	0.000394435	4.68E-05	1.41E-05
TM7SF2	0.000143315	0.000448405	0.000445238	0.000257124	0.000181919	0.000316114	0.00024832	0.000136754	0.000157677	0.000298632	8.82E-05	0.00011309	0.000487237	0.00062346	9.89E-05	0.000963755	0.000160354	0.000152797	0.000550454	0.000713209
C10orf72	8.47E-05	4.68E-05	1.31E-05	3.32E-05	2.49E-05	1.75E-05	3.66E-05	9.55E-06	1.74E-05	4.21E-05	2.40E-05	1.38E-05	4.79E-05	2.59E-05	4.25E-05	3.42E-05	1.69E-05	3.88E-05	0.000327472	1.38E-05
TMC5	5.05E-06	1.09E-05	1.84E-05	0.000362847	5.23E-05	2.82E-05	0.000161875	0.000122043	0.000274802	6.17E-07	1.08E-05	2.74E-06	7.44E-07	3.77E-05	0.000339356	0.000254009	0.000249467	0.000577495	6.29E-06	0.000126404
C10orf99	0.000325292	9.83E-05	4.46E-07	2.08E-06	0.000177602	0.000916674	1.33E-06	0.00048732	0.001095037	5.36E-08	0.00081687	5.18E-08	1.68E-07	0.000136192	6.78E-06	1.14E-06	0.001221658	4.35E-05	1.72E-07	0.000146862
C11orf21	8.31E-06	3.06E-06	1.04E-06	6.00E-06	3.67E-06	2.41E-06	3.73E-06	3.66E-06	2.70E-06	3.25E-06	1.86E-06	0.000636592	1.64E-06	5.38E-06	4.39E-06	1.18E-06	2.52E-06	6.75E-06	3.75E-06	2.33E-06
LOC286002	6.78E-07	1.69E-07	3.32E-08	4.19E-06	1.67E-06	3.18E-07	1.50E-06	8.98E-07	2.58E-07	5.69E-06	5.05E-07	1.87E-06	2.51E-05	5.94E-07	1.73E-07	1.38E-05	1.73E-07	9.41E-07	0.000912061	8.52E-07
TMEFF2	3.62E-07	1.68E-06	2.07E-07	5.13E-07	2.23E-06	3.24E-06	2.56E-07	7.15E-07	5.35E-07	0.000120552	6.85E-07	1.66E-06	0.000253897	2.51E-06	1.21E-05	0.00160839	3.12E-07	1.79E-06	2.35E-07	2.79E-06
TMEM106A	9.16E-05	5.28E-05	5.43E-06	4.33E-05	2.22E-05	1.41E-05	4.05E-05	1.41E-05	1.75E-05	3.04E-05	1.24E-05	0.000591631	1.64E-05	3.56E-05	2.62E-05	8.11E-06	1.49E-05	4.60E-05	3.43E-05	1.53E-05
TMEM115	0.000267516	0.00054929	0.000131125	0.00025409	0.000230092	0.000352845	0.000332294	0.000216425	0.000265114	0.000421928	0.000169247	0.000239215	0.00032012	0.000466684	0.000273446	0.000360691	0.000292833	0.000267497	0.000475134	0.000390924
C11orf75	0.000356024	0.000208588	0.000189369	0.000390668	0.000254102	0.00018883	0.00019391	0.000210376	0.000267118	0.000112325	0.000104148	0.000232631	8.19E-05	0.000167611	0.000284398	0.000694267	0.000247038	0.000277295	0.000348841	0.000134481
TMEM125	7.19E-05	0.00010659	6.92E-06	0.000513841	9.77E-05	8.82E-05	0.000174671	0.000138602	0.000235749	4.09E-05	2.31E-05	2.77E-06	8.70E-05	0.000344673	0.000142788	0.000343265	0.000233154	0.000178433	0.000290111	0.000280779
C11orf9	0.000128282	0.000173843	8.78E-05	8.08E-05	2.20E-05	2.22E-05	8.61E-06	8.01E-05	9.93E-05	0.000144848	9.87E-06	6.09E-05	0.000248857	0.000309936	0.00036732	1.92E-06	7.50E-05	0.000446374	2.30E-05	0.000107246
TMEM132A	0.00014438	0.000239496	5.23E-05	0.000231597	0.000454396	0.000322453	0.00037549	0.000294367	0.000157893	0.000809769	0.000350844	1.08E-05	0.000678435	0.000403657	0.000167468	0.000158148	0.000160012	0.000200355	5.69E-05	0.000890475
LOC388588	6.60E-05	7.69E-05	2.95E-05	8.30E-05	2.89E-05	2.70E-05	6.25E-05	1.76E-05	1.66E-05	1.18E-05	1.25E-05	4.65E-05	6.62E-06	0.000158815	2.41E-05	0.000101515	1.92E-05	2.49E-05	0.000300595	7.02E-05
TMEM138	0.000202672	0.000282565	8.69E-05	0.000268033	0.000323582	0.000325444	0.00027902	0.000216005	0.000204593	0.000281715	0.000189807	0.000672107	0.00016902	0.000431586	0.000171059	0.000240032	0.000210135	0.000410328	0.000199664	0.000258537
TMEM139	0.000248957	0.000596159	3.18E-05	3.93E-05	1.92E-05	8.65E-05	8.27E-05	5.23E-05	0.000144301	8.26E-06	6.45E-06	7.54E-06	8.12E-06	0.000376137	9.08E-05	4.76E-06	0.000146023	0.000119606	4.35E-05	0.000200558
TMEM140	0.000822675	0.000768931	0.000134312	0.000168608	0.000145267	0.000128673	0.000163538	9.02E-05	9.00E-05	0.000192699	9.34E-05	0.000266987	0.00011106	0.000206113	0.000145581	0.000101191	9.01E-05	0.000189432	8.05E-05	9.59E-05
C12orf27	2.15E-05	2.27E-05	8.01E-06	5.84E-06	3.38E-07	7.19E-07	1.03E-07	3.53E-06	2.77E-05	5.94E-08	9.36E-08	2.50E-07	2.58E-08	3.67E-06	1.73E-05	1.07E-06	2.14E-05	9.90E-05	1.68E-08	1.14E-05
TMEM141	0.001185173	0.001345995	0.000507631	0.000922311	0.000919517	0.0009734	0.001255573	0.000807511	0.002576688	0.000664798	0.00062008	0.000288782	0.00046027	0.000850609	0.000983236	0.002520768	0.002587831	0.000741363	0.001691541	0.0008592
LOC399959	4.55E-05	1.10E-05	5.43E-06	6.52E-05	3.35E-05	3.18E-05	5.08E-05	2.53E-05	2.39E-05	0.000452851	2.10E-05	5.74E-05	0.000372197	0.000219994	8.46E-05	4.65E-05	1.86E-05	8.59E-05	0.000304363	8.23E-05
C12orf48	1.58E-05	1.48E-05	1.06E-05	4.30E-05	7.81E-05	5.99E-05	4.60E-05	7.53E-05	9.48E-05	4.94E-05	3.81E-05	0.000195152	1.22E-05	9.91E-05	1.88E-05	1.05E-05	8.50E-05	9.46E-05	8.43E-06	5.78E-05
LOC400043	8.93E-05	0.000150058	1.34E-05	5.50E-05	4.64E-05	4.32E-05	0.000103083	5.37E-05	9.30E-06	0.000166437	1.82E-05	4.35E-06	7.20E-05	0.000449572	0.000134551	2.61E-05	6.88E-06	0.000223042	3.43E-05	7.50E-05
TMEM160	9.13E-05	0.000136718	5.88E-05	9.20E-05	9.23E-05	0.000180573	9.46E-05	0.000173478	0.000219202	0.000213593	7.68E-05	0.000225374	0.00011964	0.000541382	8.98E-05	6.06E-05	0.000320869	0.000370213	0.000136538	0.00020725
TMEM163	3.54E-05	0.000179242	1.29E-05	0.000178721	4.49E-05	6.97E-05	1.70E-05	9.54E-06	8.46E-06	0.000214109	1.12E-05	2.77E-05	0.000195868	3.61E-05	0.000101288	2.48E-06	1.12E-05	6.09E-05	0.00016908	1.77E-05
LOC401010	5.50E-06	5.79E-06	2.38E-06	8.97E-06	9.11E-06	1.07E-05	8.52E-06	8.58E-06	1.75E-05	5.77E-06	1.95E-05	9.26E-06	6.60E-06	6.45E-06	5.28E-06	7.06E-06	1.92E-05	8.60E-06	5.78E-06	2.34E-05
TMEM171	0.000131927	0.00029556	1.71E-05	1.74E-05	3.22E-05	1.83E-05	5.55E-06	5.50E-05	0.000138868	3.69E-06	4.47E-05	8.94E-07	4.85E-06	1.27E-05	4.70E-05	5.47E-07	0.000120652	0.000159205	8.61E-05	6.83E-06
LOC407835	1.86E-05	2.19E-05	9.27E-06	2.38E-05	2.43E-05	2.39E-05	2.02E-05	2.10E-05	8.65E-05	8.04E-05	6.58E-05	4.24E-05	2.96E-05	7.25E-05	2.00E-05	2.40E-05	9.11E-05	5.92E-05	2.22E-05	0.000112947
C12orf75	0.000638627	0.00116013	9.71E-05	0.000172306	0.000252642	0.000169666	0.000161952	0.000423004	0.000480845	0.000115228	0.00028114	0.000253597	7.10E-05	0.000352931	0.000495799	0.00015954	0.000477724	0.001092442	4.08E-05	0.000702282
C12orf76	6.11E-05	7.39E-05	2.03E-05	0.000108623	7.26E-05	6.02E-05	7.44E-05	5.31E-05	4.22E-05	0.000331837	2.95E-05	0.000228563	0.000383451	0.000103301	4.99E-05	5.25E-05	4.31E-05	3.72E-05	0.000126594	8.33E-05
C13orf15	0.001089593	0.000104513	5.23E-05	0.000473831	0.000311003	0.000182368	0.000239487	0.000171249	0.000138861	0.001006447	0.000147682	0.000552981	0.001595089	0.000422669	0.000277654	0.00016274	0.000190003	0.000295424	0.000659869	0.000153228
TMEM179B	0.000593417	0.000714724	0.000231014	0.000726876	0.00068243	0.000708439	0.000748575	0.000469983	0.000596338	0.000734963	0.000397702	0.00093279	0.00037868	0.001913453	0.000528023	0.000715283	0.000628808	0.001087285	0.000809201	0.000759485
C13orf18	1.57E-05	9.09E-06	2.87E-06	1.55E-05	1.50E-05	1.10E-05	2.13E-05	9.73E-06	0.000287739	8.02E-05	9.37E-06	9.29E-05	2.82E-05	1.56E-05	1.69E-05	5.84E-06	0.000364594	2.85E-05	2.28E-05	2.32E-05
LOC441208	1.96E-05	2.28E-05	3.80E-06	2.08E-05	1.74E-05	1.23E-05	1.42E-05	9.90E-06	4.07E-05	2.78E-05	1.27E-05	9.27E-05	3.23E-05	4.36E-05	1.66E-05	1.13E-05	4.50E-05	0.000108211	1.28E-05	8.56E-05
TMEM189-UBE2V1	7.38E-07	3.74E-07	1.55E-07	9.31E-07	1.88E-06	1.25E-06	9.54E-07	8.32E-07	1.91E-05	2.45E-06	1.61E-06	3.52E-05	1.10E-06	6.48E-05	6.36E-07	5.41E-07	1.65E-05	9.66E-05	3.65E-07	2.47E-05
LOC441869	2.50E-05	3.27E-05	2.59E-05	0.000247425	0.000202197	0.000504497	5.50E-05	0.000205955	1.25E-05	6.35E-05	0.000108936	1.06E-05	6.20E-05	0.000566312	9.58E-05	6.95E-05	1.29E-05	5.25E-05	6.48E-05	0.000225779
TMEM192	0.000101966	0.000103503	3.04E-05	6.63E-05	4.07E-05	4.33E-05	7.96E-05	3.09E-05	6.29E-05	6.52E-05	2.55E-05	0.000158444	7.04E-05	5.95E-05	3.73E-05	0.000137587	6.25E-05	5.49E-05	9.07E-05	4.98E-05
LOC442454	0.000175483	0.000157837	7.05E-05	0.000112359	0.000101504	0.000111933	0.000147001	0.000106938	0.000150808	5.99E-06	0.000137694	0.00017487	0.000109986	4.89E-06	7.95E-05	9.89E-05	0.000155885	2.36E-05	0.000133557	0.000278406
C14orf105	0.000316871	0.000558514	2.26E-05	6.30E-06	1.15E-07	1.38E-05	2.22E-07	3.08E-06	2.35E-06	2.71E-07	3.48E-08	1.59E-06	5.90E-07	1.26E-06	6.00E-05	8.70E-08	1.36E-06	1.86E-05	1.65E-07	1.01E-05
LOC442459	1.38E-07	2.45E-07	6.49E-08	5.91E-07	4.55E-07	6.58E-07	2.49E-07	5.88E-07	7.59E-06	5.77E-08	1.39E-06	5.33E-07	2.82E-07	3.94E-08	2.94E-07	2.59E-07	9.23E-06	2.72E-07	2.36E-07	2.68E-05
C14orf106	4.26E-05	2.24E-05	8.20E-06	7.06E-05	6.23E-05	5.97E-05	7.29E-05	6.95E-05	6.34E-05	3.81E-05	4.68E-05	0.000796692	2.42E-05	9.04E-05	4.15E-05	3.15E-05	6.05E-05	9.24E-05	3.45E-05	4.06E-05
LOC541471	0.000388767	0.000311108	0.000118246	0.000306802	0.00032386	0.000332877	0.000286614	0.000370673	0.000269802	0.000689639	0.000225307	0.000302297	6.01E-05	0.000312042	0.000364706	3.16E-05	0.000288636	0.000382091	0.000349033	0.000385272
LOC550643	0.000452725	0.000509645	5.87E-05	0.000387153	0.000419138	0.00068063	0.000438602	0.000378981	0.000363847	0.000730278	0.000278018	0.000712041	0.000411661	0.001284316	0.000429084	0.000322783	0.00038365	0.000657209	0.000620176	0.000584156
LOC55908	4.70E-05	8.12E-06	0.00049545	8.29E-07	2.99E-07	8.64E-07	1.96E-06	3.62E-07	1.11E-06	1.34E-06	2.32E-07	7.51E-07	1.78E-06	1.04E-06	1.02E-06	6.55E-07	1.02E-06	1.33E-06	1.01E-06	2.18E-06
LOC613037	5.20E-06	4.81E-06	8.44E-07	4.38E-06	3.59E-06	3.72E-06	4.74E-06	2.75E-06	0.000839066	1.22E-05	1.61E-06	7.18E-05	3.89E-06	2.46E-05	4.09E-06	2.24E-06	0.001107686	2.45E-05	2.85E-06	0.002973952
TMEM204	0.000515965	6.19E-05	3.59E-05	0.000110409	9.62E-05	9.95E-05	0.000148661	6.06E-05	9.37E-05	0.000186024	7.75E-05	5.45E-05	0.000121508	6.21E-05	0.000274821	0.000131892	0.000104204	0.000151297	0.000212387	0.000108344
LOC642587	1.43E-06	2.02E-05	1.96E-07	4.42E-05	0.000802554	0.000779803	0.000193747	0.001299194	1.98E-06	1.50E-08	0.000697474	7.10E-09	1.96E-07	0.000132948	6.69E-05	0.000171533	4.67E-06	1.53E-05	1.25E-05	5.58E-05
LOC643387	6.71E-06	8.10E-06	2.87E-06	8.99E-06	1.04E-05	1.11E-05	9.91E-06	1.21E-05	2.50E-05	3.05E-07	7.57E-06	1.31E-05	9.42E-06	2.28E-07	6.56E-06	7.74E-06	2.37E-05	9.16E-07	9.48E-06	7.03E-05
LOC644165	1.75E-05	5.40E-05	2.16E-06	1.08E-05	4.17E-06	2.80E-06	3.94E-06	4.73E-06	2.30E-05	6.79E-06	2.28E-06	1.90E-05	1.20E-05	6.90E-06	6.19E-06	9.33E-06	2.25E-05	3.99E-06	2.71E-05	8.88E-05
LOC644936	1.43E-05	1.68E-05	4.02E-06	2.29E-05	2.52E-05	1.72E-05	1.50E-05	1.68E-05	3.66E-05	5.23E-07	1.87E-05	1.39E-05	1.74E-05	3.33E-07	1.27E-05	9.14E-06	2.74E-05	9.91E-07	1.48E-05	7.55E-05
C14orf19	6.07E-06	5.03E-06	1.12E-06	8.94E-06	3.36E-06	4.72E-06	4.19E-06	3.99E-06	5.44E-05	1.69E-05	1.62E-05	4.07E-05	5.84E-06	2.58E-05	5.22E-06	6.07E-06	6.20E-05	2.49E-05	8.83E-06	5.21E-05
LOC645323	3.26E-07	2.15E-06	8.68E-08	8.30E-07	1.37E-06	5.95E-07	1.96E-06	3.15E-06	3.29E-07	0.000542641	8.32E-07	2.17E-07	0.000586847	5.92E-07	3.39E-07	3.23E-07	1.52E-07	4.97E-07	3.46E-08	1.74E-05
TMEM27	0.001258334	0.00204132	1.51E-05	5.03E-05	1.32E-05	9.03E-06	1.10E-05	1.25E-05	4.61E-06	1.09E-05	6.30E-06	4.00E-06	9.16E-06	1.68E-05	1.91E-05	1.16E-05	4.08E-06	1.14E-05	2.50E-05	1.24E-05
TMEM25	9.88E-05	0.000143788	1.59E-05	0.000126197	0.000103803	0.000119102	0.00027536	6.87E-05	2.04E-05	0.000196291	4.12E-05	0.000101963	0.000225919	0.000199973	7.27E-05	0.000182377	2.17E-05	7.48E-05	0.000195838	0.000141585
TMEM30B	2.93E-05	2.03E-05	2.08E-05	0.000220366	0.000169798	0.000161657	0.000178196	0.000174034	0.00017544	2.15E-06	0.000102246	2.87E-06	2.10E-06	0.000217069	0.000170518	0.000249582	0.000192364	0.000354226	0.000456219	0.000129711
LOC646627	1.30E-06	1.44E-06	6.94E-07	6.25E-07	9.47E-07	1.99E-06	2.60E-07	1.01E-05	0.000422593	1.84E-06	8.94E-07	5.74E-06	5.48E-06	9.43E-07	2.49E-06	3.51E-07	0.000369063	7.59E-05	8.37E-08	8.60E-07
TMEM37	0.001212314	0.000422946	0.000214465	0.000119892	0.00013586	7.19E-05	6.99E-05	0.000100413	9.10E-05	5.97E-05	5.29E-05	1.34E-05	2.16E-05	7.65E-05	0.0002163	1.37E-05	0.000100622	0.000161845	0.000374825	0.000196957
C14orf4	0.00010633	0.000152965	2.90E-05	0.000200092	0.000186782	0.000201459	0.000216427	0.00014377	7.90E-05	0.00025802	0.0001207	0.000163953	0.000183119	0.000806111	0.000111879	0.000174861	8.26E-05	0.000229323	0.000223755	0.000201874
TMEM40	3.12E-07	5.11E-06	1.12E-06	1.13E-05	0.000112249	0.00022824	2.34E-05	0.000137324	1.45E-06	2.67E-07	0.000166779	4.56E-06	1.47E-07	5.26E-06	1.10E-05	6.09E-06	1.45E-06	1.19E-05	2.37E-06	8.24E-06
TMEM45B	1.61E-05	3.12E-05	0.000138945	0.000303229	8.23E-05	0.000223397	7.72E-05	9.85E-05	0.00072251	8.32E-06	8.10E-05	7.56E-06	8.29E-06	8.50E-05	0.000225572	0.000189361	0.000707457	0.000765526	9.07E-05	6.17E-05
LOC649330	6.63E-06	6.68E-06	2.60E-06	1.16E-05	7.23E-06	8.04E-06	8.71E-06	9.47E-06	1.52E-05	4.29E-06	2.23E-05	7.99E-06	9.67E-06	1.61E-06	5.27E-06	6.64E-06	1.52E-05	2.82E-06	7.57E-06	2.47E-05
C15orf21	2.03E-05	1.63E-05	6.32E-06	3.84E-05	2.19E-05	3.28E-05	3.86E-05	4.75E-05	5.35E-05	3.46E-06	1.64E-05	5.60E-05	1.59E-05	7.41E-06	2.80E-05	0.001357722	5.55E-05	1.70E-05	2.44E-05	9.04E-05
TMEM51	0.000299185	0.000516895	3.21E-05	0.000174901	0.000139248	0.000327339	0.000109946	0.000221106	0.000170007	0.000151511	0.000110827	8.01E-05	7.65E-05	0.000188397	0.000238546	5.92E-05	0.00017046	0.000388458	8.26E-05	0.00014031
TMEM54	0.000536541	0.001175979	0.000105227	0.0008704	0.001022738	0.001374087	0.000746949	0.001566845	0.002639464	0.000894853	0.001048763	1.63E-06	0.0004499	0.000586294	0.000899927	0.000734606	0.002857712	0.001525015	0.000756021	0.000580287
LOC723972	1.00E-05	8.36E-06	3.23E-06	1.55E-05	1.30E-05	1.12E-05	1.23E-05	1.22E-05	4.43E-05	1.26E-05	4.30E-05	2.67E-05	1.41E-05	5.41E-06	7.26E-06	1.22E-05	4.10E-05	8.63E-06	9.66E-06	8.16E-05
TMEM63C	1.81E-06	5.26E-06	1.05E-06	2.62E-05	1.73E-05	2.85E-06	6.49E-05	1.35E-05	1.48E-05	2.18E-05	1.77E-05	1.16E-05	5.68E-05	2.36E-05	1.59E-05	3.44E-06	1.92E-05	6.21E-06	5.97E-06	7.45E-06
LOC728024	2.21E-05	2.28E-05	4.15E-06	2.32E-05	2.70E-05	1.70E-05	3.05E-05	1.61E-05	3.48E-05	6.74E-05	3.24E-05	5.25E-05	4.66E-05	3.52E-05	1.55E-05	1.27E-05	3.95E-05	3.21E-05	2.63E-05	3.87E-05
C15orf48	9.30E-05	0.000173843	6.37E-05	0.001068458	0.000506793	0.000569269	0.00048369	0.000795293	0.00174051	4.73E-05	0.000256544	3.32E-06	3.00E-06	0.00024114	0.000920943	0.000731242	0.001674485	0.001325658	0.000226003	0.000133467
LOC728392	4.34E-05	0.000115675	9.57E-06	3.16E-05	3.85E-05	4.45E-05	2.70E-05	4.04E-05	1.67E-05	0.001948931	3.12E-05	0.000123252	0.001954353	8.79E-05	0.000135581	5.01E-05	1.62E-05	4.04E-05	0.00011874	6.55E-05
LOC728606	5.71E-07	5.02E-07	1.05E-07	2.01E-06	1.54E-06	1.47E-07	2.11E-05	2.48E-07	3.85E-07	8.76E-07	1.61E-07	0.000152456	9.50E-07	1.28E-06	1.27E-06	0.000103453	3.08E-07	1.77E-06	9.47E-06	1.65E-06
C15orf56	1.40E-06	1.91E-06	1.86E-07	4.66E-06	3.09E-06	2.86E-06	3.28E-06	2.67E-06	1.45E-06	1.66E-06	1.02E-06	3.13E-06	1.03E-06	7.81E-06	2.02E-06	4.74E-06	1.51E-06	2.42E-06	2.14E-05	5.04E-06
TMEM79	3.04E-05	4.71E-05	1.50E-05	6.00E-05	0.00016349	0.000209516	0.000161182	0.000239433	3.93E-05	6.75E-05	0.000325281	7.87E-05	4.98E-05	8.93E-05	4.35E-05	0.000346637	4.16E-05	5.23E-05	0.000105101	8.63E-05
LOC728643	0.000108048	8.44E-05	3.37E-05	0.00012114	0.000237912	0.000342916	0.000103918	0.000365023	0.000247407	4.02E-06	0.00031587	0.000275914	0.000114449	1.33E-05	0.000171052	0.000120241	0.00023422	4.95E-05	0.000108003	0.000393243
LOC728875	4.23E-05	5.66E-05	3.34E-05	3.61E-05	2.62E-05	3.66E-05	5.88E-05	2.99E-05	0.000114503	0.000124859	1.17E-05	4.46E-05	5.07E-05	8.58E-05	4.65E-05	4.04E-05	0.000133164	5.71E-05	4.98E-05	0.000260233
C16orf5	0.000305339	0.000484357	8.43E-05	0.000131283	0.000121085	7.77E-05	0.000113984	0.0001594	5.87E-05	0.000481447	0.000109994	0.000382087	0.00079185	0.000142547	0.000102933	9.43E-05	7.27E-05	0.000126988	0.0002347	0.000102006
C16orf54	2.61E-05	1.28E-05	2.92E-06	3.17E-05	2.03E-05	1.84E-05	2.06E-05	1.36E-05	1.26E-05	8.66E-06	1.76E-05	0.000885647	4.56E-06	9.76E-06	3.43E-05	9.65E-06	1.37E-05	2.89E-05	1.12E-05	9.82E-06
TMEM91	0.000758357	8.72E-05	2.38E-05	0.000107687	9.43E-05	0.000139843	5.47E-05	0.000103279	2.14E-05	9.01E-05	7.72E-05	0.000296481	6.85E-05	5.06E-05	6.24E-05	4.49E-05	2.15E-05	3.52E-05	0.000104056	9.33E-05
TMEM92	3.73E-05	1.44E-05	1.56E-05	8.20E-05	2.04E-05	2.52E-05	5.25E-06	4.13E-05	5.20E-05	1.01E-06	1.36E-05	1.09E-05	7.53E-07	5.27E-05	8.06E-05	3.08E-06	4.14E-05	7.64E-05	2.11E-05	3.02E-05
C16orf59	7.55E-06	3.22E-05	1.60E-05	4.43E-05	6.36E-05	6.67E-05	5.32E-05	0.000106103	5.67E-05	4.58E-05	4.67E-05	5.78E-05	2.57E-05	7.97E-05	1.56E-05	1.66E-05	5.88E-05	4.63E-05	1.40E-05	0.000105146
TMEM9B	0.000469829	0.000493954	0.000106688	0.000465491	0.000393799	0.000370652	0.000572123	0.000326969	0.000416122	0.000980062	0.000269552	0.000503109	0.000877478	0.000405477	0.0003895	0.000333294	0.00040956	0.000403578	0.000718554	0.000317252
TMOD2	4.86E-05	1.45E-05	3.14E-06	1.67E-05	1.64E-05	1.65E-05	2.34E-05	1.28E-05	1.25E-05	0.00013672	1.06E-05	0.000114323	0.000412851	1.06E-05	2.11E-05	1.11E-05	1.06E-05	2.47E-05	1.72E-05	5.16E-06
C16orf89	3.60E-05	2.62E-05	2.68E-05	0.001538492	0.00011914	9.67E-06	0.000110113	1.72E-05	6.45E-06	0.000127365	2.19E-06	2.41E-06	8.20E-05	3.02E-05	4.79E-05	2.04E-05	4.88E-06	4.05E-05	0.002374252	0.000101058
TMPRSS11D	7.80E-07	1.31E-07	5.46E-08	3.73E-06	0.00014111	1.75E-05	9.87E-07	0.000332233	6.65E-07	6.04E-08	0.00024938	6.87E-06	8.53E-08	1.72E-07	7.24E-07	5.24E-07	1.10E-07	8.85E-06	8.19E-08	1.68E-06
TMPRSS13	3.30E-06	2.70E-06	3.07E-06	0.000126807	0.000128016	3.83E-05	0.000102426	8.56E-05	4.42E-05	7.11E-07	9.57E-05	1.05E-05	7.16E-07	6.36E-05	1.45E-05	1.19E-05	5.89E-05	2.24E-05	4.38E-05	0.00011607
TMPRSS2	4.17E-05	3.69E-05	5.48E-05	0.000384805	9.17E-05	0.000332665	7.10E-05	0.00010657	0.000668692	8.19E-06	3.94E-05	8.40E-08	1.84E-06	1.82E-05	0.000267011	0.004293482	0.000673039	0.00059617	0.000104892	0.000129814
TMPRSS4	7.85E-06	5.37E-05	3.56E-06	0.000543334	0.001116507	0.000764103	4.33E-05	0.000761623	0.001042217	1.21E-07	0.000489406	1.24E-06	1.79E-07	0.000551275	0.000979678	1.13E-05	0.001105416	0.000800276	0.00033376	0.000641178
TMPRSS6	2.92E-06	7.31E-06	0.000251498	4.50E-05	4.32E-06	3.35E-06	2.92E-05	2.45E-06	3.25E-06	7.47E-07	1.05E-06	1.86E-06	4.48E-07	2.64E-05	2.35E-05	5.59E-07	5.49E-06	3.42E-06	0.000206261	5.42E-06
TMSB15A	2.48E-05	4.26E-06	6.87E-06	2.39E-05	6.54E-05	7.63E-05	7.70E-05	9.78E-05	8.52E-06	0.000347216	2.55E-05	7.96E-06	0.000118361	9.77E-05	9.63E-06	0.000678563	8.29E-06	1.13E-05	1.50E-05	9.95E-05
C17orf28	5.75E-05	9.75E-05	3.16E-05	0.000294743	9.81E-05	0.000314565	0.000607058	0.000146674	0.000230298	8.15E-05	2.71E-05	1.60E-05	0.000132644	0.00069259	0.00029159	0.000834033	0.000217921	0.000648681	9.76E-05	0.000597601
TMSB4Y	7.00E-06	3.25E-06	1.88E-06	6.05E-06	9.88E-06	1.71E-05	2.12E-07	2.02E-08	1.43E-05	1.68E-05	4.80E-06	2.29E-05	1.76E-05	1.12E-09	3.71E-06	2.40E-05	1.14E-05	5.25E-06	5.82E-06	4.37E-08
C17orf108	0.000143254	0.000247414	2.45E-05	6.08E-05	5.78E-05	5.03E-05	8.65E-05	3.07E-05	3.42E-05	0.000215123	2.04E-05	6.08E-05	0.000221002	7.06E-05	5.60E-05	7.79E-05	3.45E-05	4.73E-05	0.000229031	7.54E-05
LONRF2	5.57E-06	8.53E-06	1.47E-06	1.48E-05	7.02E-06	3.83E-06	3.73E-05	2.69E-06	9.09E-07	4.66E-05	1.41E-06	2.81E-06	0.000101735	5.11E-05	1.33E-05	2.28E-05	5.57E-07	8.50E-06	0.000191136	1.59E-05
LOX	0.001204956	4.82E-05	1.56E-05	0.000152749	0.000158922	8.38E-05	0.000207052	0.000143815	8.23E-05	0.000198745	0.000132747	3.36E-05	1.58E-05	0.000131448	0.00018873	4.67E-05	6.59E-05	0.000176992	7.69E-05	6.89E-05
LPAR3	2.33E-06	1.40E-06	9.18E-07	1.71E-05	8.01E-05	4.88E-05	1.38E-05	4.69E-05	3.01E-06	7.10E-07	8.14E-05	7.10E-06	8.46E-07	0.000435153	2.81E-06	0.000116395	3.71E-06	3.60E-06	1.50E-06	8.10E-05
LPAR5	3.70E-05	3.78E-05	3.62E-06	2.71E-05	5.55E-05	6.36E-05	2.88E-05	5.07E-05	0.000100117	0.000108022	6.36E-05	7.39E-05	7.83E-05	5.42E-05	5.63E-05	5.46E-06	0.000104993	0.000116488	0.000247317	1.25E-05
TNFAIP6	0.000497408	0.000248824	7.34E-06	5.41E-05	9.57E-05	4.61E-05	0.000110065	2.19E-05	4.41E-05	0.000169704	7.42E-05	3.21E-05	2.19E-05	3.64E-05	8.54E-05	2.40E-06	3.60E-05	8.65E-05	1.40E-05	1.35E-05
LPCAT1	0.001016026	0.000387313	8.36E-05	0.002822832	0.000630299	0.000537586	0.000387846	0.000324431	0.000224677	0.000604746	0.000214399	0.000412513	0.000469015	0.000339835	0.000182683	0.000190256	0.00019964	0.00029692	0.000166496	0.000355192
C17orf63	0.000106095	0.000174481	2.87E-05	0.000129864	9.55E-05	0.0001178	0.000139892	6.91E-05	0.000109155	0.000107225	6.46E-05	0.000246708	9.64E-05	0.000178255	0.000105962	9.31E-05	0.000112718	0.000260724	9.85E-05	0.000134673
C17orf73	7.97E-07	4.77E-07	1.63E-07	1.12E-06	9.29E-08	2.10E-06	1.23E-07	2.22E-06	9.12E-05	2.76E-08	4.31E-08	1.30E-06	2.20E-08	1.70E-07	2.19E-05	9.19E-08	9.61E-05	6.70E-05	4.23E-09	6.92E-07
LPP	5.58E-05	3.21E-05	4.90E-06	7.05E-05	3.52E-05	3.19E-05	5.41E-05	1.69E-05	7.01E-05	9.51E-06	2.36E-05	0.000175383	9.88E-06	6.34E-05	3.27E-05	5.35E-05	2.07E-05	0.000338287	8.37E-06	2.65E-05
C17orf76	1.64E-05	1.02E-05	1.63E-06	2.41E-05	1.04E-05	9.20E-06	1.47E-05	9.74E-06	9.00E-05	5.19E-05	3.64E-06	9.52E-05	3.18E-05	2.29E-05	2.05E-05	8.88E-06	9.18E-05	6.64E-05	7.13E-05	1.41E-05
TNFRSF21	0.000446429	0.000589841	6.46E-05	0.000682631	0.000567264	0.001364517	0.000183229	0.000367267	0.000363447	0.000498155	0.000466955	0.000133711	0.000641866	0.000388609	0.000634365	0.000170749	0.000371704	0.000866636	0.000143068	0.000348787
C17orf93	1.69E-06	1.86E-06	9.57E-07	5.55E-06	1.42E-05	1.59E-05	9.25E-06	2.75E-05	3.47E-05	2.32E-05	6.94E-06	3.53E-08	8.51E-07	7.95E-06	2.44E-06	0.000340864	6.07E-05	1.53E-05	6.22E-08	4.28E-05
C18orf1	7.19E-05	1.35E-05	1.05E-05	2.32E-05	1.93E-05	1.49E-05	0.000121249	1.59E-05	2.31E-05	8.06E-05	1.47E-05	0.000118255	0.000119412	3.08E-05	4.20E-05	4.43E-05	2.13E-05	4.70E-05	4.04E-05	2.31E-05
LRIG1	0.000124713	0.000121352	5.62E-05	0.000246226	0.000255444	7.56E-05	0.000539047	0.000180067	0.000224582	0.001021307	9.16E-05	5.41E-05	0.002239897	0.000714716	0.000206169	0.00075681	0.000228933	0.000356901	0.000118548	0.000854366
LRP1B	3.50E-07	1.02E-06	3.66E-07	5.18E-07	1.83E-06	1.14E-06	1.26E-05	3.73E-07	1.60E-07	1.63E-05	4.85E-07	5.67E-07	5.33E-05	1.65E-06	1.87E-07	5.40E-07	4.07E-08	3.23E-07	3.30E-06	9.70E-07
C18orf45	2.43E-05	2.45E-05	8.12E-06	8.24E-05	6.86E-05	4.36E-05	0.000179054	4.36E-05	3.53E-05	3.70E-05	3.77E-05	6.28E-05	2.41E-05	6.87E-05	3.04E-05	3.80E-05	3.08E-05	5.58E-05	1.71E-05	5.39E-05
LRP4	4.42E-05	4.92E-05	5.73E-06	4.92E-05	0.000111441	4.18E-05	2.23E-05	4.29E-05	0.000260332	0.000378982	3.78E-05	1.91E-05	0.00086559	6.17E-05	1.60E-05	1.80E-05	0.000233239	6.64E-05	0.000673102	0.000193685
C19orf21	2.14E-05	0.000127036	2.02E-05	0.00028246	9.00E-05	0.000191439	0.000181999	0.00033817	0.001388271	5.22E-07	8.76E-05	6.25E-07	1.54E-06	0.000252355	0.000513548	7.78E-05	0.001494892	0.001308924	3.80E-05	0.000254379
TNR	6.36E-07	3.04E-06	1.15E-07	2.97E-07	1.99E-07	1.21E-07	9.45E-07	2.52E-08	1.45E-07	3.77E-05	1.07E-07	2.18E-06	0.000420008	1.89E-07	8.23E-07	8.66E-08	9.78E-08	7.23E-07	9.36E-08	1.07E-07
LRRC15	1.04E-05	1.23E-06	1.40E-06	6.72E-05	7.72E-05	4.22E-05	0.000327023	1.03E-05	3.91E-05	7.07E-06	8.54E-05	1.99E-07	3.65E-07	3.44E-05	7.10E-05	9.15E-07	3.43E-05	5.26E-05	1.90E-05	9.05E-06
TNRC6B	3.60E-05	3.78E-05	8.10E-06	3.58E-05	4.48E-05	2.67E-05	3.73E-05	2.18E-05	3.03E-05	2.75E-05	2.66E-05	0.000478644	4.61E-05	6.09E-05	2.45E-05	3.14E-05	1.92E-05	8.52E-05	3.26E-05	3.60E-05
C19orf30	1.88E-07	6.71E-08	3.09E-07	1.79E-06	2.13E-06	1.70E-06	3.43E-06	3.65E-07	8.20E-07	1.65E-05	1.90E-07	4.70E-08	2.88E-05	6.85E-07	6.14E-05	1.43E-07	3.29E-07	3.70E-06	2.91E-07	1.74E-06
LRRC19	5.79E-05	0.000113136	8.19E-07	1.91E-06	4.05E-07	1.80E-06	5.93E-07	2.64E-06	6.91E-05	3.43E-07	1.55E-07	2.06E-05	3.49E-07	2.03E-06	8.83E-06	3.45E-07	6.18E-05	1.82E-05	4.18E-07	2.13E-06
TNS4	3.77E-06	1.08E-05	5.78E-07	0.00012003	0.000370143	0.00052793	0.00010084	0.000605088	0.000412082	1.54E-07	0.000747014	8.45E-07	1.50E-07	1.57E-05	0.000305593	7.23E-05	0.000370377	0.000615458	0.000148066	3.27E-05
C19orf33	0.00141406	0.003422343	4.57E-05	0.002548654	0.001638657	0.00479316	0.000842667	0.004610352	0.002033388	1.16E-06	0.002396082	1.51E-05	3.36E-06	0.004727655	0.004721786	0.000203162	0.002153922	0.00251422	0.00169458	0.001556954
LRRC2	4.48E-06	3.81E-06	8.27E-06	1.99E-06	1.11E-06	1.34E-06	1.56E-06	2.23E-06	1.23E-05	2.43E-05	3.17E-06	4.67E-06	1.39E-05	5.00E-06	3.11E-06	2.74E-06	1.57E-05	6.14E-06	7.03E-05	4.36E-06
LRRC33	5.92E-05	2.86E-05	8.37E-06	4.45E-05	4.06E-05	2.31E-05	3.43E-05	1.47E-05	1.78E-05	4.21E-05	1.66E-05	0.001245505	4.27E-05	5.20E-05	2.46E-05	1.17E-05	1.72E-05	4.28E-05	3.49E-05	2.86E-05
C19orf48	0.000271439	0.000316269	0.000193439	0.000363732	0.000658973	0.000703809	0.000479529	0.000800817	0.000874469	0.000477244	0.000425325	0.000723708	0.000211484	0.000722457	0.000262627	0.002146088	0.000927076	0.00059456	0.000420139	0.000869006
C19orf51	7.74E-06	8.94E-05	1.83E-06	2.31E-05	1.37E-05	1.01E-05	3.32E-05	3.38E-05	9.41E-06	2.01E-05	9.92E-06	2.92E-05	1.03E-05	7.53E-05	1.32E-05	7.40E-06	5.12E-06	1.83E-05	2.14E-05	0.000126616
LRRC37A4	6.91E-05	0.000118195	8.56E-06	0.000101068	6.88E-05	7.19E-05	7.05E-05	7.11E-05	8.19E-05	2.55E-05	4.17E-05	0.002300031	0.000134651	3.35E-05	6.49E-05	0.000148621	6.87E-05	8.55E-05	0.000111841	0.000110489
C19orf57	5.28E-06	4.84E-06	5.09E-06	1.29E-05	1.56E-05	2.71E-05	3.03E-05	8.17E-05	2.17E-05	6.07E-05	1.96E-05	3.21E-05	5.30E-05	6.88E-05	7.67E-06	5.28E-06	1.83E-05	2.52E-05	7.86E-06	2.72E-05
LRRC4B	1.32E-05	1.41E-05	2.46E-06	7.10E-06	8.48E-06	9.30E-06	2.95E-06	4.63E-06	4.20E-06	0.000502869	4.99E-06	1.27E-05	0.000512317	2.29E-05	1.11E-05	1.01E-05	4.76E-06	1.94E-05	6.90E-06	2.12E-05
C19orf77	0.001664282	0.001405942	8.82E-05	3.56E-05	1.21E-05	2.46E-05	2.81E-06	5.93E-05	0.000412758	9.54E-06	4.65E-06	0.001447383	1.08E-05	9.96E-05	0.000652793	1.03E-05	0.000443277	0.001311383	2.46E-05	0.000156143
TOX3	2.84E-05	6.97E-05	1.80E-05	0.000105077	1.82E-05	9.24E-05	0.000112108	3.38E-05	0.000173095	5.37E-05	1.94E-06	3.97E-08	0.000111815	1.59E-05	6.94E-05	3.87E-05	0.000182631	0.000231636	4.50E-08	3.87E-05
TP53AIP1	2.48E-06	2.03E-06	1.44E-07	1.79E-06	5.04E-05	1.31E-05	4.51E-06	3.66E-05	1.05E-06	4.79E-06	7.92E-05	7.32E-07	3.26E-06	1.04E-05	1.06E-06	4.42E-06	6.17E-07	1.41E-06	4.11E-07	1.80E-05
TP63	2.09E-06	1.00E-05	1.04E-06	4.18E-05	0.001270055	0.000347391	4.05E-05	0.000523452	1.76E-06	4.24E-06	0.001011876	1.05E-05	2.43E-06	7.67E-06	1.33E-05	5.59E-05	9.14E-07	1.85E-05	1.28E-05	9.93E-06
TPD52	0.00036111	0.000196871	0.000129825	0.00074142	0.000748222	0.000403852	0.001924841	0.000524541	0.001073159	0.000396967	0.000325828	0.000162334	0.000334429	0.000700416	0.000528016	0.001776653	0.001004029	0.001367224	0.00060025	0.000481376
TPD52L1	0.000165886	0.0007329	0.000100767	0.000244984	0.000854284	0.000317973	0.000684744	0.00047167	0.000302135	0.000181075	0.000476452	5.59E-06	0.000261898	0.000914581	0.000143109	0.000352871	0.000293106	0.000143972	0.001407483	0.000682554
LRRK2	0.000267936	0.000611365	3.54E-06	0.000128062	4.61E-05	6.19E-06	2.15E-05	6.85E-06	7.22E-06	5.50E-05	5.92E-06	0.000132068	4.64E-05	6.53E-06	1.71E-05	6.74E-06	4.11E-06	1.78E-05	0.000435134	5.90E-06
LRRN2	2.55E-05	2.97E-05	9.11E-06	1.89E-05	3.20E-05	1.29E-05	0.000123341	2.06E-05	1.19E-05	0.000397093	6.69E-06	8.39E-05	0.000249451	0.000465353	3.19E-05	9.13E-06	1.74E-05	2.65E-05	3.82E-05	0.000209317
TPI1P3	6.68E-07	5.52E-07	1.58E-07	1.38E-06	4.89E-07	8.10E-07	5.29E-07	3.63E-07	0.000124714	1.28E-07	3.41E-07	3.76E-07	2.38E-07	2.37E-07	2.06E-07	2.86E-07	0.000144299	7.57E-07	1.65E-07	0.000242359
C1orf106	9.50E-05	0.000187239	2.61E-05	0.000220868	0.000187162	0.000290984	7.13E-05	0.000310138	0.000353071	5.53E-05	0.000207406	2.90E-05	4.62E-05	0.00037491	0.000353808	1.99E-05	0.000373219	0.000605889	2.41E-05	0.000128359
LRRN4	3.07E-05	0.000413199	1.93E-06	9.04E-05	8.36E-06	2.64E-06	3.28E-06	2.06E-06	1.81E-06	6.01E-07	2.27E-06	2.14E-06	1.24E-06	5.63E-05	4.99E-06	4.05E-07	1.72E-06	1.48E-05	1.82E-06	1.24E-05
LRRTM1	8.89E-06	3.63E-06	4.21E-07	9.16E-06	4.09E-06	6.00E-07	3.30E-07	1.16E-05	4.90E-06	3.29E-05	3.26E-07	1.28E-08	7.33E-05	0.000530295	9.67E-06	1.12E-06	5.87E-06	3.68E-06	1.70E-05	0.000201419
LRRTM3	1.81E-07	5.45E-08	2.88E-08	1.10E-06	3.79E-07	1.87E-06	4.48E-07	4.83E-08	1.67E-07	4.53E-05	5.89E-08	2.18E-07	0.000108096	6.26E-07	4.78E-06	6.23E-07	2.77E-08	7.50E-07	3.23E-08	3.89E-07
TPO	2.18E-07	6.92E-07	1.39E-08	9.49E-07	2.96E-06	2.45E-06	3.82E-06	1.35E-06	1.74E-06	3.12E-07	1.68E-06	7.55E-06	1.77E-07	1.71E-06	2.51E-06	3.50E-06	1.14E-06	4.19E-06	0.005293406	5.38E-07
C1orf116	1.03E-05	4.35E-05	9.57E-06	0.000466112	8.74E-05	0.000164196	9.79E-05	0.00012155	0.000132461	7.34E-07	0.000137315	2.85E-06	7.21E-07	8.83E-05	0.000206479	0.000616329	0.000129582	0.000302605	0.00015038	4.35E-05
LSAMP	4.84E-06	3.83E-06	2.39E-06	2.76E-05	4.50E-05	2.14E-05	1.09E-05	4.95E-06	2.50E-05	0.000434067	1.96E-05	7.50E-06	0.000732153	1.21E-05	5.16E-05	7.06E-05	2.49E-05	6.27E-05	5.50E-06	9.34E-06
TPX2	5.59E-05	3.72E-05	5.45E-05	0.000218104	0.000417182	0.000368	0.000297829	0.000421359	0.000417275	0.000248513	0.000296609	0.000481593	7.91E-05	0.000538589	9.25E-05	2.67E-05	0.000473688	0.000474503	1.86E-05	0.000284543
LTA4H	0.000719987	0.000617234	0.000123536	0.001141374	0.00059322	0.000527431	0.000563481	0.000512235	0.000578465	0.000399417	0.000368295	0.00206406	0.000335874	0.000804873	0.000435754	0.000402957	0.000541522	0.000660162	0.000705207	0.000527587
LTB4R	4.11E-05	3.03E-05	8.41E-06	3.13E-05	0.000104913	4.54E-05	3.30E-05	0.00013135	2.31E-05	2.69E-05	0.000155999	0.000530998	1.33E-05	3.25E-05	2.73E-05	1.37E-05	2.31E-05	2.64E-05	1.83E-05	2.90E-05
LTB4R2	2.18E-05	1.44E-05	3.87E-06	1.72E-05	6.08E-05	2.42E-05	1.62E-05	7.49E-05	1.43E-05	1.25E-05	0.000112745	0.000310989	9.05E-06	2.22E-05	1.31E-05	8.15E-06	1.36E-05	2.52E-05	1.05E-05	1.21E-05
C1orf172	2.41E-05	8.31E-05	1.43E-05	0.00014368	0.000150707	0.000190361	0.000155903	0.000180493	0.000155512	2.02E-07	0.000117657	3.87E-06	5.13E-07	0.000250681	9.01E-05	0.000120824	0.000161634	0.000162833	0.000162327	0.000192594
LTBR	0.000793543	0.001161883	0.000296443	0.000779056	0.001079846	0.001112454	0.000589603	0.000637043	0.000697334	0.00017078	0.000702803	0.000673356	7.79E-05	0.001030409	0.000709263	0.000649571	0.000737149	0.000990455	0.000548726	0.000785466
C1orf186	0.000172787	0.000770819	5.15E-06	9.32E-06	7.98E-06	2.46E-05	2.43E-05	8.87E-05	1.98E-06	1.78E-07	1.84E-05	0.00053106	1.82E-07	0.000481965	1.78E-05	2.92E-06	1.38E-06	8.92E-06	8.29E-06	0.000541514
C1orf198	0.000187838	0.000188376	8.39E-05	0.000358733	0.000236162	0.000208135	0.000439479	0.000157882	0.000192233	0.0003964	0.000124031	6.07E-05	0.000674362	0.000422003	0.000254895	0.000148419	0.000187286	0.000351739	0.000222221	0.000298481
LY6D	9.58E-07	5.43E-05	8.47E-07	0.000177206	0.002164403	0.005378448	0.000168611	0.007646645	2.82E-05	3.76E-07	0.006839295	9.05E-08	2.62E-06	2.23E-05	0.000503883	1.59E-05	4.40E-05	0.00031862	1.30E-05	0.0001122
LY6G6D	8.66E-08	8.00E-08	6.16E-07	3.89E-07	7.67E-06	1.88E-05	5.88E-07	3.26E-05	0.000826084	8.88E-06	3.28E-06	5.62E-06	3.73E-06	4.36E-06	1.41E-07	1.45E-05	0.001260603	2.89E-05	1.81E-06	2.24E-05
LY6K	1.04E-05	5.62E-06	8.23E-06	0.000126813	0.000172762	0.000178975	6.90E-05	0.000375571	2.65E-06	7.21E-06	0.000239035	2.60E-06	1.32E-05	8.76E-05	3.35E-05	2.57E-05	9.16E-07	3.96E-05	2.55E-06	5.38E-05
LYG1	0.000247702	0.000944048	3.02E-06	7.66E-06	8.34E-06	1.04E-05	7.67E-06	1.15E-05	7.44E-06	1.45E-05	3.62E-06	2.76E-05	7.25E-06	1.49E-05	7.44E-06	4.62E-06	5.47E-06	8.21E-06	6.13E-06	2.09E-05
TREM1	5.05E-05	5.33E-05	9.91E-06	0.00076805	0.000180723	8.34E-05	4.21E-05	4.87E-05	5.54E-05	0.000211343	9.31E-05	0.000400341	1.50E-05	6.20E-05	0.000116267	3.67E-06	4.97E-05	6.50E-05	0.000128615	2.63E-05
LYL1	5.88E-05	4.16E-05	1.04E-05	4.33E-05	3.01E-05	4.24E-05	3.32E-05	2.35E-05	2.17E-05	6.56E-05	1.96E-05	0.0013909	5.84E-05	4.60E-05	4.73E-05	1.68E-05	2.35E-05	6.21E-05	3.73E-05	2.71E-05
LYPD1	3.07E-05	3.13E-05	6.16E-05	9.58E-05	7.05E-05	3.44E-05	2.84E-05	7.75E-05	1.11E-05	0.001087074	6.64E-05	2.06E-06	0.000655207	0.002228389	8.56E-05	8.74E-06	1.03E-05	2.60E-05	2.29E-05	0.000391633
LYPD3	7.97E-06	3.88E-05	3.96E-06	0.000153305	0.001016114	0.001694498	0.000385392	0.002017524	3.32E-05	6.90E-06	0.002505052	6.96E-06	3.24E-06	9.14E-05	0.000100092	0.000102889	3.53E-05	0.000157219	1.78E-05	9.11E-05
LYPD6B	1.65E-05	2.36E-05	1.09E-05	5.65E-05	0.000144309	0.00030487	0.000153835	0.000109045	3.43E-05	5.58E-06	5.66E-05	8.85E-06	3.32E-06	0.00063379	0.000117957	4.53E-05	4.04E-05	0.000129869	7.16E-07	0.000124613
LYPLA1	0.000291513	0.000293479	0.000121017	0.000504292	0.00050657	0.000481773	0.000539052	0.000276603	0.000555595	0.000404447	0.000265881	0.000831357	0.000134665	0.00055591	0.000197467	0.000397422	0.00054458	0.000584769	0.000134987	0.000286947
LYPLA2P1	2.22E-05	4.23E-05	1.11E-05	3.82E-05	2.58E-05	4.48E-05	2.88E-05	3.00E-05	8.07E-05	2.58E-05	5.10E-05	2.75E-05	1.26E-05	5.44E-05	2.63E-05	2.57E-05	8.81E-05	4.74E-05	3.31E-05	0.000204583
LYPLAL1	0.000187982	0.000215653	8.67E-05	0.000138155	0.000128771	8.87E-05	0.000164835	8.87E-05	9.31E-05	0.000183576	6.44E-05	0.000174834	0.000161696	7.18E-05	9.44E-05	0.000165093	8.80E-05	0.000114845	0.000139198	2.79E-05
C1orf61	2.22E-06	1.62E-06	2.31E-06	2.34E-05	1.97E-05	5.66E-06	4.87E-06	5.68E-06	1.56E-06	0.015386629	3.72E-06	2.70E-06	0.015988403	1.88E-06	1.12E-06	1.45E-06	1.66E-06	5.96E-06	5.30E-07	1.94E-06
TRIL	5.17E-05	3.16E-05	2.30E-06	3.02E-05	2.15E-05	9.74E-06	9.98E-05	1.63E-05	1.77E-05	0.000290136	7.87E-06	9.78E-07	0.000295079	5.97E-05	1.63E-05	9.87E-06	1.47E-05	2.88E-05	4.63E-05	3.49E-05
C1orf64	3.64E-06	1.45E-06	1.15E-05	5.03E-06	3.14E-06	2.47E-06	0.000395474	6.72E-06	1.39E-07	7.84E-05	4.03E-06	6.90E-08	9.35E-05	1.98E-06	9.13E-07	0.000291941	2.47E-07	3.58E-06	4.50E-06	0.000121752
TRIM15	5.85E-05	5.79E-05	2.65E-05	7.90E-06	2.57E-06	2.71E-06	4.94E-07	1.93E-05	0.00015404	2.44E-08	1.48E-06	6.68E-06	1.41E-08	3.98E-06	6.78E-05	3.62E-08	0.00014528	0.000118634	8.24E-08	1.28E-05
C1orf88	6.45E-05	0.000112517	1.42E-06	7.43E-05	2.26E-05	2.97E-05	5.45E-05	2.26E-05	7.32E-06	0.00020273	3.16E-06	1.30E-06	8.62E-05	0.00012462	1.94E-05	8.28E-05	9.82E-06	2.07E-05	0.000105066	0.00017572
LZTS1	0.000106475	1.48E-05	5.42E-06	2.45E-05	3.47E-05	2.13E-05	3.42E-05	1.02E-05	1.28E-05	0.000161616	1.81E-05	3.51E-06	6.71E-05	1.88E-05	4.62E-05	9.60E-06	1.29E-05	3.95E-05	2.37E-05	2.73E-05
TRIM29	1.98E-05	8.45E-05	4.97E-06	0.000218886	0.002297296	0.001743302	0.000297892	0.002329568	0.000439287	1.14E-05	0.002799387	4.96E-06	3.52E-06	0.000669148	0.000941381	0.000246874	0.000451375	0.000649706	9.44E-05	0.000164231
TRIM31	1.10E-06	2.70E-06	2.39E-05	5.12E-05	1.14E-05	0.000212838	1.16E-06	0.000104984	0.000395607	1.14E-07	4.50E-06	2.17E-07	9.93E-08	4.66E-06	0.000164514	4.26E-06	0.000467508	0.0004299	1.88E-06	4.34E-05
TRIM36	8.85E-06	4.89E-06	1.92E-06	1.54E-05	6.04E-06	5.52E-06	3.99E-05	1.42E-05	2.24E-05	0.000116353	4.95E-06	1.08E-05	5.29E-05	1.57E-05	1.27E-05	0.000222037	1.76E-05	2.65E-05	3.08E-05	1.83E-05
C20orf114	5.26E-07	1.11E-06	1.93E-06	0.001103288	0.000701606	0.00015542	0.000284338	0.000866553	1.67E-06	3.38E-08	0.000593451	8.16E-07	4.10E-07	1.13E-05	0.000133904	1.15E-05	1.22E-07	0.001549864	8.13E-06	5.65E-05
C20orf118	1.58E-05	3.40E-05	8.39E-06	1.76E-05	1.63E-05	6.65E-06	6.09E-06	1.01E-05	0.000117211	6.33E-06	5.45E-06	0.000177124	5.13E-06	2.39E-05	3.20E-05	3.52E-06	0.000136801	6.54E-05	1.48E-05	9.60E-06
MAGED2	0.001443039	0.001312535	0.000318828	0.001085291	0.000789265	0.000915229	0.004519975	0.000637224	0.000817844	0.001769501	0.000472784	0.000665679	0.001606946	0.002104836	0.00088032	0.002027369	0.000955005	0.00066054	0.001674798	0.001281249
TRIM8	0.000500699	0.000630983	0.000171279	0.000670205	0.000390483	0.00049794	0.000492287	0.000352857	0.000330515	0.00036479	0.000266644	0.000645369	0.000663136	0.001106901	0.000555082	0.000391422	0.000332334	0.000640279	0.000788956	0.000538319
TRIM9	4.25E-05	3.16E-05	2.40E-06	9.16E-06	1.13E-05	9.69E-06	1.12E-05	6.42E-06	2.29E-06	0.000622568	5.43E-06	1.27E-05	0.000680167	3.87E-06	7.62E-06	9.56E-07	2.26E-06	5.62E-06	1.28E-06	5.29E-06
MAGEH1	0.000249412	0.000185816	4.44E-05	0.000173366	0.000181218	0.000114576	0.000212496	6.61E-05	6.07E-05	0.00057482	7.35E-05	0.000107607	0.000845938	0.000229819	0.000174025	0.00041243	7.69E-05	0.000100696	0.000242571	8.01E-05
C20orf56	3.30E-07	5.30E-08	0.000103012	3.73E-05	6.19E-06	1.95E-06	6.88E-07	4.40E-06	8.63E-05	7.56E-07	4.14E-07	2.21E-08	5.39E-07	5.75E-06	7.35E-05	5.25E-06	9.16E-05	8.09E-05	5.85E-07	6.98E-05
TRIP13	2.99E-05	2.82E-05	1.85E-05	0.000129142	0.000248691	0.000161352	0.000121898	0.000184804	0.000138283	8.56E-05	0.000123799	0.000147628	2.47E-05	0.000236055	3.40E-05	1.64E-05	0.000136968	0.00015268	6.03E-06	0.000133895
MAGOH	0.000459852	0.000468468	0.000235349	0.000600578	0.000708923	0.000834	0.000640589	0.001059757	0.000643613	0.000665169	0.000490239	0.000733028	0.000330326	0.001080518	0.000449147	0.000348415	0.00067303	0.000671501	0.000602814	0.000788593
MALAT1	0.001139791	0.000592411	5.04E-05	0.002940806	0.000274992	0.000886251	0.001340687	0.000352513	0.002318403	0.000355105	0.000151414	0.030243927	0.00028323	0.002093008	0.000277801	0.000825804	0.000219093	0.004625045	0.000854715	0.001209585
MALL	0.000280604	0.000142569	2.45E-05	0.001208601	0.000400769	0.000395373	0.000115869	0.00060487	0.000430959	1.54E-05	0.000521808	1.41E-05	7.02E-06	0.00010634	0.000678033	0.000152313	0.000421645	0.000522634	0.000633498	0.000201892
C21orf131	6.34E-09	1.05E-08	8.56E-10	1.28E-08	1.55E-07	2.52E-09	4.41E-08	5.89E-09	1.51E-08	2.68E-05	1.37E-08	0	8.20E-05	8.53E-09	2.02E-08	3.84E-09	0	6.56E-08	2.23E-09	2.92E-08
C21orf7	0.000262524	6.43E-05	1.74E-05	4.20E-05	3.09E-05	3.50E-05	3.30E-05	1.94E-05	2.70E-05	0.000150207	3.32E-05	6.14E-05	3.57E-05	2.45E-05	3.97E-05	2.07E-05	2.53E-05	3.39E-05	2.92E-05	1.97E-05
MAOA	0.000340389	0.000355148	0.000170901	0.000357689	0.000255889	0.0004041	7.24E-05	0.00016101	0.000340525	0.000108721	0.000142493	1.72E-05	0.000154678	3.98E-05	0.000165106	0.000691381	0.000292452	0.000252674	0.000967655	6.53E-05
TRPM4	7.74E-05	0.000195319	2.74E-05	0.00015614	0.000120034	0.000210401	0.000196833	0.000160512	0.000335741	4.70E-05	9.70E-05	4.47E-05	2.74E-05	0.000149134	0.000211232	0.001511621	0.000320432	0.000288414	9.94E-05	0.000365686
MAP1A	2.42E-05	2.59E-05	3.26E-06	2.47E-05	3.04E-05	2.01E-05	3.40E-05	6.82E-06	1.72E-05	0.000246549	1.90E-05	0.000239823	0.000706216	3.07E-05	4.17E-05	1.63E-05	1.44E-05	5.66E-05	1.67E-05	2.70E-05
TRPM8	3.73E-06	2.71E-05	2.47E-05	3.87E-05	4.68E-06	3.12E-06	5.67E-06	2.06E-06	6.88E-07	2.65E-05	1.09E-06	4.24E-07	9.60E-06	3.59E-06	4.92E-06	0.001277072	6.87E-07	1.56E-06	4.88E-07	5.22E-06
TRPS1	2.72E-05	3.19E-05	2.84E-06	2.57E-05	3.47E-05	1.54E-05	0.000673553	2.72E-05	8.52E-06	4.95E-05	3.06E-05	0.000101496	5.25E-05	0.000111517	2.15E-05	2.64E-05	5.88E-06	3.12E-05	2.11E-05	7.62E-05
MAP2	7.21E-05	6.28E-05	1.88E-05	8.17E-05	6.84E-05	2.21E-05	3.98E-05	2.58E-05	3.92E-06	0.000798253	2.50E-05	9.76E-07	0.001701875	4.23E-05	4.12E-05	7.84E-05	3.62E-06	2.54E-05	0.000187387	4.09E-05
TRPV6	1.59E-06	1.06E-05	5.84E-06	4.74E-06	1.30E-05	6.04E-05	6.19E-05	3.63E-05	5.82E-06	1.55E-06	6.41E-06	7.38E-06	5.16E-06	2.61E-05	0.000101831	0.000634595	1.27E-06	1.57E-05	1.42E-05	2.83E-05
MAP2K6	2.98E-05	2.77E-05	1.82E-05	4.06E-05	4.87E-05	3.65E-05	4.20E-05	5.22E-05	0.000107918	3.65E-05	1.48E-05	0.000103181	3.08E-05	6.09E-05	3.27E-05	5.13E-05	0.00011	6.11E-05	1.19E-05	0.000248278
TRY6	1.63E-06	5.18E-07	1.97E-05	7.41E-05	2.02E-05	4.25E-05	9.88E-06	1.65E-05	0.000161384	2.76E-09	1.57E-07	6.20E-05	1.13E-07	3.06E-05	0.004733399	3.54E-07	0.000132232	0.000131694	4.46E-05	4.24E-05
C22orf45	8.93E-05	1.56E-05	7.69E-05	3.90E-06	3.09E-06	1.91E-06	4.19E-06	5.74E-06	2.40E-06	2.79E-06	2.82E-06	4.16E-05	4.25E-06	1.88E-06	2.27E-06	1.66E-06	2.91E-06	7.51E-06	1.03E-06	1.53E-06
MAP4	0.000739552	0.001186377	0.000222541	0.000567771	0.000514127	0.000693725	0.000711888	0.000516105	0.000602384	0.001712216	0.000607501	0.000811007	0.002076092	0.000791015	0.000665715	0.000527469	0.00061585	0.000700866	0.000681805	0.000692801
TSHR	3.90E-06	7.84E-07	1.77E-07	3.37E-06	1.98E-06	2.23E-06	1.89E-06	1.03E-06	8.48E-07	1.66E-05	1.52E-06	3.04E-05	3.40E-05	1.13E-05	7.23E-07	6.91E-07	5.46E-07	2.00E-06	0.002059874	6.48E-06
TSKU	0.000212178	0.000438727	0.000351663	0.000350395	0.000553339	0.000426363	0.000516475	0.000319601	0.000254655	0.000175476	0.000378925	8.42E-06	9.63E-05	0.000380497	0.000286978	0.00023861	0.000267455	0.000374854	0.000298135	0.000548068
C2orf40	8.02E-05	7.68E-05	2.34E-06	3.34E-05	2.20E-05	2.42E-05	8.59E-05	8.48E-06	5.96E-06	0.000123591	1.05E-05	1.99E-06	6.64E-05	0.000276205	4.92E-05	0.000165102	7.20E-06	0.000220456	0.002375726	6.78E-05
TSPAN1	0.001594287	0.006167682	2.62E-05	0.001094596	0.000757481	0.001137848	0.000974249	0.001728915	0.002809697	9.47E-06	0.000398786	2.09E-06	6.02E-06	0.000758698	0.002456148	0.008030063	0.002601761	0.001849453	0.002026274	0.001768987
MAPK1IP1L	0.000191112	0.000181189	4.19E-05	0.000187476	0.00015446	0.000136082	0.000162865	0.00015313	0.000142748	0.000208487	0.000126417	0.000495587	0.000177073	0.000262821	0.000124968	0.000121988	0.0001223	0.000309321	0.000147809	0.000191611
TSPAN13	0.000201558	9.10E-05	0.000116352	0.001492226	0.000700794	0.000578581	0.002132423	0.000465258	0.000721166	0.000496088	0.000233084	0.000234664	0.000308664	0.000304485	0.00052317	0.001018865	0.000634257	0.001018286	0.000430457	0.00055299
TSPAN15	0.000270112	0.000229048	8.89E-05	0.00061921	0.000306006	0.00055347	0.00086123	0.000369736	0.000791983	0.000187715	0.00016456	1.42E-05	0.000259603	0.000513377	0.000721625	0.000350771	0.000783943	0.000809495	0.000125655	0.000538392
MAPK8IP1	6.51E-05	0.000116369	1.43E-05	5.26E-05	4.98E-05	3.41E-05	6.44E-05	4.59E-05	2.43E-05	0.000817739	2.11E-05	9.82E-06	0.00116977	0.000389527	6.52E-05	0.000117874	3.20E-05	6.02E-05	5.02E-05	0.000209866
TSPAN3	0.001422268	0.001652806	0.0002397	0.002305125	0.001396187	0.0010225	0.001096784	0.001286534	0.002312925	0.004598216	0.000610427	0.001288072	0.005180893	0.003078954	0.002426566	0.000740552	0.00218984	0.003645944	0.002589815	0.001718358
MAPKAPK3	0.000254975	0.000757911	6.38E-05	0.000299953	0.000199375	0.000246342	0.000232155	0.000175481	0.000317769	0.000294632	0.000164982	0.001682395	0.000177039	0.000285671	0.000181169	0.000260407	0.000330596	0.000268654	0.00080972	0.000247966
TSPAN33	0.000489596	0.001305533	0.000150935	0.000104974	0.000195456	0.000127068	0.000153745	0.000105726	0.000110967	0.00031302	7.57E-05	0.000353008	0.000243075	0.00020943	8.65E-05	0.000126085	0.000133233	0.00013998	0.000144467	0.00018426
TSPAN6	0.000308984	0.000399993	0.000222989	0.000392486	0.000372776	0.000685007	0.000302927	0.000327138	0.000860296	0.000656858	0.000163175	6.22E-06	0.000358671	0.000631066	0.000175602	0.000286872	0.001028772	0.000309071	0.000337558	0.000520317
TSPAN7	0.00048243	6.54E-05	4.80E-05	0.000198773	0.000464366	0.000123816	9.81E-05	0.000104594	0.000135911	0.002403543	0.000173264	0.000204655	0.004259211	0.0003471	0.000155866	9.21E-05	0.000140789	0.000183871	0.000270387	0.000246056
TSPAN8	4.90E-05	9.95E-05	0.000393174	0.000907567	0.000122304	9.49E-05	8.44E-05	0.000414492	0.007296009	9.23E-06	1.25E-05	1.21E-07	1.25E-05	7.70E-05	0.003964444	0.001200974	0.006348194	0.006602913	7.28E-06	0.00017242
TSPAN9	0.000536709	0.000312898	8.27E-05	0.000131135	0.000198043	0.000143176	0.00025096	0.000156115	8.33E-05	0.000134975	0.000180345	1.13E-05	7.70E-05	0.000205092	0.000192706	0.000224379	8.55E-05	0.000129373	0.000207599	0.000179255
MAPT	0.000174863	9.26E-05	6.97E-06	8.90E-06	7.55E-06	8.90E-06	0.000268209	6.09E-06	3.27E-06	0.000432472	5.58E-06	9.00E-06	0.001190894	8.73E-06	1.82E-05	6.91E-05	2.70E-06	1.08E-05	6.79E-06	4.02E-06
C2orf72	3.89E-05	7.05E-06	0.000237273	2.26E-05	8.96E-06	1.82E-05	4.96E-05	1.42E-05	9.33E-05	0.000377625	2.02E-06	5.02E-07	0.000366464	9.59E-06	7.50E-05	0.00022113	8.69E-05	0.000156115	8.92E-07	1.10E-05
C2orf74	0.000278606	0.000307902	7.92E-05	0.000146969	0.000116147	0.000101048	0.000179178	0.000115815	1.88E-05	0.00025998	7.27E-05	0.000217495	0.000345771	0.000214182	0.000163749	0.000143126	1.58E-05	8.46E-05	0.000284292	5.76E-05
TSPYL5	5.21E-05	6.88E-05	3.92E-06	9.91E-05	0.000132231	7.54E-05	0.000158512	1.56E-05	1.05E-05	3.52E-05	2.04E-05	2.37E-05	4.25E-05	0.00018677	4.14E-05	9.13E-05	9.58E-06	5.28E-05	6.87E-05	2.81E-05
C2orf80	2.52E-08	2.40E-08	2.08E-08	1.27E-07	8.57E-08	1.00E-07	4.24E-08	1.06E-07	6.40E-08	0.000143156	4.32E-08	2.85E-07	0.000139137	1.65E-07	1.25E-07	1.07E-07	5.97E-08	1.61E-07	4.62E-08	1.78E-07
MARCKSL1	0.000695651	0.000507222	0.000277027	0.00174936	0.001528123	0.002054755	0.003263117	0.001334977	0.002574085	0.004755308	0.000697413	0.000914802	0.005263982	0.004211857	0.001639878	0.002886519	0.002732865	0.003063345	0.002578203	0.004350684
C2orf85	1.20E-06	5.82E-07	2.01E-07	6.90E-07	7.67E-07	5.83E-07	4.23E-07	6.19E-07	3.23E-07	2.62E-05	3.52E-07	1.20E-05	0.000201857	3.88E-07	9.17E-07	2.48E-07	1.92E-07	1.24E-06	4.80E-07	5.38E-07
C2orf88	2.97E-05	1.68E-05	3.30E-06	1.08E-05	1.04E-05	1.03E-05	1.28E-05	4.72E-05	2.83E-05	9.97E-05	3.50E-06	0.000113822	0.000133011	0.000318672	2.58E-05	9.63E-06	2.18E-05	3.62E-05	1.39E-05	0.000257969
C2orf89	1.41E-05	4.12E-05	1.08E-05	3.53E-05	1.20E-05	2.36E-05	9.56E-06	1.47E-05	0.000563794	4.97E-06	9.19E-06	5.24E-05	7.99E-06	3.87E-05	3.82E-05	3.88E-06	0.000612875	0.000153582	3.62E-05	1.66E-05
C3orf14	8.18E-05	0.000139263	1.97E-05	0.000202779	0.000166403	0.000208743	0.000478499	7.59E-05	5.06E-05	0.000300833	6.56E-05	1.76E-05	0.000206039	0.000153343	9.16E-05	0.000188952	5.65E-05	9.06E-05	8.00E-05	4.43E-05
MASP2	7.20E-06	5.08E-06	0.000810295	5.03E-06	3.12E-06	2.91E-06	4.94E-06	2.22E-06	4.70E-06	1.24E-05	1.21E-06	0.000146809	1.04E-05	7.89E-06	3.03E-06	3.27E-06	3.20E-06	9.42E-06	3.98E-06	3.64E-06
MAT1A	1.31E-05	1.31E-05	0.000871946	1.10E-05	1.22E-05	4.28E-06	1.06E-05	9.81E-06	1.26E-05	6.95E-07	3.66E-06	3.25E-07	3.40E-07	2.89E-05	5.34E-06	4.91E-07	1.03E-05	9.57E-06	2.22E-06	1.86E-05
C3orf21	0.000104272	0.000109505	1.74E-05	9.38E-05	0.000334704	0.00013076	0.000117454	0.000156333	8.35E-05	0.000170126	0.000155756	0.00020594	0.000107075	0.00026971	8.40E-05	5.77E-05	7.82E-05	0.000122656	5.82E-05	0.000223422
MB	5.30E-06	5.09E-06	7.97E-06	0.000112892	4.70E-05	4.83E-05	0.00030394	5.02E-05	3.15E-05	8.75E-06	0.000639183	1.73E-06	1.26E-05	3.22E-05	2.46E-05	0.000611977	2.44E-05	7.20E-06	2.69E-05	5.60E-05
TTC36	4.06E-06	3.44E-06	7.72E-05	1.21E-06	6.65E-07	1.43E-06	7.55E-05	6.17E-07	1.53E-06	4.10E-06	5.69E-07	7.86E-06	2.16E-06	2.03E-05	1.44E-06	5.49E-06	1.75E-06	8.50E-06	1.54E-06	2.35E-06
MBIP	0.000110172	0.000119854	3.55E-05	0.000602235	0.000186904	9.00E-05	0.000107598	0.000114302	0.00012086	0.000224813	8.07E-05	0.000217855	0.000228326	0.000241573	0.00013014	0.00010148	0.000108868	0.000183847	0.000744472	0.000132592
TTC38	0.000318445	0.000347341	0.000249276	0.000122727	8.87E-05	9.41E-05	0.00011652	0.000104062	0.0003873	0.000164333	5.60E-05	0.000275043	7.31E-05	0.000115528	0.000151444	0.000277669	0.000372019	0.000274304	0.000131927	0.000178758
TTC39A	0.000300519	0.000431772	4.77E-05	0.000233284	7.06E-05	0.000150828	0.000795621	0.000140869	0.000250462	2.06E-05	3.10E-05	2.09E-05	6.72E-06	0.000142998	0.000146929	0.000286265	0.000247218	0.000182751	0.000120256	0.000128436
MBL2	5.51E-07	2.70E-07	8.96E-05	3.47E-08	6.55E-08	2.63E-08	1.29E-07	1.65E-08	3.92E-08	6.29E-09	2.24E-08	2.55E-08	6.81E-09	2.53E-08	3.69E-08	8.76E-09	1.64E-08	1.13E-07	1.79E-08	3.48E-08
C3orf54	6.51E-05	1.83E-05	8.05E-06	1.93E-05	6.63E-05	9.73E-05	2.24E-05	8.70E-05	1.19E-05	8.31E-05	7.61E-05	0.000312698	6.75E-05	1.82E-05	2.33E-05	1.81E-05	1.25E-05	1.80E-05	2.88E-05	1.91E-05
TTC9B	1.46E-07	2.81E-07	9.06E-08	6.58E-07	5.63E-07	3.97E-06	7.35E-07	1.32E-06	2.27E-06	0.000109508	4.76E-07	7.38E-07	0.000195544	9.90E-07	6.92E-07	6.95E-07	1.40E-06	1.91E-06	9.43E-07	1.44E-06
MBP	0.000163563	0.000186192	3.46E-05	0.000124869	0.000118302	7.17E-05	8.78E-05	8.27E-05	0.000108716	0.005749476	8.53E-05	0.000577185	0.014954172	0.000137223	0.000109297	0.000135511	8.36E-05	0.00016123	0.000172096	0.0001147
MBOAT7	0.00036601	0.000723878	0.000147235	0.000548346	0.000512013	0.001389304	0.000742999	0.000610023	0.000530312	0.000509161	0.000312807	0.001883874	0.000361507	0.00084022	0.000430716	0.000393849	0.000544911	0.000666665	0.000580267	0.000817389
MCAM	0.001816862	0.0004551	0.000106762	0.00034684	0.000315571	0.000360669	0.000422982	0.000217594	0.000258878	0.000660536	0.000273677	1.33E-05	0.000244665	0.000330282	0.000373556	0.00021493	0.000288329	0.000717669	0.000370173	0.000258771
C4A	0.009116035	0.008554457	0.011152076	0.001826559	0.000760594	0.00078673	0.007162783	0.000771575	0.000530672	0.001274918	0.000210627	0.000129937	0.002719325	0.001108813	0.001472943	0.001982223	0.000452274	0.000577949	0.007323565	0.002283442
C4BPA	1.15E-05	1.38E-05	0.002024813	0.001123833	0.000176758	3.01E-06	1.60E-05	8.35E-05	4.12E-05	2.98E-06	1.03E-06	2.29E-06	1.30E-06	7.69E-06	7.94E-05	6.91E-07	2.93E-05	4.65E-05	4.19E-07	0.000134771
C4BPB	5.32E-06	7.84E-07	0.001059479	9.50E-05	1.14E-05	1.11E-05	1.04E-05	8.10E-05	9.41E-05	8.93E-07	7.63E-07	1.50E-06	3.74E-07	3.23E-06	0.000121029	2.10E-07	6.75E-05	0.00015037	2.31E-07	2.21E-05
TTR	5.39E-05	3.39E-06	0.008341467	2.47E-05	2.23E-06	0.000231737	1.07E-06	3.49E-06	1.16E-05	4.15E-06	2.31E-07	2.97E-07	0.001765932	6.69E-07	0.009953699	2.93E-05	7.15E-06	0.000150901	4.43E-06	3.67E-06
C4orf31	6.88E-05	8.10E-06	6.48E-07	0.000272105	6.22E-05	9.89E-06	1.57E-05	6.40E-06	2.14E-05	2.78E-05	4.06E-06	1.05E-06	2.74E-05	1.07E-05	3.63E-05	3.63E-05	2.34E-05	3.30E-05	2.68E-06	1.55E-05
TTTY15	8.25E-06	2.83E-06	1.09E-06	7.86E-06	1.59E-05	1.03E-05	3.04E-07	8.10E-09	4.93E-06	2.14E-05	5.99E-06	3.72E-05	1.72E-05	6.92E-10	4.74E-06	4.56E-05	3.22E-06	6.89E-06	3.45E-06	2.03E-09
MCM2	8.57E-05	0.000105504	6.33E-05	0.000217072	0.000560825	0.000330537	0.000261895	0.000715352	0.000328885	0.000342894	0.000358724	0.000765225	0.000110254	0.000590821	9.10E-05	7.91E-05	0.000343399	0.000308255	0.000110076	0.000356429
C4orf34	0.000191554	0.00016926	0.000141443	0.000408095	0.000171129	0.000151234	0.000607735	0.000135313	0.000164795	0.000206866	0.000111271	0.000160641	0.00018186	0.000195446	0.000214455	0.000407532	0.000142951	0.000223928	0.000337977	0.000188008
C4orf32	0.000118152	1.82E-05	1.69E-05	5.64E-05	3.67E-05	6.31E-05	0.000186495	3.80E-05	4.12E-05	1.79E-05	3.51E-05	0.000158224	9.68E-06	2.16E-05	5.58E-05	6.06E-05	3.55E-05	9.47E-05	4.81E-05	1.96E-05
MCTP2	5.65E-05	3.29E-05	3.51E-06	7.95E-05	5.03E-05	3.77E-05	1.33E-05	3.65E-05	6.85E-05	5.10E-06	3.16E-05	0.000478587	1.05E-06	2.72E-05	3.80E-05	6.57E-05	5.21E-05	6.75E-05	9.88E-05	1.49E-05
TTYH1	3.96E-06	1.30E-05	1.30E-05	4.02E-06	1.28E-05	9.22E-06	8.58E-05	4.85E-06	5.10E-06	0.002754141	3.56E-06	2.64E-05	0.003276356	0.000198924	2.26E-05	4.33E-06	4.01E-06	6.33E-05	7.74E-07	2.06E-05
TTYH2	4.20E-05	2.05E-05	8.46E-06	2.83E-05	3.92E-05	1.68E-05	3.06E-05	9.90E-06	1.26E-05	0.000365591	2.21E-05	0.000188276	0.000634385	3.78E-05	2.71E-05	1.24E-05	1.36E-05	4.42E-05	6.11E-05	1.13E-05
C5	1.20E-05	1.56E-05	0.000381986	8.97E-05	1.80E-05	6.81E-06	1.78E-05	1.44E-05	8.31E-06	2.64E-05	7.59E-06	8.61E-05	2.17E-05	7.82E-06	8.96E-06	1.89E-05	6.86E-06	1.79E-05	1.03E-05	7.98E-06
TUBA1B	0.00542755	0.005577382	0.001529834	0.006261992	0.008420351	0.008251593	0.006772073	0.008571378	0.008282016	0.018740068	0.005895411	0.01394522	0.008142267	0.014027187	0.004020455	0.002087156	0.007790643	0.009536994	0.002974344	0.009142285
TUBA1C	0.001468796	0.001947791	0.000446707	0.002322322	0.004233653	0.003197449	0.001845816	0.003537301	0.003859213	0.001999676	0.003948458	0.001702716	0.000231664	0.003888278	0.001297045	0.000589429	0.003869231	0.003653136	0.000810948	0.004210332
TUBA4A	0.000541967	0.000516726	0.000216544	0.000854127	0.000961648	0.000721701	0.000400526	0.00128305	0.001261713	0.000292913	0.001962672	0.000629156	0.000528598	0.000675724	0.000758074	0.000215109	0.001273516	0.000888526	0.000394854	0.000534936
C5orf25	3.77E-05	4.30E-05	2.15E-05	4.87E-05	4.82E-05	3.67E-05	4.69E-05	4.74E-05	7.89E-05	4.79E-05	2.92E-05	0.000217069	2.46E-05	0.000184092	4.91E-05	4.01E-05	8.11E-05	0.000140504	3.74E-05	6.59E-05
C5orf32	0.001765422	0.002405357	0.000488226	0.00093263	0.000518994	0.000740186	0.000538551	0.000670693	0.00148104	0.000858736	0.000261812	0.000207595	0.00048386	0.001310288	0.002845182	0.0003711	0.001291558	0.005087014	0.001757885	0.001300075
TUBB2A	0.00018356	0.000495258	0.000348104	0.000434931	0.000481827	0.000490579	0.000391607	0.000353571	0.00045124	0.005060321	0.000712403	7.24E-05	0.004537142	0.000219614	0.000339284	0.000537847	0.000381511	0.000406113	7.81E-05	0.000984263
MECOM	0.000105697	5.21E-05	1.01E-05	0.000152134	0.000115724	0.000189074	3.25E-05	0.000139427	0.000178918	3.29E-05	3.76E-05	6.28E-05	1.85E-05	0.000437508	0.000123814	2.32E-05	0.00016429	0.000390063	4.05E-05	0.000447065
C5orf38	9.60E-06	1.32E-05	1.55E-06	8.15E-05	7.34E-05	1.72E-05	0.000112293	6.74E-05	1.66E-05	3.22E-05	4.95E-05	6.25E-07	8.02E-05	7.88E-06	1.27E-05	8.55E-05	2.23E-05	3.72E-05	7.15E-05	5.17E-06
TUBB8	1.08E-06	3.17E-06	6.48E-07	5.15E-06	4.22E-06	6.63E-06	5.77E-06	5.61E-06	1.53E-05	1.13E-06	3.31E-06	2.22E-06	2.40E-06	5.09E-06	2.22E-06	3.00E-06	1.71E-05	1.33E-06	4.84E-06	3.48E-05
C5orf45	0.000161261	0.000156946	2.78E-05	6.65E-05	3.96E-05	5.65E-05	9.36E-05	6.31E-05	5.59E-05	0.00017304	2.30E-05	0.000128717	0.000186425	8.41E-05	6.76E-05	8.92E-05	5.63E-05	4.46E-05	0.000195001	0.00016609
C5orf49	5.53E-05	0.000102922	5.68E-06	5.31E-05	1.95E-05	5.98E-06	4.08E-05	3.41E-05	8.00E-07	8.71E-05	1.96E-06	2.25E-07	5.20E-05	9.88E-05	1.39E-05	5.56E-05	8.18E-07	4.63E-06	9.00E-06	0.000209571
C5orf53	0.000105413	0.000101268	1.91E-05	4.95E-05	2.52E-05	3.72E-05	5.86E-05	3.36E-05	3.75E-05	0.000109548	1.89E-05	6.40E-05	0.000265976	3.15E-05	6.79E-05	6.78E-05	3.37E-05	6.12E-05	0.000117237	3.07E-05
C6	4.35E-05	0.000115224	0.000253744	9.66E-06	3.22E-06	8.59E-07	7.11E-06	5.63E-07	1.31E-06	1.38E-06	3.60E-07	1.54E-07	2.35E-06	3.96E-06	0.000139572	1.41E-06	1.06E-06	1.68E-05	8.72E-07	1.59E-05
TUSC3	0.000272741	0.000636144	3.98E-05	0.000324371	0.000475844	0.000574432	0.000328235	0.000313895	4.07E-05	0.00022198	0.000203852	2.82E-06	0.000223605	0.00051445	0.000290636	0.000596088	4.27E-05	0.000114634	0.000416712	0.000484463
C6orf132	1.20E-05	3.77E-05	4.53E-06	5.40E-05	6.40E-05	7.18E-05	7.91E-05	9.19E-05	7.26E-05	6.57E-07	9.10E-05	8.38E-06	2.92E-07	0.000123723	6.35E-05	7.95E-05	8.40E-05	0.000145902	7.53E-05	6.10E-05
C6orf134	4.49E-05	7.89E-05	1.73E-05	7.60E-05	6.86E-05	0.000101544	8.70E-05	6.79E-05	7.70E-05	0.000435906	3.02E-05	0.000235356	0.000613879	0.000206091	5.19E-05	7.37E-05	8.28E-05	0.000115619	5.33E-05	0.000142071
MEIS1	5.55E-05	1.87E-05	8.04E-06	4.92E-05	7.54E-05	6.51E-05	3.48E-05	0.000185344	2.82E-05	0.000120449	3.91E-05	0.000447611	5.60E-05	0.00097064	0.000132646	4.95E-05	2.53E-05	0.000102375	8.10E-06	0.000480618
MEP1A	4.26E-07	4.81E-07	1.98E-05	2.86E-06	1.20E-06	4.88E-06	3.73E-07	4.96E-06	0.000381914	7.32E-07	5.05E-07	3.04E-07	1.70E-06	2.78E-06	1.73E-05	4.64E-07	0.000480929	0.000105988	1.98E-07	1.97E-06
MET	0.000907443	0.0016891	0.000117309	0.000875416	0.000341062	0.000239446	0.000104368	0.000183948	0.000468996	8.48E-05	0.000215586	2.93E-06	1.71E-05	0.000100024	0.0003732	4.30E-05	0.00042604	0.000622013	0.00126312	0.000187188
UAP1	0.000239468	9.60E-05	0.000170205	0.00036762	0.000288025	0.00028822	0.000614336	0.000268877	0.000326135	0.000225732	0.000195881	0.000215294	0.00014005	0.000235365	0.000301172	0.000637775	0.00032094	0.000292305	0.000174918	0.000244432
C6orf211	0.00018223	0.000187066	5.18E-05	0.000164056	0.000121413	0.000101573	0.000650807	0.000114127	0.000132521	9.51E-05	7.36E-05	0.000180566	7.90E-05	0.000174612	7.94E-05	6.44E-05	0.000121244	0.000152434	0.000190591	0.000168724
C6orf222	1.03E-06	2.10E-06	1.00E-06	6.15E-06	1.83E-06	2.74E-06	3.94E-07	4.01E-06	9.21E-05	7.27E-08	1.58E-07	1.64E-07	1.24E-07	3.87E-07	4.67E-05	6.11E-07	9.47E-05	0.000120692	1.23E-07	2.77E-06
C6orf223	0.000224401	6.08E-06	1.25E-05	6.02E-05	4.51E-05	1.12E-05	8.96E-06	3.41E-05	0.000137185	2.92E-06	1.02E-05	3.20E-06	1.23E-06	5.50E-05	4.43E-05	1.37E-07	0.000164588	6.51E-05	2.69E-06	2.42E-05
METTL7B	0.000386635	0.000631701	0.000433813	0.000140269	3.81E-05	4.84E-05	1.40E-05	3.66E-05	0.000243574	0.001448474	1.03E-05	0.000212848	0.000235251	0.000250728	0.00012284	3.00E-06	0.000255285	0.000302412	0.000542846	8.02E-05
UBE2C	0.000136365	9.65E-05	0.00015298	0.000709092	0.001069555	0.001371172	0.000744085	0.00132833	0.001382204	0.000782317	0.000682298	0.00055078	0.000150574	0.001934589	0.000287845	7.39E-05	0.001582303	0.001486424	4.19E-05	0.001230508
C6orf64	9.76E-05	0.000138496	4.55E-05	0.00011969	0.000101829	0.000110052	0.000220001	9.68E-05	0.000119917	0.000133235	5.84E-05	0.000143578	0.000125927	0.000155042	8.05E-05	0.000129007	0.00012796	0.000104535	0.000114445	0.000153946
MFAP5	1.49E-05	5.89E-06	6.60E-07	4.12E-05	5.59E-05	5.58E-05	0.000217103	5.82E-05	3.34E-05	1.07E-05	9.26E-05	6.74E-07	3.15E-06	0.000165177	0.000189729	8.03E-06	3.90E-05	0.000119664	2.37E-05	7.35E-05
C7	0.000348422	0.0001989	8.43E-05	0.000234991	0.000121386	5.39E-05	6.95E-05	8.18E-06	3.15E-05	5.67E-05	1.06E-05	1.90E-05	2.79E-05	0.000232156	0.000967379	0.000182055	2.16E-05	0.000272777	0.000128291	1.07E-05
UBE2E2	0.0001349	0.000254104	3.77E-05	0.000121957	0.000111477	9.19E-05	0.000134768	0.000100573	3.72E-05	0.000213419	8.53E-05	0.000181274	0.00023442	0.00043415	9.87E-05	0.000169497	4.17E-05	0.000109349	0.00018917	0.000125493
C7orf23	0.000497934	0.000427652	2.70E-05	0.000340875	0.000186773	0.000234428	0.000168579	0.000170918	0.000239759	0.000210757	9.13E-05	0.000239316	0.000132885	0.000276109	0.000186528	0.000104032	0.000262723	0.000270902	0.000935598	0.000201034
MFRP	0.000146589	0.000150088	2.20E-05	5.86E-05	4.73E-05	7.36E-05	8.58E-05	3.42E-05	7.50E-05	0.000181806	3.85E-05	2.19E-06	0.000234211	5.82E-05	0.000198814	2.42E-05	8.41E-05	0.000125952	6.27E-05	6.13E-05
UBE2MP1	6.29E-05	5.36E-05	2.03E-05	6.36E-05	7.67E-05	7.66E-05	6.93E-05	6.32E-05	0.000143906	0.000239937	0.000140319	0.000136158	6.83E-05	0.000316863	4.65E-05	5.52E-05	0.00014245	0.000244432	6.36E-05	0.000217314
MFSD2B	3.66E-06	1.46E-05	7.29E-06	3.30E-05	4.07E-05	4.97E-05	1.57E-05	4.81E-05	9.22E-05	2.34E-06	3.49E-05	8.39E-05	8.52E-06	2.42E-06	3.12E-05	4.93E-06	0.000100617	5.05E-06	1.44E-05	0.000101196
UBE2NL	2.50E-06	1.15E-06	3.55E-07	2.84E-06	2.61E-06	1.77E-06	3.26E-06	1.58E-06	8.54E-06	1.54E-06	7.14E-06	2.57E-06	1.95E-06	1.24E-06	8.73E-07	1.78E-06	7.67E-06	2.32E-06	9.71E-07	8.69E-06
C7orf41	8.98E-05	0.000107784	9.65E-06	9.86E-05	6.03E-05	7.27E-05	0.000111919	5.31E-05	6.84E-05	0.000464895	4.53E-05	0.000444813	0.001508877	9.78E-05	6.56E-05	9.11E-05	7.01E-05	8.49E-05	8.80E-05	9.07E-05
UBE2T	5.03E-05	7.25E-05	6.70E-05	0.00029362	0.000435572	0.000348298	0.000393309	0.000482865	0.000367198	0.000373971	0.000220929	0.000312946	0.000100007	0.000547825	0.000107891	4.73E-05	0.00036627	0.000408433	4.59E-05	0.00035498
MGAT4C	2.43E-07	8.73E-08	1.45E-06	6.81E-07	2.47E-06	1.00E-06	5.70E-07	2.52E-07	1.57E-07	1.05E-05	1.13E-06	1.59E-07	5.09E-05	3.43E-07	1.30E-06	3.27E-07	1.13E-07	6.62E-07	0.000133401	6.24E-07
C7orf51	1.06E-06	2.95E-06	6.79E-07	1.91E-06	5.43E-06	3.05E-06	1.88E-06	2.55E-06	1.45E-06	6.10E-05	3.02E-06	1.16E-06	0.000127049	1.47E-05	8.34E-06	2.87E-06	1.61E-06	4.10E-06	1.75E-06	5.01E-06
C7orf68	0.002000911	0.000209695	3.02E-05	0.000258604	0.000414355	0.000411243	0.000313898	0.000228457	0.000286375	0.000663706	0.000182872	0.000139821	0.000130141	0.000240672	0.000125771	6.67E-05	0.000301949	0.000132603	5.31E-05	0.000331438
C8A	1.63E-06	1.20E-07	0.000333152	4.38E-06	2.35E-07	6.18E-08	2.71E-08	4.70E-08	6.08E-08	2.28E-08	2.00E-08	2.62E-09	2.09E-08	3.82E-08	1.27E-06	3.04E-08	5.37E-08	1.78E-06	1.59E-06	5.36E-07
C8B	2.19E-06	1.32E-07	0.000572604	1.24E-05	1.59E-06	1.50E-07	9.46E-07	9.52E-08	3.61E-08	2.62E-08	1.18E-07	7.88E-08	2.08E-08	3.50E-08	2.09E-06	2.36E-08	1.08E-07	5.64E-07	7.01E-07	1.72E-06
C8G	9.72E-06	1.26E-05	0.001175712	5.84E-06	2.87E-06	3.86E-06	2.62E-06	6.63E-06	2.16E-05	2.64E-06	8.79E-06	2.86E-06	2.07E-06	4.46E-06	1.95E-05	1.90E-06	1.62E-05	6.05E-05	3.63E-06	8.34E-06
C8orf4	0.000357862	0.000343587	9.90E-05	0.001896729	0.000594909	0.000544202	0.000544778	0.000422274	0.00025995	0.000389353	0.000145828	1.26E-06	0.000114604	0.000247276	0.000492178	0.000515651	0.000217853	0.000320298	0.000835009	0.000580097
MGP	0.008213643	0.002290796	0.000490499	0.004281691	0.002350055	0.003756481	0.044503672	0.002448687	0.001278002	0.003433469	0.000864295	4.40E-05	0.001024585	0.002228888	0.008680129	0.007213683	0.001387363	0.006171461	0.005505751	0.002123007
C8orf46	2.46E-05	2.57E-05	4.72E-06	4.67E-06	1.45E-06	1.98E-06	1.99E-05	1.06E-06	4.03E-07	0.000438183	6.06E-07	7.51E-06	0.00056861	4.03E-06	1.82E-06	7.33E-06	4.31E-07	2.60E-06	1.97E-06	1.24E-06
C8orf56	4.01E-06	1.87E-06	3.67E-07	2.60E-06	2.32E-06	1.68E-06	1.09E-06	1.46E-06	3.65E-07	0.000107098	6.23E-07	9.69E-06	9.33E-05	2.04E-06	1.07E-06	5.21E-07	3.58E-07	1.16E-06	2.42E-06	1.56E-06
UCK2	9.51E-05	8.03E-05	8.35E-05	0.000172733	0.000379851	0.000308694	0.000311179	0.000292686	0.000316859	0.000157885	0.000218582	0.000464154	0.000112406	0.000366276	0.000166558	0.000145212	0.000326743	0.000395842	4.59E-05	0.000306232
MICALL1	8.61E-05	9.46E-05	2.76E-05	0.000104638	0.000325473	0.000326076	0.000125939	0.000278463	9.62E-05	0.000100745	0.000373753	0.000258716	0.000108851	0.000160467	0.000102196	7.94E-05	9.86E-05	0.000212187	0.000105102	0.000146841
C8orf85	5.43E-06	5.14E-06	1.60E-07	1.29E-05	8.42E-06	4.36E-06	0.000417649	1.37E-06	1.05E-06	1.33E-06	1.27E-06	3.20E-07	2.18E-06	3.82E-05	2.24E-06	2.27E-06	1.04E-06	5.61E-06	1.97E-06	1.14E-05
UGT1A4	2.61E-06	4.65E-07	0.000460859	3.01E-07	8.15E-07	1.73E-06	1.75E-07	2.04E-07	3.56E-07	1.08E-16	2.24E-07	1.61E-89	5.87E-09	2.96E-08	5.06E-07	2.96E-07	1.15E-07	5.24E-07	8.28E-09	4.68E-07
C9orf125	0.00013302	0.000220943	2.12E-05	3.63E-05	0.000144945	4.47E-05	1.03E-05	0.000101454	0.000133764	5.06E-05	8.90E-05	1.36E-05	0.00013688	0.000115789	0.000130858	3.19E-05	0.000126001	0.000214118	3.44E-05	2.88E-05
UGT1A9	0.000947371	0.000347113	0.00040874	2.53E-05	8.55E-05	0.000112511	2.01E-06	2.01E-05	6.98E-06	1.92E-08	2.23E-05	1.54E-07	1.58E-08	1.40E-07	2.79E-05	1.12E-05	6.46E-06	1.78E-05	1.74E-07	6.43E-06
UGT2A3	0.000627691	0.000696255	4.37E-05	1.87E-06	1.04E-06	2.33E-05	4.98E-08	3.58E-06	5.14E-05	1.02E-09	5.12E-08	8.12E-08	1.48E-08	5.60E-07	8.86E-05	1.07E-07	5.21E-05	8.66E-05	4.61E-08	3.92E-07
UGT2B10	7.16E-06	7.80E-06	0.000298331	2.42E-07	9.15E-07	6.34E-07	1.91E-06	1.19E-07	3.65E-06	3.54E-09	4.65E-08	6.17E-07	7.44E-09	5.16E-08	9.89E-07	3.54E-07	2.97E-06	8.32E-07	1.72E-08	2.90E-06
C9orf140	1.01E-05	1.43E-05	7.58E-06	6.86E-05	0.000114078	0.000113951	8.83E-05	0.000125015	0.000275053	0.000122562	9.30E-05	8.24E-05	0.000288329	0.000105173	3.54E-05	9.30E-05	0.000320885	0.0002446	9.89E-06	0.000171121
UGT2B4	3.71E-06	1.66E-06	0.001847304	2.25E-05	1.12E-06	4.78E-07	4.49E-05	1.84E-07	3.32E-06	1.03E-07	1.52E-07	4.99E-09	2.16E-08	1.60E-07	1.35E-06	3.39E-05	1.37E-06	4.08E-06	4.54E-08	1.06E-06
UGT2B7	0.001235477	0.001082267	0.00055342	6.35E-06	7.77E-06	2.42E-05	3.44E-06	2.57E-05	3.62E-05	7.14E-07	7.49E-07	1.51E-07	5.37E-08	8.88E-05	5.81E-05	2.96E-07	3.84E-05	3.13E-05	5.60E-07	9.25E-05
C9orf152	5.85E-07	5.09E-07	6.21E-06	0.000100147	1.43E-05	1.32E-05	0.000139006	4.66E-05	0.000267276	5.24E-07	3.06E-06	3.28E-06	2.57E-07	3.32E-05	9.20E-05	0.000285657	0.00025725	0.00025567	1.31E-06	6.60E-05
UGT8	9.88E-05	6.62E-05	1.21E-06	4.30E-05	5.57E-05	1.39E-05	2.38E-05	4.11E-05	0.000184196	0.000124369	2.06E-05	5.41E-06	0.000323506	6.57E-05	6.07E-05	1.26E-06	0.00014161	0.000146576	1.68E-05	4.90E-05
C9orf167	9.10E-05	0.00014378	1.24E-05	0.000115347	4.98E-05	7.45E-05	1.97E-05	9.10E-05	0.000232932	3.37E-05	6.27E-05	0.000273126	1.77E-05	0.000112651	0.000149824	8.34E-06	0.000242535	0.00035649	8.57E-05	7.51E-05
MLC1	3.26E-06	9.39E-07	4.30E-07	7.26E-06	6.31E-06	3.67E-06	1.08E-05	2.46E-06	1.05E-06	0.001910762	1.97E-06	0.000951357	0.002011112	2.41E-05	1.86E-06	4.42E-06	1.72E-06	2.65E-06	8.36E-07	1.84E-06
MLF1	7.18E-05	0.000117401	4.05E-06	0.000146781	0.000234213	0.000116414	0.000159588	0.000203278	4.44E-05	0.000239175	0.000110198	9.87E-06	0.00013623	0.000420783	7.04E-05	3.82E-05	5.13E-05	5.64E-05	5.88E-05	0.00012711
C9orf25	0.0001316	7.39E-05	1.99E-05	8.01E-05	9.71E-05	7.42E-05	8.98E-05	5.68E-05	5.65E-05	0.000297065	5.71E-05	0.000111103	0.000402015	7.23E-05	6.59E-05	5.12E-05	6.30E-05	9.23E-05	5.67E-05	4.71E-05
MLL	0.000206876	0.000203907	3.74E-05	0.000187145	0.000134907	0.000151488	0.000192063	0.000124642	0.000135821	0.000191168	8.43E-05	0.001212381	0.000367409	0.000232575	0.000161762	0.000170323	0.00013038	0.000348657	0.000258774	0.000169451
MLPH	2.10E-05	4.18E-05	4.70E-05	0.000621609	9.18E-05	0.000159652	0.001152874	0.000181331	0.000219808	8.14E-06	2.02E-05	2.56E-07	1.54E-06	0.000194477	0.000574948	0.001084304	0.000167378	0.000386511	0.000227319	0.000424076
UNC5CL	0.000110807	0.000276412	5.19E-05	6.91E-05	1.84E-05	9.48E-06	1.20E-05	1.32E-05	6.90E-05	8.87E-06	4.55E-06	3.45E-05	1.17E-05	1.47E-05	0.00013339	2.69E-06	7.52E-05	0.000191736	3.02E-05	1.65E-05
MMD2	9.36E-09	3.54E-08	8.65E-09	5.84E-08	8.51E-08	6.83E-08	3.21E-08	9.67E-09	1.67E-07	5.04E-05	4.07E-08	1.03E-08	0.000215735	5.94E-08	2.06E-07	1.87E-07	8.74E-08	1.93E-07	3.63E-09	1.26E-07
UPB1	0.000179447	1.37E-05	0.000322453	2.71E-06	2.54E-06	1.21E-06	1.34E-06	7.92E-06	1.33E-06	6.98E-07	4.41E-06	9.31E-06	1.48E-06	3.97E-07	1.50E-06	5.67E-07	8.01E-07	3.49E-06	7.17E-07	8.94E-07
UPK1A	2.74E-06	7.31E-06	2.68E-06	3.42E-06	1.57E-05	0.001587006	2.03E-05	1.10E-05	4.28E-06	7.31E-07	8.16E-06	1.05E-06	4.37E-07	3.11E-05	2.09E-06	4.01E-05	4.67E-06	8.78E-06	2.63E-07	7.33E-06
UPK1B	2.85E-05	0.000228903	5.50E-07	7.45E-05	0.000773597	0.001686179	2.76E-06	7.85E-05	6.96E-07	1.37E-07	0.000338358	2.60E-06	3.95E-07	0.000144593	0.000112972	1.16E-06	1.25E-06	5.34E-05	3.45E-07	0.000316877
C9orf91	5.50E-05	5.79E-05	1.27E-05	7.39E-05	7.43E-05	5.16E-05	0.000164169	5.41E-05	4.28E-05	6.21E-05	4.81E-05	0.000179487	8.52E-05	6.39E-05	3.75E-05	0.000187055	4.24E-05	6.54E-05	4.20E-05	5.79E-05
UPK2	2.63E-06	5.11E-05	3.45E-07	1.38E-05	2.77E-05	0.004648133	7.96E-06	3.56E-05	6.89E-06	5.86E-06	5.23E-06	1.07E-06	1.62E-05	6.59E-05	2.07E-05	3.55E-06	1.62E-05	2.31E-05	6.92E-06	6.32E-05
UPK3B	5.75E-06	1.82E-05	3.61E-06	6.24E-05	0.000106255	0.001450662	8.07E-06	0.000101803	1.24E-05	1.47E-06	6.25E-05	9.16E-06	1.73E-06	0.0016522	8.08E-05	3.87E-06	1.83E-05	0.000112253	5.83E-06	8.29E-05
UPK3A	1.98E-06	5.99E-06	5.14E-05	1.94E-05	4.44E-06	0.000843661	1.37E-05	7.26E-06	2.34E-05	8.78E-06	1.32E-06	9.48E-06	3.57E-06	3.43E-06	8.68E-06	0.000350947	2.30E-05	4.60E-05	8.32E-06	4.33E-06
CA12	0.002429287	0.001071758	3.73E-05	0.000161821	0.000451388	0.000334753	0.001414572	0.000328271	0.000334804	0.000345474	0.000502591	7.68E-07	9.29E-05	0.000133848	0.0001317	2.60E-05	0.000253529	0.000180911	0.000244848	0.00025083
MMP3	1.47E-06	1.36E-06	1.30E-06	1.69E-05	0.000113618	0.000146355	0.000116457	0.000143973	0.000345379	6.41E-06	0.0005433	1.49E-08	1.38E-06	2.20E-06	7.17E-05	2.34E-06	0.000407476	0.000322438	1.28E-06	3.48E-05
CA9	0.002276443	0.000137525	0.000141703	0.000215217	0.000449067	0.000268158	6.71E-05	0.000575385	0.00048566	0.000226182	0.000251138	2.97E-07	1.35E-05	0.000284469	0.000839771	5.33E-07	0.000345564	0.000436046	2.21E-06	0.000176967
CAB39L	5.28E-05	5.55E-05	7.20E-06	3.72E-05	3.10E-05	0.00015017	0.000119042	2.39E-05	7.83E-05	0.00012799	1.41E-05	3.00E-05	0.00022292	4.59E-05	4.36E-05	0.000364604	9.37E-05	6.31E-05	4.48E-05	2.77E-05
CABLES1	0.000112039	0.000125239	1.95E-05	8.45E-05	3.25E-05	3.42E-05	0.000119386	3.72E-05	4.15E-05	4.04E-05	1.72E-05	7.25E-05	0.000120321	0.000158347	5.42E-05	1.68E-05	3.65E-05	0.000111759	5.63E-05	0.000116756
USH1C	0.000775528	0.000834036	5.19E-05	2.53E-05	1.15E-05	1.24E-05	2.51E-06	4.28E-05	0.000727363	3.15E-05	3.16E-06	2.12E-08	0.000258201	8.64E-06	0.000360591	1.16E-06	0.000759489	0.000432065	3.07E-06	4.17E-05
USP15	0.000126954	9.73E-05	3.13E-05	0.000148514	0.000141868	0.000126667	0.000144757	0.000117966	0.000127461	0.000114766	0.000116579	0.001407697	9.19E-05	0.000113262	0.000106627	6.97E-05	0.000104138	0.000196011	0.000115403	7.82E-05
MOGAT3	2.41E-05	2.34E-05	5.35E-05	3.66E-07	7.69E-08	5.30E-07	1.47E-08	2.02E-06	0.00011528	2.31E-08	3.48E-08	4.23E-08	1.75E-08	6.04E-07	7.45E-06	8.47E-09	0.000140806	5.08E-05	3.11E-08	1.09E-06
CACNB3	6.39E-05	0.000168305	8.05E-06	0.000154203	9.90E-05	0.000194637	0.000195507	0.000110137	0.000105046	0.000110819	6.21E-05	7.27E-05	0.000114587	0.000188569	0.000117985	6.21E-05	0.000104635	0.000106567	0.000110962	0.000192457
MORF4L1	0.001371353	0.001181137	0.000323274	0.001165299	0.001411865	0.001109014	0.001388123	0.001136193	0.000816927	0.001375439	0.000541195	0.001818572	0.001624133	0.000646106	0.001174653	0.000852594	0.000792649	0.00058428	0.001513336	0.000879543
CACNG7	1.84E-07	1.35E-07	7.45E-07	4.69E-07	6.33E-07	1.74E-06	1.28E-07	1.03E-07	6.47E-07	0.000460866	3.20E-07	2.34E-08	0.000636102	7.49E-07	1.06E-06	6.55E-08	1.33E-07	6.16E-07	1.09E-07	1.06E-06
MOSC1	6.57E-05	3.60E-05	9.53E-05	0.000107135	8.50E-05	8.29E-05	9.22E-05	9.36E-05	0.000125952	9.30E-05	2.78E-05	0.000264656	0.000129087	0.000118188	3.69E-05	0.000495902	0.000127526	9.74E-05	0.000247177	0.000114864
CADM2	1.94E-07	2.55E-07	4.72E-07	2.15E-06	7.21E-07	1.52E-06	5.00E-06	1.35E-07	3.88E-07	0.000113107	3.40E-07	1.15E-06	0.000260488	3.55E-06	8.38E-07	1.03E-05	1.28E-07	2.20E-06	8.30E-07	9.16E-07
CADM4	6.93E-05	0.000362449	2.62E-05	0.000139765	0.000222912	0.000180293	0.000231902	0.000225308	4.82E-05	0.001450723	0.000144765	1.02E-05	0.001872314	0.00017853	7.40E-05	0.000235823	4.94E-05	8.17E-05	7.44E-05	0.000297195
CADPS2	8.69E-05	8.75E-05	2.25E-05	0.000139357	4.55E-05	3.89E-05	0.000122518	5.25E-05	5.89E-05	5.27E-05	1.98E-05	1.45E-06	5.37E-05	3.40E-05	6.96E-05	0.000108882	4.98E-05	9.46E-05	7.18E-05	5.35E-05
USP42	3.88E-05	4.60E-05	9.97E-06	4.61E-05	4.96E-05	4.16E-05	5.52E-05	3.16E-05	4.47E-05	6.83E-05	3.15E-05	0.00014927	5.39E-05	8.47E-05	2.82E-05	3.29E-05	4.53E-05	9.67E-05	3.30E-05	4.22E-05
MPO	1.75E-06	1.65E-06	2.29E-07	1.91E-06	1.33E-06	7.65E-07	9.00E-07	5.34E-07	1.13E-06	2.50E-06	7.16E-07	0.041801831	2.12E-06	1.86E-06	1.31E-06	4.20E-07	8.74E-07	1.75E-05	4.06E-07	2.04E-06
CALML3	2.17E-06	8.67E-05	5.86E-06	7.20E-05	0.004128222	0.001470086	0.000175167	0.004139787	1.56E-05	2.56E-07	0.004715472	1.13E-07	1.29E-06	5.40E-06	1.49E-05	3.75E-05	1.05E-05	6.48E-05	6.98E-06	0.000265948
CALML4	9.37E-05	8.81E-05	1.72E-05	4.08E-05	3.46E-05	3.18E-05	3.47E-05	5.78E-05	0.000169403	3.26E-05	1.88E-05	0.000226066	3.51E-05	4.92E-05	9.24E-05	4.50E-05	0.000162933	0.00018683	3.34E-05	7.79E-05
CALML5	2.12E-07	0.000113195	2.25E-07	0.000126917	0.000559156	0.000545115	0.001225647	0.001846236	2.38E-06	0	0.001642319	0	5.00E-07	0.000177848	9.90E-06	1.61E-05	2.21E-07	4.51E-05	6.69E-07	6.81E-05
USP9Y	2.31E-05	9.11E-06	1.94E-06	1.27E-05	1.62E-05	1.66E-05	3.91E-07	8.45E-09	6.88E-06	2.03E-05	1.01E-05	9.41E-05	2.20E-05	1.46E-09	1.11E-05	6.41E-05	4.26E-06	1.48E-05	1.17E-05	5.76E-09
MPP7	2.04E-05	2.84E-05	6.58E-06	0.000111906	6.52E-05	5.44E-05	7.83E-05	5.11E-05	6.43E-05	2.33E-06	4.47E-05	9.76E-05	6.84E-06	0.000158844	2.22E-05	5.80E-05	5.23E-05	9.48E-05	0.000116814	2.96E-05
CAMK1	0.000294521	0.000359225	9.87E-05	0.000138683	8.84E-05	0.000110463	9.41E-05	8.15E-05	9.42E-05	0.00044656	4.59E-05	0.000183363	0.000328922	0.000139011	0.000100538	0.000411945	9.64E-05	0.000131093	0.000245721	0.000146247
CAMK2B	6.45E-06	4.41E-05	3.85E-06	8.69E-06	7.65E-06	4.52E-06	2.18E-05	2.05E-05	1.35E-06	0.000152011	6.30E-06	1.38E-06	0.000282955	1.28E-05	2.30E-05	5.01E-05	1.11E-06	4.60E-06	0.000124058	1.58E-05
MPZL2	0.000419405	0.000332185	6.17E-05	0.000887329	0.000868331	0.000999148	0.000184199	0.000772196	0.000277568	3.63E-05	0.000568997	2.99E-05	9.45E-06	0.000551599	0.000414801	0.000320854	0.000259492	0.000362533	0.001429396	0.000447569
CAMK2N1	0.000737987	0.000456288	0.000206022	0.000231925	0.000116764	0.0008535	0.000493239	0.00026118	0.000677137	0.000975917	9.37E-05	9.43E-06	0.001369349	0.000160545	0.000740933	0.000353532	0.000772923	0.001024402	0.000915376	0.000255931
CAMKK2	0.000193619	0.000232436	5.76E-05	0.000156087	0.000174124	0.000159559	0.000222714	0.000133227	0.000165318	0.00015058	0.000116314	0.000582867	0.00023644	0.000192401	0.000128421	0.00077899	0.000165487	0.000185351	0.000129058	0.000147008
UTY	3.15E-05	1.14E-05	6.75E-06	2.01E-05	2.92E-05	3.36E-05	6.99E-07	1.31E-08	1.83E-05	3.26E-05	2.03E-05	0.00018958	2.59E-05	1.21E-09	1.81E-05	5.44E-05	1.62E-05	2.54E-05	1.68E-05	9.33E-09
MREG	3.13E-05	5.20E-05	1.19E-05	0.000120962	0.000143042	8.14E-05	0.000220624	0.000107742	4.77E-05	0.000186118	0.000102705	4.32E-05	6.12E-05	0.000121065	3.83E-05	1.13E-05	4.35E-05	6.31E-05	6.15E-05	9.17E-05
CANT1	0.000193885	0.000259378	8.04E-05	0.000434409	0.000333983	0.000308965	0.000648355	0.000281265	0.000828898	0.000317415	0.000223765	0.000357528	0.000159208	0.000478454	0.000325741	0.001228597	0.000822191	0.000688781	0.000219256	0.000344566
MRO	1.16E-05	9.33E-06	1.90E-06	1.71E-06	2.05E-06	1.79E-06	3.95E-06	7.29E-07	1.19E-06	8.61E-05	6.08E-07	7.29E-07	0.00022281	3.00E-06	2.39E-06	7.70E-07	9.93E-07	2.99E-06	9.33E-06	1.61E-06
CAPN13	1.19E-05	1.22E-05	2.56E-06	0.000230042	7.60E-05	4.03E-05	0.000166714	4.73E-05	3.27E-05	4.13E-07	1.03E-05	1.50E-06	1.76E-06	0.000104314	3.85E-05	1.48E-05	3.80E-05	3.59E-05	6.19E-08	0.000217574
CAPN5	8.57E-05	0.000188325	8.83E-05	0.000137903	4.37E-05	0.000196577	3.19E-05	8.53E-05	0.000386212	0.000417264	2.31E-05	2.10E-05	0.000194619	0.000309278	0.000340809	0.000180204	0.000393289	0.000603714	5.20E-05	7.02E-05
CAPN8	1.76E-06	2.51E-06	2.87E-06	0.000210467	1.78E-05	4.88E-05	0.000102907	4.65E-05	0.000124434	5.53E-07	1.30E-06	4.46E-08	5.09E-07	6.61E-06	0.000321579	3.59E-06	0.000108899	0.000175225	3.94E-06	1.14E-05
VAV3	0.000300114	0.00038317	1.16E-05	5.08E-05	0.00010452	0.000211998	0.00077991	0.000237107	0.000343375	7.95E-05	0.000110113	0.000460029	2.21E-05	0.000205461	3.08E-05	1.83E-05	0.00037241	9.84E-05	9.02E-05	0.000276468
CAPNS2	5.48E-07	2.85E-06	9.90E-08	1.35E-05	0.0002413	0.000253127	4.73E-06	0.000183758	6.38E-07	4.87E-07	0.000219407	2.34E-05	5.00E-07	4.68E-07	2.16E-06	9.44E-06	3.73E-07	5.83E-06	1.61E-06	1.24E-06
VCAM1	0.002620008	0.002292227	6.64E-05	0.000179	0.000225881	0.000110389	0.00019894	7.03E-05	6.28E-05	0.000332309	0.000166704	6.42E-05	0.000214651	0.000112919	0.000238652	4.28E-05	6.80E-05	0.000168999	5.57E-05	3.77E-05
CAPS	5.60E-05	0.000144083	4.68E-05	0.000349563	0.000204494	0.001077517	0.000397767	0.000504674	0.000113247	0.000364557	4.47E-05	0.000127369	0.000201004	0.001061489	0.000305422	0.000263118	0.000149763	0.000148529	0.000506743	0.005117192
CARD11	5.15E-05	4.66E-05	6.11E-06	8.73E-05	7.63E-05	0.000183917	2.19E-05	3.34E-05	4.54E-05	2.15E-05	3.20E-05	0.000138474	2.23E-05	5.79E-05	0.000170667	7.69E-06	5.11E-05	0.000108892	2.91E-05	2.16E-05
VEGFA	0.006312892	0.00034454	0.00023282	0.001021339	0.000761185	0.000848024	0.000443755	0.000638933	0.000582894	0.00198274	0.000350063	0.000203013	0.000221594	0.001046988	0.000577153	0.000656734	0.000618856	0.000769016	0.001227692	0.00062287
VEGFC	9.93E-05	4.43E-05	1.24E-05	5.64E-05	3.79E-05	8.64E-05	5.70E-05	3.27E-05	1.85E-05	1.29E-05	9.12E-05	7.73E-06	9.06E-06	5.17E-05	5.45E-05	2.48E-05	1.80E-05	6.16E-05	0.000289383	5.03E-05
CARD8	0.00016161	7.63E-05	3.36E-05	0.000105783	7.57E-05	8.88E-05	0.000110906	7.09E-05	6.41E-05	0.000143615	4.25E-05	0.001075558	0.000107227	7.99E-05	8.77E-05	5.30E-05	5.86E-05	0.00012011	9.79E-05	8.06E-05
CARNS1	3.36E-06	3.15E-06	3.12E-06	8.72E-06	3.39E-06	3.32E-06	5.01E-06	4.70E-06	2.76E-06	6.93E-05	4.21E-06	3.69E-05	0.000266289	2.36E-05	1.57E-05	4.98E-06	2.10E-06	1.30E-05	0.000161261	8.89E-06
VGLL1	1.14E-06	1.14E-05	1.69E-06	4.80E-05	5.55E-05	0.000747991	0.000143642	4.85E-05	3.72E-06	6.91E-08	1.85E-05	9.35E-08	7.27E-08	0.000263048	6.66E-05	9.23E-06	7.76E-06	5.49E-05	1.88E-05	5.08E-05
VIL1	9.45E-05	4.97E-05	0.000111829	9.98E-05	2.86E-05	1.32E-05	2.71E-06	3.89E-05	0.001275205	8.28E-08	2.93E-06	1.65E-06	1.14E-07	1.34E-05	0.000189657	7.12E-07	0.001434145	0.000747221	1.52E-07	3.86E-05
VILL	3.54E-05	3.31E-05	3.09E-06	7.83E-05	3.26E-05	0.000116466	3.29E-05	0.000111809	0.000231843	3.31E-05	2.10E-05	0.000180758	2.83E-05	7.72E-05	0.00046125	4.76E-05	0.000219216	0.000275466	4.86E-05	4.29E-05
VIM	0.025959604	0.011888279	0.000990536	0.005979951	0.004372669	0.003644782	0.007285693	0.002454887	0.00265217	0.026960347	0.003581744	0.023832372	0.007583943	0.008534188	0.006810057	0.001839575	0.002467118	0.005799894	0.016819037	0.01233731
VIPR1	1.35E-05	6.08E-06	5.35E-06	6.24E-05	4.77E-05	0.000114642	7.54E-05	3.92E-05	0.000143291	1.59E-05	2.65E-05	8.43E-05	3.22E-05	3.55E-05	5.16E-05	0.0002895	0.000175242	9.59E-05	2.32E-05	2.41E-05
CASR	7.88E-06	1.12E-05	9.17E-07	4.08E-06	1.29E-06	7.96E-07	5.52E-08	1.23E-07	1.62E-07	1.12E-07	1.50E-07	6.28E-07	1.06E-07	4.22E-06	5.59E-05	1.17E-07	9.87E-08	1.24E-06	4.21E-07	1.05E-06
CAV2	0.000657489	0.000384475	8.73E-05	0.000313395	0.000363004	0.000254513	0.000116396	0.000206323	7.33E-05	0.00014566	0.000345403	3.84E-05	4.75E-05	0.00011935	0.000308518	5.90E-05	6.30E-05	0.000279386	0.000780815	5.31E-05
VPS25	0.000562248	0.001265074	0.000255539	0.000623535	0.00071016	0.000713394	0.000721877	0.000660445	0.000773215	0.000753418	0.000469892	0.000726917	0.000445613	0.000836815	0.00046719	0.00046824	0.000770434	0.000815055	0.000467598	0.00063769
CBLC	9.54E-06	4.16E-05	4.70E-05	0.000133609	0.000241435	0.000394597	0.000141642	0.000288029	0.000399053	4.94E-07	0.000218016	6.94E-08	6.56E-08	0.000294669	0.000235822	0.000194938	0.000427876	0.00048013	5.46E-06	0.000218149
VPS37D	6.68E-05	0.00016597	1.62E-05	2.85E-05	3.53E-05	2.37E-05	3.47E-05	1.44E-05	1.37E-05	0.000121151	9.61E-06	1.89E-06	0.000109848	0.000165476	2.30E-05	2.83E-05	1.43E-05	2.01E-05	3.09E-05	9.62E-05
VSIG2	2.88E-05	3.50E-05	1.78E-05	0.000211296	5.58E-05	0.001147903	5.11E-05	7.33E-05	0.000243056	3.76E-06	1.71E-05	2.31E-05	2.32E-06	0.000138974	0.000841223	0.000298046	0.000256025	0.000570957	0.000484535	4.21E-05
VSNL1	2.96E-06	1.18E-05	3.84E-05	1.56E-05	0.000205119	4.52E-05	3.83E-05	0.000178922	0.00017031	0.000171447	0.000215024	3.58E-06	0.00075604	2.68E-05	2.03E-05	9.46E-06	0.000169068	0.000133116	4.60E-06	1.75E-05
MSLN	0.000208608	0.000310846	1.17E-05	0.002236995	0.000336223	0.00015136	0.000173368	0.001173675	0.000441168	1.54E-05	0.000187475	0.00014573	9.97E-06	0.006031144	0.001540793	1.31E-05	0.000446088	0.000869498	1.60E-05	0.00118404
VSTM2L	1.46E-05	0.000263537	1.61E-05	0.000482307	7.16E-05	5.78E-05	3.75E-05	3.29E-05	2.64E-05	6.80E-05	2.53E-05	4.90E-06	0.000172458	0.000123306	0.00034718	0.000629835	4.06E-05	6.41E-05	8.32E-05	1.48E-05
MSMB	7.71E-07	9.43E-06	4.65E-06	0.001340412	0.000192844	0.00024816	0.00064798	9.53E-05	1.21E-05	5.59E-08	0.000373634	1.15E-06	9.44E-07	2.83E-06	0.000194853	0.038342673	6.71E-06	0.000962489	3.48E-06	2.89E-05
VTCN1	2.21E-05	9.93E-05	2.85E-05	5.80E-05	0.000135292	0.00010846	0.000774271	9.56E-05	2.36E-06	2.07E-06	2.47E-05	1.64E-07	2.57E-06	0.000985712	6.26E-05	1.44E-05	2.02E-06	2.01E-05	3.08E-05	0.0005992
CCDC102B	6.94E-05	1.60E-05	6.50E-06	3.54E-05	2.73E-05	2.07E-05	1.97E-05	6.02E-06	1.15E-05	7.68E-05	9.63E-06	2.37E-05	4.94E-05	1.20E-05	2.37E-05	6.67E-06	9.07E-06	2.42E-05	2.00E-05	6.67E-06
VTN	5.56E-05	1.88E-05	0.015130701	7.43E-05	6.06E-05	1.76E-05	1.47E-05	2.58E-05	2.30E-06	5.27E-06	2.02E-06	6.44E-06	7.95E-06	9.91E-06	0.00020863	1.26E-05	3.64E-06	0.000223907	5.13E-06	7.13E-06
MSTO2P	3.69E-05	3.15E-05	1.49E-05	5.30E-05	4.71E-05	3.46E-05	5.64E-05	3.18E-05	5.58E-05	8.57E-05	2.05E-05	0.000143438	4.69E-05	5.35E-05	2.72E-05	2.96E-05	5.80E-05	3.74E-05	2.97E-05	0.000130152
MSX1	2.83E-05	1.57E-05	1.09E-05	9.52E-06	1.90E-05	4.34E-05	2.24E-05	6.91E-05	3.96E-05	0.000144019	1.88E-05	3.38E-06	9.93E-05	0.000242962	2.61E-05	2.14E-05	4.78E-05	5.25E-05	1.54E-05	0.00252028
MSX2	4.14E-06	9.90E-06	9.39E-07	1.31E-05	2.47E-05	0.000170453	7.52E-05	3.79E-05	7.62E-05	8.87E-06	1.89E-05	8.70E-07	2.45E-05	2.03E-05	3.33E-05	1.23E-05	5.71E-05	0.000124962	3.75E-06	0.000201339
VWF	0.001875369	0.000190894	5.02E-05	0.000278144	0.000195217	0.000209644	0.000271999	0.000111211	0.000159441	0.000369194	0.000145992	7.68E-05	0.00020096	0.000154372	0.000235353	0.000177849	0.00017134	0.000355428	0.000366746	0.000297536
WAS	0.000122703	9.11E-05	2.19E-05	0.000102659	8.21E-05	7.17E-05	7.33E-05	5.35E-05	4.17E-05	0.000134267	4.77E-05	0.00147551	9.23E-05	8.96E-05	9.40E-05	2.78E-05	3.79E-05	0.000136107	4.98E-05	6.08E-05
WASF3	2.39E-05	3.25E-05	7.46E-06	2.09E-05	2.22E-05	1.71E-05	2.74E-05	1.12E-05	1.28E-05	0.000208669	1.11E-05	7.77E-06	0.000462063	5.04E-05	1.69E-05	8.34E-05	1.83E-05	3.15E-05	5.27E-05	2.30E-05
MT3	0.000459043	4.06E-05	1.04E-05	1.39E-05	3.38E-05	2.73E-05	6.77E-06	2.41E-05	4.57E-05	0.02279095	7.27E-06	1.14E-06	0.011167447	4.84E-05	7.64E-06	1.62E-05	4.35E-05	5.84E-06	3.89E-05	0.000134652
WASH2P	0.000160896	0.000297125	6.48E-05	0.000144651	0.000149084	0.000212843	0.000133453	0.00017638	0.000269327	0.000203972	8.55E-05	0.000249026	0.000251334	0.000162425	0.000146345	0.000160228	0.000306167	0.000109191	0.000202423	0.00061244
WASH5P	7.29E-05	0.000110188	2.79E-05	6.59E-05	7.13E-05	0.000123021	6.50E-05	8.61E-05	0.000167911	9.05E-05	4.37E-05	0.000175809	9.30E-05	0.000119969	6.31E-05	6.35E-05	0.000199748	8.75E-05	8.36E-05	0.000373428
WDFY2	2.94E-05	1.75E-05	7.70E-06	3.34E-05	5.58E-05	3.26E-05	3.82E-05	3.84E-05	2.19E-05	5.23E-05	5.05E-05	0.000580935	5.20E-05	4.66E-05	2.75E-05	2.03E-05	2.03E-05	4.42E-05	4.57E-05	3.96E-05
MTHFD2	0.000168659	9.72E-05	1.56E-05	0.000486875	0.000752267	0.000373592	0.00061517	0.000451648	0.000488993	0.000390063	0.000324389	0.000663171	0.000569385	0.000789427	0.000215775	0.000218195	0.000440379	0.000495897	0.000103679	0.00037192
WDR34	0.000424528	0.000692772	0.000129893	0.000537432	0.000395047	0.000673577	0.000642561	0.00096825	0.000628441	0.000576612	0.000345005	0.000301839	0.000297244	0.000760691	0.000392653	0.000303302	0.000710565	0.000597327	0.000709142	0.000961461
MTSS1L	0.000125188	7.88E-05	0.000115271	0.000203028	0.000231928	0.000242901	0.000193418	0.00018259	0.000107114	0.001365005	0.000140257	0.000240955	0.002948781	0.000264804	0.000131949	0.000115188	0.000106933	0.000342989	0.000110241	0.000189384
MTTP	1.04E-05	1.64E-06	0.000170498	4.54E-06	1.69E-06	1.14E-06	6.00E-07	3.44E-07	1.89E-05	4.41E-05	3.55E-07	3.02E-07	1.68E-05	1.71E-06	9.26E-06	6.20E-07	2.84E-05	3.79E-05	3.57E-07	1.02E-06
MTUS1	0.000229111	8.80E-05	9.39E-05	0.000453027	0.000266342	0.000169093	0.000274542	0.000207263	0.000179659	0.000240244	0.00015751	6.42E-06	0.000277919	0.000106152	0.000277791	0.00020331	0.000148697	0.000460209	0.000398501	0.000192808
MTX1	0.0002821	0.00043226	0.000165513	0.000350563	0.000309215	0.000355776	0.000351289	0.000318702	0.000291773	0.00015693	0.00019944	0.00030353	0.00022215	0.000272598	0.000221433	0.00022961	0.000292515	0.000230386	0.000247591	0.000518359
MUC1	0.001129259	0.002078868	9.17E-05	0.011081018	0.001739413	0.00305686	0.007234328	0.004334489	0.002021706	0.000164241	0.000608768	0.000216262	7.67E-05	0.010785956	0.008197209	0.000361581	0.001917779	0.009515102	0.001483138	0.006832821
MUC12	9.05E-06	3.52E-05	3.87E-06	5.03E-06	2.00E-06	3.29E-06	1.49E-06	5.38E-05	0.000739634	9.18E-06	2.83E-06	1.24E-06	2.76E-06	2.77E-06	1.46E-05	8.95E-05	0.001391804	0.000143309	3.94E-07	9.66E-06
MUC13	2.01E-05	2.83E-05	0.000273538	0.000230137	3.42E-05	1.73E-05	5.31E-06	0.000341745	0.002432442	2.13E-06	5.31E-06	6.32E-08	4.14E-07	3.39E-06	0.000694009	3.00E-05	0.002718068	0.002536269	1.43E-07	0.000102392
MUC15	2.34E-06	6.16E-07	2.33E-06	7.44E-05	3.53E-05	3.04E-05	3.06E-05	2.44E-05	1.39E-06	4.45E-08	2.46E-05	1.34E-08	3.37E-08	3.09E-05	7.23E-06	4.09E-06	2.61E-06	6.48E-06	0.000666773	1.31E-05
MUC16	2.38E-06	7.42E-06	9.51E-08	0.000122897	4.11E-05	6.85E-05	5.93E-05	0.000310644	3.64E-06	2.14E-08	2.71E-05	6.28E-07	5.03E-08	0.001725187	0.000156829	1.07E-06	1.28E-06	2.97E-05	1.99E-05	0.000442805
MUC17	2.16E-06	6.12E-08	7.45E-09	1.94E-06	1.41E-08	5.99E-06	1.22E-08	1.86E-06	7.96E-05	5.81E-09	4.18E-08	2.52E-08	1.72E-08	1.06E-08	6.10E-05	1.88E-07	5.79E-05	0.000362496	2.75E-09	2.57E-07
MUC21	2.23E-08	1.01E-07	2.14E-07	0.000348899	1.55E-05	1.03E-05	2.14E-06	6.04E-05	2.18E-07	2.79E-08	5.68E-05	0	2.47E-08	4.28E-06	4.25E-06	2.60E-07	1.53E-07	8.65E-05	7.12E-05	3.14E-06
MUC4	9.20E-06	3.23E-06	7.95E-07	0.000363115	0.000249132	0.000146929	7.91E-06	0.000851919	0.000243432	4.42E-06	0.000133547	7.98E-06	4.11E-06	6.82E-05	0.000221417	3.06E-05	0.000229582	0.00028059	7.55E-06	0.000156572
WDR72	0.000113055	0.000113951	2.59E-05	3.50E-05	0.000146143	0.000105674	1.22E-05	3.50E-05	4.74E-05	1.16E-06	6.17E-05	1.85E-06	1.13E-06	8.45E-05	6.09E-05	3.20E-06	3.41E-05	9.38E-05	7.70E-05	2.71E-05
MUCL1	1.34E-05	2.85E-06	1.21E-06	5.95E-05	0.000246083	9.76E-05	0.009833206	0.000156181	9.19E-06	1.32E-06	0.000202709	1.20E-07	7.62E-07	2.73E-05	1.44E-05	4.12E-05	1.07E-05	4.78E-05	1.04E-06	0.000197136
CCDC64	0.000190803	0.00084894	2.92E-05	0.000102478	0.000117078	9.81E-05	0.000119652	0.000143053	6.71E-05	1.42E-05	7.36E-05	3.21E-05	3.42E-05	0.000106897	8.91E-05	5.97E-05	7.38E-05	0.000127341	0.00010576	9.73E-05
WDR86	5.76E-06	3.47E-06	2.95E-06	3.59E-05	1.47E-05	1.21E-05	1.16E-05	9.09E-06	3.45E-06	1.46E-05	5.35E-06	3.49E-05	3.41E-05	6.21E-05	1.35E-05	5.92E-06	4.41E-06	9.59E-06	0.000232706	6.80E-05
CCDC72	0.001566107	0.002501683	0.00096882	0.002120932	0.002129554	0.003658079	0.002597532	0.003001084	0.002608759	0.003163083	0.00062091	0.002406258	0.002672053	0.002420277	0.001805855	0.002488905	0.002813839	0.001644053	0.002902184	0.003459215
WDR91	0.000203824	0.000348322	2.71E-05	7.84E-05	0.000102061	7.44E-05	4.98E-05	8.20E-05	1.90E-05	0.000110982	7.63E-05	0.000151395	0.00010213	0.000139341	4.60E-05	2.81E-05	1.79E-05	3.20E-05	3.44E-05	0.000110781
MXI1	0.000434372	0.000168583	4.88E-05	0.000137972	0.000165475	9.77E-05	0.000174837	0.000115355	0.000133253	0.000221153	9.66E-05	0.00022898	0.000470765	0.000240399	0.000104756	0.000153536	0.000125509	0.000138149	0.000221856	0.000128177
WFDC1	7.20E-05	9.26E-05	7.24E-06	3.95E-05	2.36E-05	0.00010048	2.55E-05	4.03E-05	7.38E-05	3.74E-05	1.44E-05	3.87E-05	6.23E-05	3.17E-05	4.50E-05	0.000227882	9.34E-05	0.000138858	1.68E-05	5.47E-05
MXRA7	0.001607072	0.000949926	0.000120819	0.000702838	0.000940474	0.000501564	0.000611587	0.000322689	0.000394138	0.00134253	0.000461213	0.000220394	0.000649045	0.00108162	0.000804174	0.000573806	0.000394499	0.000790185	0.003001899	0.000558926
WFDC2	0.001929104	0.013983837	0.000106983	0.00971516	0.002879537	0.002191268	0.002739729	0.012344499	0.000979638	6.62E-05	0.000875482	4.35E-06	2.72E-05	0.040503152	0.002951256	0.000818517	0.001434339	0.001483896	0.004788849	0.04949171
MYB	3.13E-06	2.37E-06	1.21E-06	2.78E-05	7.53E-05	2.64E-05	0.000350988	4.79E-05	0.000304275	6.02E-06	1.98E-05	0.003095833	2.57E-06	7.12E-05	1.32E-05	2.86E-05	0.000321526	0.000159941	3.73E-06	5.06E-05
WFDC5	1.47E-05	8.09E-05	4.32E-08	2.66E-05	6.16E-05	2.96E-05	2.51E-06	4.51E-05	3.68E-07	2.28E-07	0.000131382	4.63E-07	6.25E-08	1.67E-06	4.90E-07	1.74E-05	3.17E-07	2.34E-06	7.88E-07	7.62E-07
CCDC88A	0.000119941	7.57E-05	2.58E-05	0.000102942	9.92E-05	6.76E-05	8.23E-05	6.76E-05	3.14E-05	0.000327961	6.12E-05	0.001336007	0.000436676	6.71E-05	7.29E-05	2.20E-05	1.83E-05	0.000121792	4.83E-05	4.51E-05
MYCL1	1.63E-05	1.96E-05	2.85E-05	7.65E-05	0.000197944	0.000495002	4.62E-05	9.25E-05	7.42E-05	4.23E-05	0.000105497	4.25E-05	7.66E-05	0.000364181	2.49E-05	5.23E-05	7.51E-05	4.57E-05	2.89E-05	5.28E-05
MYCT1	0.000146156	1.07E-05	9.47E-06	3.18E-05	1.92E-05	2.14E-05	4.20E-05	8.15E-06	1.52E-05	4.22E-05	1.32E-05	7.34E-05	3.04E-05	1.48E-05	3.18E-05	1.73E-05	1.55E-05	4.20E-05	5.61E-05	1.39E-05
WIT1	1.39E-06	1.42E-06	5.39E-07	1.51E-06	2.26E-06	1.43E-06	3.80E-06	2.95E-06	7.71E-07	2.68E-06	3.44E-07	8.21E-05	6.02E-07	0.000209195	2.31E-06	1.21E-06	5.16E-07	1.17E-06	1.45E-07	1.12E-05
CCL15	8.10E-05	9.02E-05	0.000169529	1.27E-05	3.38E-06	6.28E-05	2.34E-06	1.96E-05	0.000201512	2.91E-07	4.06E-07	4.38E-07	2.38E-07	9.24E-07	5.89E-05	1.10E-06	0.000203868	0.000165662	1.74E-06	9.97E-06
MYH14	8.97E-05	0.000274574	0.000229124	0.000698303	0.000716408	0.000978747	0.000397056	0.001130595	0.001735337	0.000113947	0.000442984	6.97E-07	0.00022586	0.000704769	0.001014656	0.000205646	0.001836145	0.001675648	0.001265989	0.000969476
CCL18	0.000357587	0.001473796	2.96E-05	0.002094787	0.001947673	0.000562792	0.000182242	0.0002973	0.000508575	0.000226668	0.000527787	2.39E-05	1.92E-05	9.14E-05	0.00060524	6.16E-05	0.000317078	0.000961097	0.00050044	0.000194318
CCL24	2.56E-06	5.02E-06	3.37E-06	1.97E-05	1.91E-05	1.11E-05	2.52E-06	4.81E-06	0.000568447	1.06E-06	2.20E-05	1.29E-05	2.60E-06	5.00E-06	9.64E-05	4.20E-06	0.000700713	0.00012925	2.84E-06	1.16E-05
MYL1	8.84E-08	1.14E-07	7.77E-08	1.29E-07	2.15E-07	1.18E-06	8.54E-06	3.04E-08	4.18E-08	8.80E-08	0.000589591	4.04E-08	3.75E-08	8.19E-07	1.89E-07	0.000230019	4.30E-09	1.92E-07	1.28E-05	1.62E-06
MYL2	3.17E-07	2.78E-07	1.25E-07	1.26E-06	7.39E-07	2.71E-06	1.18E-05	8.37E-07	2.93E-07	6.70E-08	0.000596141	1.49E-07	1.52E-07	6.48E-07	2.29E-06	0.000502247	4.63E-07	5.81E-07	1.64E-05	9.48E-07
MYL4	9.89E-06	1.28E-06	1.26E-06	2.59E-06	1.60E-06	4.90E-06	2.52E-06	1.13E-06	1.79E-06	3.69E-06	2.07E-05	0.000131792	1.01E-06	2.89E-06	5.45E-06	1.56E-06	1.72E-06	2.91E-06	0.00024993	3.91E-06
WNT7A	8.98E-07	6.64E-06	1.03E-06	1.91E-05	2.02E-05	4.84E-05	8.79E-07	5.49E-05	1.39E-06	4.59E-05	4.12E-05	1.86E-06	4.97E-05	0.000291447	7.65E-05	7.32E-07	1.26E-06	1.62E-06	3.29E-06	0.000316271
MYL6B	0.000781319	0.000880375	0.000157947	0.000475719	0.000503733	0.000511805	0.000436004	0.00056713	0.00028153	0.001345467	0.000365245	0.000304073	0.001340084	0.000807177	0.000327684	0.000438961	0.000298329	0.000217558	0.000894941	0.001095935
CCNA1	4.70E-06	2.32E-06	3.24E-07	8.34E-06	6.86E-05	2.39E-05	1.01E-05	3.93E-05	3.52E-07	1.79E-05	6.04E-05	0.00059797	1.29E-05	0.000315727	3.25E-06	4.84E-07	3.08E-07	1.58E-06	1.52E-05	0.000280515
CCNA2	3.24E-05	1.94E-05	2.86E-05	0.000104572	0.000184691	0.000162613	0.000127698	0.00020521	0.000230465	0.000126759	0.000147431	0.000332485	2.86E-05	0.000243893	4.73E-05	1.64E-05	0.000208304	0.000260244	1.13E-05	0.000131847
CCNB1	9.49E-05	7.64E-05	8.63E-05	0.000323785	0.000487929	0.000511912	0.00041026	0.000655547	0.000602136	0.000452109	0.000449327	0.000399368	9.37E-05	0.000617579	0.000141639	6.71E-05	0.000573967	0.000455129	9.13E-05	0.000561472
CCNB2	4.05E-05	2.82E-05	4.69E-05	0.000178245	0.000385972	0.00033393	0.000232939	0.000433783	0.000349315	0.000246345	0.000252547	0.000430264	5.09E-05	0.000495397	8.80E-05	4.58E-05	0.000338597	0.000376217	2.64E-05	0.000305257
MYNN	9.00E-05	5.44E-05	2.07E-05	8.37E-05	0.000177011	6.97E-05	0.000108603	9.62E-05	7.33E-05	0.000123136	7.46E-05	0.000190479	7.67E-05	0.000179178	5.40E-05	5.45E-05	7.37E-05	0.000102386	5.81E-05	7.36E-05
WSCD1	7.89E-05	9.19E-05	3.76E-06	7.51E-06	6.00E-06	4.20E-06	4.64E-06	6.47E-06	1.21E-05	0.000399092	3.56E-06	1.90E-06	0.000388591	4.23E-06	1.13E-05	4.34E-06	1.08E-05	9.59E-06	9.97E-06	7.90E-06
WT1	2.01E-05	1.47E-05	1.41E-06	6.53E-06	8.83E-06	4.86E-06	2.42E-05	1.34E-05	9.95E-06	3.89E-06	1.17E-06	0.000119277	2.22E-06	0.001233918	1.26E-05	4.54E-06	1.18E-05	7.05E-06	7.48E-07	5.86E-05
MYLPF	8.12E-07	2.21E-06	2.75E-07	1.64E-06	1.44E-06	1.88E-05	4.57E-06	4.26E-06	2.98E-06	1.65E-06	0.000289152	3.50E-06	6.18E-07	5.86E-05	1.57E-06	2.67E-05	3.44E-06	2.55E-06	8.87E-06	2.09E-05
WWC1	0.0003118	0.000630822	5.99E-05	0.000144712	7.83E-05	0.000114727	0.000163387	0.000124714	0.000115302	0.00012087	5.75E-05	3.78E-06	0.000224688	0.000295728	0.000144556	0.00027968	0.000109275	0.000156203	0.000272463	0.000230746
MYO1A	1.33E-06	1.62E-06	4.24E-06	4.25E-06	7.01E-07	3.43E-06	3.27E-07	9.63E-06	0.000215412	4.61E-07	3.05E-07	1.95E-06	6.62E-07	4.26E-07	5.91E-05	1.99E-07	0.000228193	0.000161561	5.28E-07	1.98E-06
WWP1	0.000230877	0.000164451	0.000132655	0.00016573	0.000178646	0.000148939	0.000629438	0.00011902	0.000187108	8.19E-05	0.000113534	0.000223993	9.17E-05	0.000113917	0.000163567	0.000219855	0.000189146	0.000235976	0.000109433	9.74E-05
CCNI2	2.83E-06	2.04E-06	7.30E-07	8.80E-06	6.33E-06	1.80E-05	1.01E-05	2.09E-05	7.82E-05	7.12E-06	5.05E-06	3.37E-06	1.08E-05	6.64E-06	1.33E-05	1.56E-06	8.26E-05	5.22E-05	6.24E-06	3.36E-06
XAGE1D	6.63E-05	1.49E-05	0.000484391	0.004234651	0.000618412	0.000495098	0.000115258	1.86E-05	8.33E-06	1.69E-06	5.43E-05	0.00015516	2.36E-07	1.09E-05	2.31E-06	4.14E-05	7.45E-06	6.82E-05	1.86E-06	0.000120712
XBP1	0.001281951	0.000614077	0.001180757	0.003404551	0.002104347	0.001207158	0.014063431	0.00140335	0.001927342	0.000713666	0.000896711	0.005604793	0.000332808	0.002938746	0.001318443	0.004351423	0.001848476	0.002414042	0.001295346	0.002576883
MYO6	0.000190621	0.000305193	2.74E-05	0.000279835	0.000142527	0.000157408	0.00048727	0.000135586	0.00018474	0.000123407	8.84E-05	8.34E-06	0.000171892	0.000121302	0.000160614	0.000313109	0.000163706	0.000393911	0.000174331	0.000231622
MYO7B	7.05E-05	0.000208835	1.03E-05	6.39E-06	4.13E-06	8.66E-06	3.02E-06	4.21E-05	0.000406668	2.14E-05	1.26E-05	7.51E-05	1.96E-05	2.94E-05	0.000129078	1.78E-06	0.000422703	0.000259285	7.76E-06	2.72E-05
XIST	0.000126617	8.47E-05	2.27E-05	0.000151291	4.10E-05	5.69E-05	0.00027416	0.000205439	0.000113687	6.61E-05	1.44E-05	0.0017615	0.000173927	0.000131844	9.44E-05	1.15E-07	8.92E-05	9.33E-05	0.000268822	0.000212031
MYOM3	0.000149741	0.00030617	4.36E-07	2.82E-06	4.58E-06	4.89E-06	3.47E-06	7.53E-06	6.47E-05	6.21E-07	3.83E-05	4.97E-08	3.69E-07	9.22E-06	2.19E-05	7.89E-06	7.52E-05	2.89E-05	4.95E-06	6.49E-06
XKRX	1.25E-06	8.33E-07	2.71E-07	6.40E-05	1.33E-05	7.12E-06	3.28E-06	7.54E-06	2.97E-05	1.56E-06	8.92E-06	3.09E-06	7.38E-07	4.57E-06	2.85E-06	1.79E-06	3.13E-05	7.09E-06	4.04E-05	4.80E-06
NAAA	0.000211349	0.000219192	4.92E-05	0.000145325	0.000109943	0.000129461	0.000210813	9.32E-05	0.000197417	0.000103737	6.68E-05	0.000660185	6.47E-05	0.000137177	0.000132607	0.000758865	0.000205564	0.000176424	0.000124069	0.00014679
NACA2	4.71E-05	9.91E-05	3.64E-05	0.000119176	6.88E-05	0.000110877	5.49E-05	0.000109525	0.000210023	3.01E-05	0.000290237	7.76E-05	9.20E-05	3.11E-05	8.59E-05	0.000126646	0.000181832	8.36E-05	0.000123075	0.000356079
NACAD	1.33E-05	2.93E-05	6.23E-07	1.04E-05	1.06E-05	1.00E-05	8.53E-06	4.64E-06	4.36E-06	0.000206346	7.50E-06	2.95E-06	0.000223271	4.50E-05	1.94E-05	9.10E-06	4.95E-06	1.64E-05	8.07E-06	2.67E-05
NACAP1	0.000108451	0.000124587	4.18E-05	0.000100487	0.000129668	0.000117919	0.00011631	0.000111138	0.000217593	3.36E-06	0.000119103	0.000148501	0.000123157	2.41E-06	8.56E-05	0.000153711	0.000206547	1.38E-05	0.000151908	0.000363105
CD244	1.62E-05	8.14E-06	1.97E-06	9.84E-06	8.32E-06	1.19E-05	4.48E-06	6.93E-06	5.78E-06	4.63E-06	4.55E-06	0.000605385	2.31E-06	3.05E-06	5.09E-06	2.02E-06	4.01E-06	9.10E-06	3.53E-06	4.57E-06
CD248	0.000391302	4.23E-05	3.43E-05	0.00016326	0.000200866	0.000215894	0.000235533	9.33E-05	0.000188922	0.000250077	0.000194242	2.29E-05	4.05E-05	0.000150439	0.000418844	5.73E-05	0.000232474	0.000308702	0.000113804	0.000182658
NALCN	3.47E-06	1.89E-06	1.15E-06	5.39E-06	2.96E-06	1.96E-06	6.47E-06	6.14E-07	1.42E-06	2.60E-05	9.58E-07	7.96E-08	0.000107706	2.67E-06	1.63E-05	1.26E-06	1.36E-06	4.89E-06	6.84E-06	2.24E-06
CD34	0.001163443	0.00011271	7.88E-05	0.000191815	0.00013032	0.000175374	0.000301793	8.63E-05	0.000119903	0.000254839	9.08E-05	0.003121036	0.000145909	0.00019559	0.000237598	0.000122529	0.000131546	0.000355368	0.000387557	0.000176107
NAP1L3	1.43E-05	2.43E-05	1.75E-06	9.69E-06	8.21E-06	9.06E-06	1.72E-05	3.88E-06	5.20E-06	0.00017505	4.26E-06	6.90E-06	0.000536758	1.80E-05	2.50E-05	1.24E-05	5.29E-06	1.05E-05	4.11E-05	1.08E-05
NAP1L4	0.000553041	0.000780684	0.000189103	0.000555005	0.000673952	0.000725325	0.000741367	0.000778826	0.000592987	0.000823087	0.000549184	0.000989039	0.000832735	0.000412409	0.000470198	0.000468722	0.000605832	0.000416904	0.000668085	0.000807628
CD46	0.001053726	0.000857504	0.000324936	0.001741716	0.000965629	0.000936312	0.001427165	0.000795967	0.001721184	0.0002836	0.000438291	0.001255573	0.000189449	0.000813387	0.000841398	0.00101588	0.001716314	0.001313271	0.000698877	0.000631997
NAPSA	0.000248482	0.000962239	9.09E-07	0.012105544	0.001336809	6.88E-06	3.02E-06	7.54E-05	7.74E-06	1.92E-06	2.23E-06	7.60E-06	2.78E-06	3.84E-06	4.02E-06	2.86E-06	4.57E-06	5.26E-06	0.00019231	8.15E-05
CD55	0.000190177	0.000171805	5.07E-05	0.001792478	0.000448661	0.000462539	0.00048582	0.001005872	0.000803227	6.87E-05	0.00027942	0.000934666	4.86E-05	0.000969468	0.001116442	9.37E-05	0.00060443	0.0020252	0.001599398	0.000465912
NAT1	3.54E-05	2.44E-05	9.90E-06	4.96E-05	2.69E-05	2.92E-05	0.00099266	4.18E-05	5.91E-05	2.35E-05	1.85E-05	6.95E-05	8.38E-06	4.23E-05	2.86E-05	4.27E-05	4.75E-05	8.63E-05	1.70E-05	4.12E-05
ZBED2	9.28E-06	1.57E-05	1.09E-06	2.62E-05	3.99E-05	4.10E-05	7.83E-06	2.84E-05	6.94E-06	1.53E-07	9.04E-05	7.95E-05	9.55E-08	0.000218078	2.81E-05	1.77E-06	9.54E-06	1.32E-05	0.000809505	2.59E-05
ZBED3	3.23E-05	4.31E-05	9.27E-06	1.27E-05	9.43E-06	5.94E-06	1.58E-05	7.85E-06	2.18E-05	3.19E-05	4.66E-06	0.000109703	4.87E-05	7.43E-05	9.74E-06	1.57E-05	2.42E-05	7.45E-05	3.05E-05	2.62E-05
NAT8	0.00354374	0.002770087	0.000185626	7.93E-07	1.31E-06	2.99E-06	3.29E-06	1.09E-06	4.92E-06	1.18E-06	4.20E-07	5.76E-06	2.24E-06	1.99E-06	1.43E-06	1.23E-06	3.28E-06	6.30E-06	8.97E-07	3.09E-06
ZBTB20	1.35E-05	1.21E-05	1.19E-06	8.29E-06	1.78E-06	3.99E-06	6.65E-06	1.19E-06	7.15E-06	6.62E-06	1.39E-06	0.000116913	1.48E-05	2.15E-05	3.10E-06	9.69E-06	1.35E-06	4.89E-05	4.85E-06	5.77E-06
NBPF14	8.90E-05	5.84E-05	1.93E-05	7.92E-05	6.32E-05	5.43E-05	0.00017879	6.46E-05	0.00016362	8.47E-05	3.23E-05	0.001300454	0.000117279	6.40E-05	7.06E-05	6.90E-05	0.00016511	7.14E-05	6.99E-05	0.000502112
NBPF15	5.45E-05	4.15E-05	1.00E-05	4.05E-05	3.39E-05	2.64E-05	4.88E-05	2.18E-05	7.91E-05	4.63E-05	1.34E-05	6.15E-05	3.03E-05	2.18E-05	2.99E-05	2.52E-05	8.16E-05	3.49E-05	4.25E-05	0.000232235
NBPF16	1.51E-05	1.13E-05	2.68E-06	1.06E-05	8.92E-06	6.69E-06	1.63E-05	6.20E-06	6.11E-05	1.04E-05	3.80E-06	2.39E-05	9.64E-06	3.49E-06	9.39E-06	6.22E-06	6.44E-05	7.16E-06	1.04E-05	0.000209309
CDC20	4.93E-05	4.31E-05	8.25E-05	0.000285091	0.000516055	0.000586823	0.000324652	0.000684435	0.000523875	0.000279432	0.00046698	0.000334853	5.59E-05	0.000780827	0.00011679	3.19E-05	0.000522181	0.000464746	3.13E-05	0.000610501
ZBTB47	5.69E-05	8.39E-05	1.35E-05	4.25E-05	3.47E-05	6.24E-05	6.01E-05	3.63E-05	3.27E-05	0.000218134	3.10E-05	6.55E-05	0.000476775	0.000102307	7.99E-05	6.89E-05	3.19E-05	6.97E-05	0.000129001	6.28E-05
NCAM1	5.80E-05	1.07E-05	9.34E-06	2.14E-05	2.14E-05	3.48E-05	1.48E-05	7.36E-06	9.77E-06	0.001111767	2.33E-05	7.48E-05	0.002343335	0.000110248	5.03E-05	2.15E-05	9.55E-06	3.19E-05	0.000115166	3.52E-05
NCAM2	1.15E-06	3.81E-06	1.54E-06	1.81E-05	1.25E-05	4.79E-06	6.03E-05	4.94E-06	3.28E-06	0.000118461	2.30E-06	7.67E-06	0.000275323	2.80E-06	5.20E-06	1.44E-05	2.63E-06	6.25E-06	3.00E-06	2.98E-06
NCAN	2.01E-07	4.91E-07	5.99E-07	3.05E-07	8.94E-07	1.56E-06	1.92E-05	3.44E-07	4.38E-07	0.00149843	3.89E-07	3.54E-07	0.002111378	2.12E-06	2.32E-07	1.98E-07	9.30E-08	9.34E-07	5.66E-07	1.28E-06
CDC26	8.02E-05	6.96E-05	3.31E-05	8.88E-05	0.00010478	9.17E-05	9.31E-05	9.90E-05	0.000139605	1.80E-05	3.95E-05	0.000127717	7.24E-05	5.58E-05	7.37E-05	7.65E-05	0.000140018	3.45E-05	9.67E-05	0.000179044
ZBTB7A	9.96E-05	0.000123918	3.07E-05	9.53E-05	0.000103285	0.000127377	0.000125302	0.000109149	0.000177683	7.17E-05	0.000113344	0.000492182	8.99E-05	0.00021699	0.00013687	9.69E-05	0.000179307	0.00046445	0.000120188	8.82E-05
NCAPD3	5.23E-05	5.57E-05	2.33E-05	0.000112292	0.000159455	0.00013947	0.000132089	0.000144068	0.000164591	0.000123172	8.66E-05	0.000418842	0.000101385	0.000171926	5.98E-05	0.001201424	0.000165766	0.000178758	7.60E-05	0.000138947
CDC42EP5	8.23E-05	5.45E-05	1.25E-05	0.000113073	6.99E-05	0.000308318	6.03E-05	0.000136346	0.000725927	3.49E-05	6.20E-05	1.02E-06	9.94E-06	0.000324026	0.000356838	0.000373734	0.000690778	0.001151348	0.000137624	5.60E-05
CDC45	1.62E-05	1.28E-05	2.03E-05	7.07E-05	0.000198628	0.000131684	7.41E-05	0.000191751	0.000131469	9.08E-05	0.000115534	0.000259699	2.26E-05	9.50E-05	3.15E-05	1.08E-05	0.000130966	0.00010984	1.14E-05	0.000110801
NCKAP1	0.000540565	0.000460246	9.74E-05	0.00051931	0.000624515	0.00042769	0.000582513	0.000393457	0.000459791	0.000639907	0.000413852	1.61E-05	0.000684444	0.000655577	0.000428758	0.000322036	0.000453399	0.000728591	0.000558875	0.000423759
NCKAP1L	0.000138676	6.91E-05	1.44E-05	0.000118905	8.58E-05	5.72E-05	9.27E-05	3.53E-05	4.26E-05	0.000129707	4.61E-05	0.002042823	8.14E-05	6.51E-05	7.88E-05	2.25E-05	3.50E-05	0.000105306	4.17E-05	3.72E-05
CDCA2	0.000103654	6.29E-06	5.38E-06	2.41E-05	4.32E-05	3.99E-05	4.15E-05	5.83E-05	4.15E-05	3.16E-05	4.16E-05	8.40E-05	7.15E-06	3.78E-05	1.14E-05	3.01E-06	3.35E-05	6.79E-05	2.34E-06	4.38E-05
CDCA3	3.40E-05	3.36E-05	3.78E-05	0.000110094	0.000227594	0.000236156	0.000155823	0.000229613	0.00022303	0.000119745	0.000147237	0.00021286	4.41E-05	0.000348005	5.86E-05	2.21E-05	0.000235871	0.000266144	1.40E-05	0.000215661
CDCA7	2.06E-05	1.90E-05	1.25E-05	0.000122125	0.00015912	0.000106435	5.74E-05	0.000283424	0.000680013	0.000141381	9.87E-05	0.000784068	5.24E-05	0.000147888	9.82E-05	1.71E-05	0.000737857	0.000413866	9.51E-06	0.000171402
ZCCHC12	1.12E-06	8.03E-07	9.18E-07	7.68E-06	3.98E-06	5.41E-06	1.49E-06	5.17E-06	1.60E-06	4.66E-05	8.94E-07	9.53E-07	5.75E-05	2.82E-05	3.04E-06	1.74E-06	1.55E-06	3.96E-06	0.003105519	3.96E-05
NCOR1	0.000380029	0.000435491	7.11E-05	0.000301007	0.000262798	0.000259809	0.000415685	0.000204557	0.000343515	0.000290769	0.000203567	0.002366483	0.000338508	0.000377055	0.000244737	0.000270037	0.000312621	0.000940855	0.000341029	0.000275928
ZCCHC16	1.22E-06	2.33E-06	1.26E-06	3.89E-08	4.55E-08	1.72E-08	3.59E-08	1.25E-08	9.15E-08	1.12E-07	7.45E-09	4.30E-08	3.85E-07	7.24E-08	1.25E-07	5.02E-08	1.23E-07	1.45E-07	3.93E-05	1.21E-07
CDH13	0.000298378	1.83E-05	1.18E-05	3.02E-05	8.97E-05	4.94E-05	5.10E-05	6.06E-05	4.68E-05	9.53E-05	0.000122646	6.32E-06	0.000141085	3.11E-05	2.44E-05	2.18E-05	4.56E-05	7.16E-05	5.92E-05	2.55E-05
ZCCHC18	3.70E-06	4.40E-06	4.93E-07	3.23E-06	2.93E-06	5.88E-06	4.52E-06	3.03E-06	2.17E-06	5.19E-05	1.61E-06	1.61E-05	6.74E-05	5.92E-06	7.36E-06	2.26E-06	1.88E-06	3.76E-06	2.04E-06	7.11E-06
ZCCHC24	6.88E-05	4.46E-05	3.89E-05	7.57E-05	5.50E-05	6.03E-05	0.000110202	2.76E-05	6.53E-05	0.00034574	3.60E-05	5.45E-05	0.000829094	6.78E-05	0.00014859	0.000100401	7.22E-05	0.000139727	8.72E-05	4.25E-05
CDH17	9.06E-06	6.27E-05	6.22E-06	4.20E-05	2.34E-06	2.66E-05	5.34E-07	2.79E-05	0.001789957	3.49E-07	1.58E-06	1.04E-07	4.08E-07	6.77E-07	0.000189615	3.07E-06	0.00187677	0.000863648	4.78E-07	8.98E-06
CDH16	0.001015034	0.001777988	6.37E-06	2.58E-06	1.97E-06	2.48E-06	1.01E-07	7.37E-05	9.24E-06	6.86E-08	1.54E-05	7.38E-08	4.19E-08	4.17E-05	2.41E-06	1.30E-07	1.12E-05	2.50E-05	7.82E-05	9.12E-05
CDH20	8.84E-07	5.03E-07	4.82E-08	1.39E-06	5.71E-07	4.27E-07	4.75E-07	5.01E-07	1.36E-07	8.56E-05	9.39E-07	7.07E-07	0.000265978	7.39E-06	5.06E-07	6.23E-07	6.90E-08	2.26E-07	1.25E-06	1.61E-06
ZCRB1	0.000290788	0.000293107	8.77E-05	0.000261992	0.000311603	0.000275009	0.000337053	0.000239059	0.000211832	0.000387533	0.000159258	0.00040746	0.000424403	0.000610636	0.000183928	0.000242279	0.000208606	0.000448077	0.000284474	0.000229704
CDH3	1.38E-05	1.69E-05	1.74E-06	0.000363763	0.000723921	0.00048655	0.00023943	0.000824467	0.000255959	2.12E-05	0.001027391	5.35E-07	2.32E-05	0.000329616	0.000263747	0.000101779	0.000238532	0.000193681	0.00032625	0.000436038
CDH5	0.000539169	5.35E-05	3.85E-05	0.000125869	7.92E-05	7.87E-05	0.000138253	4.44E-05	7.31E-05	0.000132522	4.89E-05	1.08E-05	7.44E-05	6.40E-05	0.000111725	4.37E-05	7.89E-05	0.000192051	0.000208226	8.72E-05
CDH6	0.000626658	0.000655668	1.43E-05	1.91E-05	2.81E-05	1.02E-05	1.08E-05	1.60E-05	9.85E-06	7.61E-05	7.19E-06	1.88E-05	3.35E-05	0.000458991	3.22E-05	3.88E-06	7.85E-06	2.83E-05	7.55E-05	8.98E-05
CDHR1	8.76E-05	0.000152571	1.62E-06	2.32E-06	4.04E-05	6.72E-06	3.28E-06	1.71E-05	0.000264119	3.25E-05	5.26E-05	6.88E-06	0.000174833	4.68E-05	1.81E-06	3.36E-06	0.000316276	1.19E-05	1.83E-06	4.57E-05
CDHR2	7.35E-05	0.000255122	2.99E-05	9.75E-06	3.97E-07	5.43E-07	2.92E-07	8.05E-06	0.000105488	5.71E-07	2.70E-07	6.65E-07	7.73E-07	8.00E-07	0.000127331	1.64E-07	0.00011519	0.000148297	4.29E-08	6.52E-06
CDHR5	0.000779883	0.000347198	0.000305928	1.25E-05	8.99E-07	7.90E-06	9.07E-07	1.89E-05	0.000397576	3.43E-07	2.73E-07	2.35E-05	1.21E-06	2.13E-06	0.000164497	2.39E-07	0.000458269	0.000595721	5.10E-07	8.27E-06
CDK1	6.36E-05	4.16E-05	5.59E-05	0.000249098	0.000439024	0.000373812	0.000347764	0.000548407	0.000413354	0.000251775	0.000273394	0.000417096	7.19E-05	0.000474421	0.000106063	4.57E-05	0.000386706	0.000419172	3.58E-05	0.000324756
ZDHHC22	5.95E-07	7.49E-08	6.13E-08	1.10E-06	1.85E-06	3.80E-07	2.83E-06	4.93E-07	3.16E-07	0.000120706	2.09E-07	1.80E-07	0.00057849	1.79E-06	1.01E-06	6.71E-07	1.12E-07	5.45E-07	1.09E-06	6.66E-07
NCRNA00152	0.000545307	0.000335664	0.000214136	0.000459157	0.00038575	0.000462968	0.000477518	0.000491754	0.000306987	0.000837	0.000305331	0.000488351	7.95E-05	0.000438717	0.0005333	5.38E-05	0.000328158	0.000529426	0.000386009	0.000409745
CDK18	0.001635553	0.000328434	6.22E-05	0.000160936	0.000170737	0.000166601	0.000107618	0.000163658	0.000197935	0.000318005	0.000126511	0.000159169	0.000384852	0.000361687	0.000169984	3.78E-05	0.000213304	0.000219027	0.000161688	0.000220395
ZDHHC9	0.000382247	0.000323491	0.000142156	0.00073115	0.000315926	0.000240987	0.000334934	0.00015881	0.000551424	0.000447325	0.000161518	0.000225028	0.000388165	0.000427281	0.000214768	0.00031394	0.000648492	0.000599189	0.000137353	0.000293712
ZEB2	0.00025822	0.000115199	1.52E-05	0.0001225	7.20E-05	5.90E-05	9.28E-05	3.00E-05	6.45E-05	0.000320222	4.15E-05	0.002061402	0.000463329	5.58E-05	9.76E-05	4.33E-05	4.18E-05	0.000136358	4.68E-05	3.32E-05
NCRNA00181	1.92E-05	1.81E-05	1.32E-05	3.36E-05	3.13E-05	1.55E-05	5.29E-05	1.71E-05	6.70E-06	4.38E-05	1.68E-05	0.000158498	3.16E-05	2.61E-05	1.95E-05	9.59E-06	6.59E-06	1.20E-05	3.75E-05	2.46E-05
NCRNA00182	1.67E-05	6.69E-06	1.29E-06	2.72E-05	6.36E-06	1.20E-05	1.66E-05	3.97E-06	0.00022411	8.44E-06	3.32E-06	0.000386026	7.64E-06	1.63E-05	6.88E-06	9.19E-06	0.000238947	2.20E-05	1.78E-05	0.000363407
CDKL2	2.13E-05	4.18E-05	1.02E-07	3.99E-05	5.98E-06	2.57E-06	2.62E-06	2.57E-06	1.50E-06	4.28E-06	1.46E-06	7.46E-07	1.28E-05	8.48E-06	2.63E-06	1.35E-06	1.42E-06	4.94E-06	2.49E-05	4.95E-06
CDKN2A	7.67E-05	5.42E-05	8.27E-05	0.000273681	0.000431666	0.000577001	0.000218524	0.001614948	8.34E-05	0.00047457	0.000370623	9.26E-05	0.00011927	0.002305015	0.000137862	2.39E-05	9.47E-05	0.000324085	4.61E-05	0.000518809
NDRG1	0.010564318	0.002882963	0.0005089	0.00260495	0.006550375	0.002780235	0.001425047	0.004350054	0.001471052	0.001600212	0.006412963	0.001251833	0.000859817	0.002433688	0.00127309	0.004779378	0.001380867	0.001573606	0.000567517	0.001240095
NDRG2	0.000585244	0.000580176	0.000364891	0.000208979	0.000327891	0.0007065	0.00051499	0.000392782	0.000361362	0.003746451	0.000286724	9.27E-05	0.010768895	0.000490436	0.000440217	0.000458463	0.000356903	0.000317986	0.000325089	0.000411139
NDRG4	2.50E-05	6.22E-05	1.20E-05	3.22E-05	0.000178993	8.36E-05	3.23E-05	9.70E-05	1.35E-05	0.000894881	9.31E-05	1.13E-05	0.001856147	7.44E-05	4.35E-05	9.17E-06	1.49E-05	1.99E-05	1.50E-05	5.33E-05
ZFP92	3.00E-06	1.48E-06	4.04E-07	1.98E-06	2.34E-06	6.70E-07	1.52E-06	9.74E-07	8.77E-07	2.10E-06	1.90E-06	1.35E-05	4.72E-06	4.34E-05	2.17E-06	4.93E-07	1.03E-06	6.20E-06	8.95E-07	3.14E-06
CDR2L	6.95E-05	0.000187345	1.42E-05	0.000126514	9.63E-05	0.000174009	0.000130416	0.000118768	6.27E-05	0.000102451	6.89E-05	6.59E-06	8.73E-05	0.000470608	0.000160092	7.39E-05	5.89E-05	0.000342103	3.22E-05	0.000228326
ZFPM1	1.23E-05	2.86E-05	1.67E-05	1.43E-05	1.45E-05	2.58E-05	1.83E-05	1.60E-05	4.35E-05	2.58E-05	1.30E-05	0.000123156	1.87E-05	7.18E-05	4.61E-05	1.74E-05	4.36E-05	0.000269826	2.16E-05	2.26E-05
ZFR2	2.60E-06	1.63E-05	3.07E-06	1.73E-05	7.14E-06	4.31E-06	6.78E-06	0.000112867	7.06E-07	2.97E-05	1.91E-05	9.12E-07	4.91E-05	4.42E-05	3.30E-06	3.61E-06	3.17E-07	5.69E-06	8.75E-06	1.25E-05
ZFY	2.22E-05	5.16E-06	3.94E-06	1.39E-05	1.83E-05	2.02E-05	4.50E-07	2.80E-08	1.21E-05	2.69E-05	1.61E-05	8.71E-05	1.95E-05	1.90E-09	9.78E-06	3.15E-05	1.10E-05	2.29E-05	8.99E-06	9.84E-08
NDUFA4L2	0.016240494	0.000267272	0.000146733	0.000314699	0.002198939	0.000872098	0.000198362	0.001123547	0.000205163	0.000758475	0.001384802	5.55E-06	0.000249854	0.000645072	0.000183512	5.43E-05	0.000152145	0.000280858	0.000353284	0.000375052
CDX1	8.25E-07	4.01E-07	1.34E-06	2.53E-06	7.78E-06	1.01E-05	2.81E-06	1.07E-05	0.001255559	1.13E-06	3.38E-06	3.30E-08	5.72E-07	1.11E-06	2.53E-05	4.41E-07	0.001357653	0.000416053	8.62E-07	4.42E-06
CDX2	6.62E-08	3.16E-07	1.29E-06	7.07E-06	5.73E-06	1.72E-05	5.78E-07	1.98E-05	0.001213351	2.01E-07	2.34E-06	3.36E-06	1.65E-07	1.83E-06	4.04E-05	7.30E-06	0.00145256	0.000289438	4.47E-06	1.84E-05
ZG16B	7.24E-06	6.17E-06	2.22E-05	0.000104138	8.87E-05	0.000153588	0.00131523	0.000158555	0.000501532	2.65E-06	0.000271214	9.11E-05	9.53E-07	1.32E-05	0.000466442	0.001457839	0.000459248	0.0005159	3.38E-06	6.33E-05
CEACAM5	4.67E-07	1.93E-06	7.06E-06	0.003207719	0.000675583	0.000514316	0.000218119	0.001858516	0.013882812	1.24E-07	0.000290929	9.46E-08	8.37E-07	5.44E-06	0.002953141	1.62E-05	0.016707616	0.005279242	1.13E-06	0.000137719
CEACAM6	5.53E-07	1.47E-05	2.14E-05	0.008103411	0.001109192	0.001014512	0.001012781	0.001747756	0.00637093	2.19E-07	0.000316701	6.87E-05	7.65E-07	3.69E-05	0.005397299	1.74E-05	0.007909822	0.003508001	7.14E-05	9.84E-05
CEBPB	0.000337663	0.000324993	0.000282862	0.000601511	0.000430789	0.000572451	0.000414107	0.000552662	0.000371098	0.000288165	0.000402812	0.000538371	0.000129027	0.00173904	0.000597244	0.000172496	0.00049132	0.001142	0.000388462	0.000452128
ZMAT3	6.42E-05	8.62E-05	7.89E-06	2.86E-05	3.93E-05	2.29E-05	3.60E-05	1.65E-05	2.54E-05	7.02E-05	2.58E-05	0.00023375	0.000108595	3.64E-05	2.69E-05	1.62E-05	1.64E-05	0.000104409	6.98E-05	1.95E-05
NDUFS8	0.000942766	0.002601898	0.000650485	0.001256097	0.001209788	0.001712045	0.001229698	0.001366356	0.001338487	0.001593559	0.000982155	0.000836966	0.001239184	0.004255385	0.000858511	0.001407384	0.00141432	0.002261321	0.001628362	0.002539944
NEBL	0.000114324	9.59E-05	8.20E-06	0.000102664	8.28E-05	6.51E-05	0.00026146	7.67E-05	0.000170732	0.000118363	5.49E-05	2.80E-06	0.000265371	2.91E-05	6.32E-05	7.67E-05	0.000174173	7.17E-05	0.000230501	2.77E-05
CELA3A	9.56E-08	9.73E-08	4.00E-06	5.98E-07	5.50E-08	1.37E-07	5.08E-09	3.54E-07	1.74E-06	0	1.07E-07	1.43E-08	1.07E-07	3.57E-06	0.016533565	1.28E-07	4.87E-07	7.58E-05	5.78E-07	1.52E-06
NECAB3	9.32E-05	0.000165519	9.72E-05	0.000246639	0.000135787	0.000160059	0.000256289	0.000106336	0.000158407	0.000138546	6.31E-05	8.96E-05	0.000172183	0.00047987	7.49E-05	0.000487054	0.000192606	0.000170904	0.000166181	0.000209179
CELF2	6.15E-05	4.34E-05	4.98E-06	0.000111451	4.34E-05	1.94E-05	5.05E-05	1.68E-05	7.62E-05	0.000142727	2.20E-05	0.001614267	0.000251697	3.86E-05	4.09E-05	3.12E-05	6.50E-05	9.65E-05	4.80E-05	3.21E-05
ZMYND11	0.000319995	0.000278066	6.60E-05	0.000261709	0.000219936	0.000253835	0.000483808	0.000168202	0.000203374	0.000262842	0.000127991	0.000460252	0.000600459	0.000325189	0.000216674	0.000283736	0.000190071	0.000338115	0.000454874	0.000232018
NEDD4L	0.000157791	0.000138541	3.24E-05	0.000146244	0.000137502	0.000110819	0.000129749	6.55E-05	8.93E-05	7.07E-05	6.79E-05	2.84E-05	6.84E-05	8.54E-05	5.05E-05	0.000495323	8.62E-05	0.000207871	0.000101232	6.77E-05
CELSR2	8.12E-05	0.000125135	5.12E-06	2.46E-05	0.000108948	5.82E-05	0.000181395	0.00013487	2.17E-05	0.000181015	0.0001395	1.16E-05	0.000275894	0.000345401	1.48E-05	2.41E-05	2.24E-05	6.12E-05	0.000156047	0.000125545
CEND1	6.12E-06	1.18E-05	1.18E-06	2.40E-06	4.16E-06	5.68E-06	1.80E-06	1.93E-06	2.92E-06	0.000324863	5.69E-06	8.86E-06	0.000705895	2.62E-05	9.48E-06	8.54E-06	1.81E-06	6.26E-06	2.74E-06	4.76E-06
CENPA	1.34E-05	1.13E-05	1.86E-05	6.96E-05	0.000130851	0.0001126	8.32E-05	0.00015589	0.000104842	8.85E-05	8.72E-05	0.000102178	1.59E-05	0.000196948	2.57E-05	9.74E-06	0.000106674	0.000114892	4.38E-06	0.000100971
ZNF134	6.91E-05	4.56E-05	1.17E-05	5.63E-05	7.38E-05	5.80E-05	9.27E-05	1.93E-05	2.09E-05	0.00010263	3.58E-05	0.000197017	6.62E-05	8.89E-05	4.88E-05	5.49E-05	2.67E-05	4.67E-05	6.78E-05	4.88E-05
CENPK	1.80E-05	1.19E-05	8.83E-06	4.78E-05	6.06E-05	6.36E-05	3.83E-05	0.000126459	7.58E-05	8.25E-05	4.41E-05	0.000241016	1.80E-05	7.43E-05	2.58E-05	5.71E-06	6.94E-05	8.00E-05	1.24E-05	4.90E-05
CENPW	7.04E-05	8.03E-05	9.28E-05	0.000239059	0.000660243	0.000555756	0.00038272	0.001574357	0.000571259	0.000185002	0.000572004	0.000324514	5.68E-05	0.000734142	0.000166035	6.31E-05	0.000592545	0.000377261	4.69E-05	0.000684751
CEP110	5.01E-05	3.93E-05	1.55E-05	7.53E-05	7.58E-05	7.34E-05	8.71E-05	8.03E-05	5.96E-05	5.80E-05	5.42E-05	0.001423045	5.57E-05	6.14E-05	5.81E-05	3.46E-05	5.48E-05	8.75E-05	6.87E-05	6.22E-05
NET1	0.000359934	0.000218644	7.55E-05	0.00064609	0.000576952	0.000907593	0.000763864	0.000618894	0.000689119	8.94E-05	0.000404666	0.000368693	0.000294582	0.00055325	0.000560108	0.00048718	0.000667881	0.000755798	0.000274318	0.000353574
NETO2	0.00028555	3.90E-05	6.34E-06	0.000106787	0.00012915	9.08E-05	8.20E-05	0.000142822	9.08E-05	0.000177885	0.000100587	0.0001664	0.000104441	5.57E-05	2.83E-05	3.33E-05	7.08E-05	6.28E-05	2.58E-05	5.86E-05
CERK	0.000170223	0.000115827	6.20E-05	0.000150313	0.000180719	7.25E-05	0.000122015	0.000118071	0.000125982	0.00019801	0.000101417	0.000553944	0.000191596	0.000196131	0.000148958	3.58E-05	0.000136886	0.000192705	0.000168111	0.000148603
CES1	6.32E-05	8.07E-05	0.005791757	0.000951259	0.003675928	0.000687034	7.93E-05	0.000371345	0.000166514	1.64E-05	0.000484419	0.000285005	6.79E-06	1.80E-05	0.000392083	0.000163275	0.000237344	0.000174093	7.08E-05	0.000171487
NFATC3	0.000123535	8.74E-05	2.95E-05	0.000117235	0.000120526	9.74E-05	0.000127797	8.29E-05	9.59E-05	7.52E-05	7.91E-05	0.000965584	5.98E-05	0.00013276	6.87E-05	8.00E-05	9.01E-05	0.000168031	7.61E-05	0.000108882
NFE2	5.45E-06	6.49E-06	2.11E-06	3.42E-05	9.70E-06	1.02E-05	9.73E-06	1.36E-05	8.65E-06	6.34E-06	5.35E-06	0.002820942	3.18E-06	5.23E-05	9.92E-06	1.07E-06	1.08E-05	1.51E-05	1.48E-05	3.60E-05
NFIB	0.000213449	0.000181014	2.84E-05	0.000128996	8.24E-05	5.64E-05	0.000190407	7.26E-05	6.47E-05	0.000254404	5.35E-05	6.79E-06	0.000323239	0.000252854	7.65E-05	0.000186644	5.03E-05	0.000283807	0.000132589	0.000114981
NFIC	0.000234471	0.000169055	9.24E-05	0.0001867	0.000163513	0.000106104	0.000305616	0.000111903	0.000107577	0.00026662	0.000140975	0.000610331	0.000234105	0.000491166	0.0001449	0.000243712	9.80E-05	0.000598539	0.000218819	0.000201683
CFHR1	1.16E-05	7.28E-06	0.002280168	3.74E-06	4.55E-06	5.69E-06	1.19E-06	3.29E-06	1.35E-05	1.72E-06	1.94E-06	4.42E-07	6.86E-07	2.33E-06	4.17E-06	2.31E-07	1.29E-05	3.57E-06	8.63E-06	8.64E-05
CFHR2	3.93E-06	2.42E-07	0.001727114	1.58E-07	3.69E-07	1.76E-07	1.11E-07	1.31E-07	5.42E-08	2.19E-08	3.08E-08	0	1.83E-08	5.79E-08	4.28E-07	1.07E-07	2.69E-07	6.37E-07	5.76E-08	5.68E-07
CFHR3	2.48E-06	1.06E-06	0.00025907	6.15E-06	6.60E-06	4.54E-06	1.64E-06	1.87E-06	7.65E-07	1.50E-07	2.23E-06	2.74E-06	3.37E-07	1.43E-06	2.12E-06	2.93E-07	8.14E-07	1.54E-06	1.67E-06	1.28E-06
CFHR4	3.69E-07	4.96E-08	8.50E-05	1.33E-07	2.72E-07	2.12E-07	6.80E-08	5.12E-08	5.51E-08	1.04E-07	8.48E-08	4.69E-08	4.54E-08	1.86E-07	6.07E-08	1.49E-08	5.35E-08	2.42E-07	1.73E-08	3.70E-07
CFHR5	1.46E-06	4.72E-08	0.000247363	1.13E-07	5.36E-08	2.59E-08	1.35E-07	1.14E-08	3.24E-08	2.43E-07	6.26E-09	1.84E-08	8.42E-08	6.22E-08	2.91E-08	3.67E-08	1.53E-08	3.92E-07	7.30E-09	2.56E-07
CFI	0.000869547	0.001224566	0.000700251	0.000392466	0.000150012	9.46E-05	9.99E-05	0.000162143	9.56E-05	0.000366343	6.16E-05	1.53E-05	0.000117786	0.000733869	0.000428955	4.80E-05	9.23E-05	0.000240904	0.000543211	0.000701526
CGN	4.29E-05	7.01E-05	0.000122554	0.000434701	0.000100692	0.000236878	0.000258559	0.00014663	0.00027939	1.63E-05	3.12E-05	2.97E-06	1.91E-05	0.000281029	0.000319508	0.000156274	0.000288331	0.000351071	0.000100285	0.000185173
CHAD	8.57E-06	5.05E-06	4.54E-05	3.36E-05	6.39E-06	7.20E-06	0.000270722	8.40E-06	5.73E-06	7.18E-06	3.48E-06	1.45E-05	1.15E-05	8.95E-06	7.60E-06	2.73E-06	9.55E-06	1.07E-05	8.17E-06	4.64E-06
NID2	0.000166863	4.10E-05	1.28E-05	5.37E-05	5.06E-05	7.11E-05	0.000128258	2.18E-05	6.59E-05	7.77E-05	4.95E-05	1.64E-05	2.46E-05	8.35E-05	8.19E-05	1.88E-05	7.44E-05	0.000148641	0.000343971	3.44E-05
NINJ1	0.000891112	0.001009266	0.000331125	0.000631832	0.000603946	0.000522191	0.001168875	0.00049124	0.000390845	0.000903303	0.000419088	0.000530886	0.000682573	0.000828472	0.000406213	0.000389335	0.000434552	0.000680244	0.001541984	0.000542613
NINJ2	3.24E-05	1.86E-05	3.36E-05	0.000182968	6.81E-05	3.54E-05	8.50E-05	5.29E-05	4.84E-05	7.47E-05	3.96E-05	0.000173925	7.71E-05	0.0001279	7.24E-05	1.57E-05	4.87E-05	6.74E-05	1.63E-05	5.11E-05
NIPAL4	2.54E-06	4.46E-06	9.42E-08	5.04E-06	4.17E-05	0.000163119	4.39E-06	5.34E-05	2.95E-06	1.27E-05	0.000152024	2.97E-06	1.78E-05	1.76E-06	4.78E-06	2.41E-06	1.94E-06	9.32E-06	4.67E-06	1.64E-06
CHI3L2	5.83E-05	0.000104377	4.93E-06	0.000141467	7.59E-05	5.95E-05	0.000372102	3.01E-05	1.08E-05	0.003130671	5.80E-05	1.87E-05	0.000365504	2.97E-05	2.82E-05	6.17E-05	7.65E-06	4.68E-05	0.000238118	2.22E-05
CHIA	9.41E-07	6.84E-07	3.12E-07	0.000109824	7.45E-06	1.28E-06	8.03E-07	6.68E-07	3.25E-08	4.18E-07	7.45E-08	6.10E-09	3.73E-07	1.43E-06	7.50E-08	4.09E-08	1.43E-09	8.14E-06	2.31E-05	1.44E-05
NKAIN1	1.21E-05	3.77E-06	3.38E-07	6.43E-06	1.02E-05	8.09E-06	0.000243057	2.32E-06	1.37E-06	7.34E-05	3.29E-06	5.73E-06	0.000117304	1.12E-05	1.76E-06	0.000106973	1.23E-06	3.04E-06	3.65E-06	1.25E-05
NKAIN4	7.22E-05	0.000132931	6.94E-07	1.11E-05	6.50E-06	5.82E-06	2.21E-06	2.55E-05	3.15E-06	0.001061065	3.99E-06	2.07E-06	0.001806384	5.86E-05	1.69E-05	5.44E-07	4.35E-06	8.84E-06	4.46E-05	5.92E-05
NKX2-1	5.34E-08	1.60E-07	2.08E-07	0.000724907	8.09E-05	7.32E-06	1.05E-06	1.04E-05	9.78E-06	4.70E-06	8.80E-07	2.59E-08	7.70E-07	9.36E-07	2.29E-06	4.18E-06	4.25E-06	7.71E-06	0.001468751	2.49E-05
NKX2-3	1.60E-06	5.42E-07	3.59E-07	4.05E-06	3.25E-06	6.41E-07	7.49E-07	3.70E-06	1.78E-05	1.96E-07	7.80E-06	7.58E-05	4.56E-08	6.39E-07	3.04E-05	7.17E-06	1.95E-05	1.03E-05	4.08E-06	5.01E-07
NKX3-1	6.70E-06	1.02E-05	2.69E-06	1.48E-05	2.38E-05	1.64E-05	6.35E-05	3.05E-05	5.40E-06	8.91E-06	2.04E-05	1.28E-05	6.90E-06	1.34E-05	1.17E-05	0.003518786	3.79E-06	1.93E-05	4.99E-06	1.53E-05
NLGN1	6.48E-05	4.65E-05	5.71E-07	1.77E-06	5.97E-06	2.17E-06	1.73E-06	1.36E-06	4.57E-07	8.33E-05	1.14E-06	2.78E-06	0.000120191	6.19E-06	2.85E-06	4.57E-06	2.84E-07	3.90E-06	6.79E-07	2.27E-06
CHRAC1	0.000172665	0.000160648	5.43E-05	0.000204442	0.000235176	0.000193257	0.000192825	0.000185165	0.000181709	0.000123767	0.000162197	0.000439294	8.76E-05	0.000546952	0.000151037	0.0001066	0.000189139	0.000376428	0.000176542	0.00016915
NLGN3	3.78E-06	6.09E-06	6.14E-07	5.20E-06	4.96E-06	6.65E-06	5.29E-06	3.84E-06	4.30E-06	0.000564386	2.00E-06	0.000131648	0.000704027	2.40E-05	1.09E-05	2.09E-05	3.96E-06	1.37E-05	1.84E-06	7.96E-06
ZNF350	6.90E-05	4.28E-05	1.11E-05	5.12E-05	3.43E-05	6.49E-05	9.18E-05	2.30E-05	2.93E-05	5.73E-05	1.71E-05	0.000146684	4.94E-05	6.38E-05	3.58E-05	0.000283329	3.59E-05	4.27E-05	6.35E-05	4.68E-05
NLGN4Y	1.53E-05	4.65E-06	2.09E-06	5.72E-06	1.70E-05	1.56E-05	5.35E-07	4.75E-08	2.85E-06	4.11E-05	1.07E-05	1.65E-06	3.17E-05	6.31E-08	6.31E-06	2.12E-05	2.75E-06	1.39E-05	3.66E-06	2.49E-06
NLGN2	5.88E-05	0.000109108	1.01E-05	6.49E-05	8.54E-05	8.68E-05	8.12E-05	6.37E-05	3.29E-05	0.000391139	5.58E-05	4.03E-05	0.000668715	0.000176255	8.18E-05	5.74E-05	3.11E-05	7.82E-05	4.83E-05	9.93E-05
CHRM1	2.44E-06	1.15E-06	6.02E-07	8.66E-07	1.34E-06	3.82E-07	1.71E-05	1.18E-06	5.98E-06	1.83E-05	1.05E-06	2.02E-07	0.000104511	2.53E-06	1.54E-06	0.000309019	5.10E-06	4.69E-06	1.87E-07	1.35E-06
CHRM3	9.33E-06	1.29E-06	2.71E-06	5.59E-06	3.18E-05	7.49E-06	8.25E-06	3.87E-06	2.84E-05	1.37E-05	1.28E-05	1.12E-05	1.31E-05	1.33E-05	6.63E-06	2.11E-05	3.10E-05	5.10E-05	6.65E-06	1.03E-05
CHRNA2	1.32E-07	1.26E-07	8.46E-08	2.02E-07	9.52E-07	2.14E-07	6.27E-07	8.26E-08	1.88E-07	9.50E-07	5.04E-07	7.83E-06	5.43E-06	5.96E-08	1.72E-07	0.000315473	1.10E-07	1.80E-07	4.27E-07	2.63E-07
ZNF395	0.001220904	0.000228813	3.33E-05	0.00013994	0.000190288	0.000151471	0.000195416	0.0001334	0.000164043	0.000220097	0.00014199	0.000387848	0.000144419	0.000241381	0.000123964	0.00015582	0.00015284	0.000172321	0.000179665	0.00015188
CIDEB	0.000580102	0.000316735	0.000368381	0.000125157	0.00015398	8.66E-05	0.000160027	0.000232981	0.00010797	0.000113626	0.000126941	0.000902808	8.61E-05	0.000129991	0.000157216	7.92E-05	0.000104392	0.000203201	8.64E-05	0.000106788
CILP	6.69E-06	1.29E-05	2.46E-06	6.31E-05	5.02E-05	5.16E-05	0.000470257	6.54E-06	1.64E-05	1.57E-05	1.02E-05	3.61E-06	3.45E-06	7.57E-05	0.000108971	6.14E-06	1.39E-05	6.46E-05	2.36E-05	1.54E-05
NOL3	0.000910294	0.000417361	7.03E-05	0.000281324	0.000235684	0.000220074	0.000226373	0.000187368	0.000151686	0.000236873	0.000141488	2.69E-05	0.000141655	0.000109867	0.000190041	0.000264092	0.000143753	0.000125175	0.000224405	0.000183071
ZNF460	1.53E-05	6.08E-06	1.30E-06	2.29E-05	1.16E-05	1.25E-05	1.71E-05	6.69E-06	2.90E-05	7.07E-06	7.43E-06	0.000428577	6.20E-06	1.47E-05	5.51E-06	9.47E-06	4.07E-06	5.95E-05	6.09E-06	1.82E-05
ZNF467	9.07E-05	6.39E-05	4.09E-05	8.22E-05	4.75E-05	3.92E-05	0.000180549	3.95E-05	1.69E-05	4.62E-05	2.17E-05	0.000337955	3.48E-05	0.000453467	5.04E-05	7.10E-05	1.63E-05	7.07E-05	0.000109123	0.000178527
CITED1	2.94E-06	3.69E-06	2.32E-06	1.18E-05	5.64E-06	1.13E-05	7.36E-05	1.54E-05	2.31E-05	0.000483721	2.42E-06	4.42E-06	0.000168468	1.90E-05	1.73E-05	0.000101949	1.87E-05	2.12E-05	0.003747519	5.27E-05
CITED2	0.000833151	0.001100648	9.05E-05	0.000728182	0.000299749	0.000283426	0.000600272	0.000163644	0.000160719	0.000335568	0.000163943	0.002217801	0.000184489	0.000950529	0.000221162	0.000441947	0.000149386	0.000372117	0.001093889	0.000240329
CITED4	0.000209589	0.000543439	0.000145279	7.18E-05	0.000181956	0.000271923	0.000488489	0.000301113	7.42E-05	4.22E-05	0.000192537	0.000332274	3.08E-05	0.001607941	0.000204473	8.65E-05	9.43E-05	0.000283796	0.000142499	0.001121791
CKLF	0.000462455	0.000503171	0.000169162	0.00079962	0.000482827	0.000725007	0.000539527	0.000748127	0.000694942	0.00103079	0.000288294	0.001157768	0.000414592	0.00081562	0.00086747	0.000172911	0.000644608	0.000775116	0.000654683	0.000435628
CKS1B	0.000314065	0.000234905	0.00029672	0.000788791	0.001289396	0.000987201	0.000947607	0.001376645	0.00081982	0.000527291	0.000739226	0.00075341	0.000178498	0.001420645	0.000410142	0.000164884	0.00089085	0.000855425	0.000255703	0.000857091
CLASP2	8.59E-05	9.28E-05	1.87E-05	6.98E-05	5.95E-05	7.18E-05	0.000114595	5.46E-05	6.92E-05	0.000372176	3.76E-05	0.000411016	0.000679433	9.07E-05	5.92E-05	7.66E-05	6.82E-05	0.00010349	6.58E-05	7.70E-05
CLCA1	7.11E-08	7.67E-08	2.86E-07	1.83E-06	9.81E-08	2.61E-07	4.02E-08	8.58E-07	0.001045166	3.18E-08	4.75E-08	3.15E-07	3.67E-08	2.06E-08	0.000266968	1.35E-06	0.000521739	8.65E-05	2.15E-08	3.03E-07
CLCA2	1.97E-07	1.08E-05	1.78E-07	1.09E-05	0.000845499	0.00036953	0.000101976	0.00063735	2.95E-06	1.37E-06	0.001210137	4.19E-07	8.75E-07	9.85E-07	2.97E-06	5.01E-06	9.78E-07	2.00E-05	6.74E-06	3.63E-06
NOTCH4	0.00041954	5.01E-05	3.16E-05	7.05E-05	5.52E-05	7.26E-05	7.38E-05	3.63E-05	4.76E-05	0.000213598	3.32E-05	3.73E-05	0.000172059	6.16E-05	8.34E-05	4.40E-05	5.31E-05	9.28E-05	0.000146076	6.34E-05
ZNF503	6.41E-05	0.000106861	3.00E-05	9.65E-05	9.46E-05	7.94E-05	4.85E-05	9.85E-05	9.90E-05	6.60E-05	6.94E-05	5.90E-05	4.35E-05	0.001018146	6.67E-05	0.000117519	0.000106941	0.000201091	5.20E-05	0.000252503
NOVA2	5.36E-05	4.85E-06	4.48E-06	9.51E-06	6.46E-06	9.59E-06	1.14E-05	3.81E-06	5.91E-06	0.000119495	5.17E-06	3.06E-07	0.00014027	1.48E-05	1.20E-05	4.92E-06	6.87E-06	1.88E-05	2.50E-05	1.19E-05
NOX1	2.36E-07	3.69E-07	1.02E-06	4.73E-06	1.15E-06	1.28E-05	4.10E-07	3.81E-06	0.000829524	6.52E-07	2.50E-07	5.07E-07	4.19E-07	7.02E-07	1.09E-05	3.84E-06	0.001002378	6.92E-05	9.85E-07	2.68E-06
ZNF512B	6.35E-05	9.38E-05	3.18E-05	0.000102092	9.18E-05	8.40E-05	9.91E-05	7.42E-05	1.11E-05	0.000122592	5.27E-05	0.000201371	0.000134666	0.000190459	5.57E-05	5.93E-05	1.26E-05	5.47E-05	8.26E-05	9.63E-05
CLDN1	0.000262794	0.000974616	0.000450407	0.000340389	0.002352914	0.000955244	0.000140553	0.001421818	0.000365654	1.37E-05	0.001128445	7.72E-08	5.55E-06	0.000654667	0.000484023	0.000100905	0.000388291	0.000468596	0.001511571	0.000250902
NPAS3	3.98E-06	6.59E-06	2.94E-07	7.58E-06	1.77E-06	2.67E-06	6.31E-06	4.89E-06	1.17E-06	0.000160862	7.04E-07	6.11E-07	0.000205313	7.44E-05	3.03E-06	2.68E-06	5.81E-07	3.56E-06	2.19E-05	0.000102158
ZNF521	4.09E-05	3.57E-06	2.26E-06	2.26E-05	1.93E-05	1.38E-05	6.85E-05	6.09E-06	1.20E-05	0.000135128	1.28E-05	0.000201425	0.000107969	4.44E-05	3.55E-05	7.03E-06	1.16E-05	3.29E-05	2.34E-05	2.07E-05
NPC2	0.003565982	0.004689669	0.000766195	0.008640522	0.003822294	0.002989574	0.002533985	0.002610203	0.001841104	0.003857942	0.001774206	0.002342164	0.00151887	0.005830989	0.002766518	0.002012552	0.001807231	0.00269797	0.032303982	0.004090016
CLDN18	1.45E-06	9.72E-07	2.16E-06	0.000247725	4.62E-05	2.86E-06	1.19E-06	1.42E-06	0.000102897	4.33E-07	1.02E-06	1.42E-06	3.51E-07	2.21E-06	0.001282251	3.44E-07	2.26E-05	0.003011103	1.82E-07	9.81E-06
CLDN2	0.001161093	0.001678368	0.000140582	0.000209308	1.16E-05	1.48E-06	3.46E-06	2.64E-05	0.000706771	4.93E-07	8.22E-07	4.21E-07	6.67E-07	3.29E-06	0.000537673	1.28E-06	0.000484018	0.000503176	5.66E-05	2.49E-05
NPDC1	0.000402121	0.000447027	5.66E-05	0.000275863	0.000187539	0.000349139	0.000688137	0.000254278	0.000867105	0.001108687	0.000121199	0.000507646	0.001172181	0.000606484	0.000794599	0.002259748	0.000885289	0.000746776	0.000670397	0.00121396
CLDN3	0.000222497	0.002555789	0.000152224	0.000989771	0.00019399	0.000294947	0.000817146	0.000642576	0.003910832	1.66E-06	4.80E-05	4.38E-06	1.46E-06	0.008004073	0.000323631	0.002154373	0.004704535	0.00204837	0.002087629	0.003711622
CLDN4	0.000699081	0.00364946	0.000162597	0.003059534	0.001680834	0.004534877	0.001916515	0.001989721	0.005604559	6.79E-06	0.000881252	1.30E-06	3.37E-06	0.004373333	0.00256684	0.002334088	0.00616795	0.003733095	0.003495028	0.002759732
NPIP	0.000203991	0.000214111	5.00E-05	0.000139228	0.000161257	0.000166714	0.000218274	0.000168876	0.000224306	0.000145845	8.53E-05	0.000701988	0.000303284	7.48E-05	0.000142641	0.000158826	0.000260235	7.71E-05	0.000179059	0.000429791
CLDN8	8.00E-05	1.40E-05	8.86E-08	2.87E-05	5.99E-05	1.68E-05	6.01E-05	1.57E-05	6.27E-06	7.43E-09	1.17E-05	1.16E-08	3.10E-08	2.84E-06	1.45E-06	0.00028874	2.86E-05	3.27E-06	9.86E-05	3.37E-06
NPM1	0.005985337	0.003090864	0.001238555	0.003876192	0.00431253	0.003879709	0.005217112	0.004151086	0.005101404	0.002150607	0.002356374	0.007500947	0.002354099	0.003105232	0.002697325	0.003660637	0.005063211	0.002398951	0.004396007	0.004084662
ZNF552	3.36E-05	2.97E-05	1.20E-05	6.52E-05	5.11E-05	9.57E-05	0.000375617	4.74E-05	6.15E-05	2.44E-05	2.12E-05	0.000177498	1.11E-05	6.39E-05	3.40E-05	9.28E-05	5.56E-05	5.96E-05	1.92E-05	6.09E-05
NPNT	0.000164967	0.000215814	3.95E-05	0.000196661	0.000178619	7.04E-05	0.000557604	0.000217787	0.000172493	0.000184426	0.000146976	4.13E-07	6.98E-05	8.85E-05	0.000228614	0.000420576	0.000149463	0.000204791	0.001704853	7.38E-05
CLEC18A	0.000707552	0.000119713	1.54E-06	4.82E-06	5.83E-06	2.82E-05	4.74E-06	1.07E-05	5.45E-06	8.05E-05	4.31E-06	1.36E-05	2.19E-05	5.38E-05	7.85E-06	5.54E-06	4.95E-06	5.55E-06	3.51E-06	2.28E-05
CLEC18B	0.000718691	8.94E-05	7.26E-07	2.56E-06	4.40E-06	2.06E-05	2.88E-06	7.89E-06	5.13E-06	0.000133035	2.58E-06	4.99E-06	2.39E-05	6.64E-05	5.97E-06	4.09E-06	4.64E-06	5.01E-06	1.74E-06	2.63E-05
CLEC18C	0.000228152	2.65E-05	2.21E-07	6.38E-07	9.94E-07	8.10E-06	5.07E-07	2.55E-06	1.97E-06	1.76E-05	6.05E-07	5.73E-07	3.62E-06	1.37E-05	1.37E-06	6.14E-07	2.03E-06	9.75E-07	2.26E-07	1.34E-05
NPR1	0.000236315	0.000342638	1.75E-05	4.42E-05	2.19E-05	2.94E-05	3.74E-05	3.30E-05	1.41E-05	3.18E-05	1.51E-05	1.69E-06	1.24E-05	0.000802395	4.07E-05	1.38E-05	1.43E-05	3.07E-05	4.42E-05	0.000121929
CLEC1A	7.14E-05	7.99E-06	4.15E-06	1.89E-05	2.98E-05	2.03E-05	1.89E-05	1.29E-05	8.97E-06	2.51E-05	1.90E-05	6.92E-06	1.47E-05	1.25E-05	2.27E-05	1.16E-05	8.55E-06	2.35E-05	2.03E-05	1.32E-05
NPY	6.48E-07	2.50E-06	5.02E-07	6.64E-06	7.09E-05	1.51E-05	1.30E-05	5.92E-06	1.87E-06	0.000170322	1.30E-06	1.96E-06	0.000407981	6.21E-05	3.21E-05	0.024279579	7.83E-06	1.98E-05	0.00013874	2.47E-05
NPY1R	0.000128492	7.31E-05	6.08E-06	1.06E-05	5.14E-06	1.94E-05	0.001244432	2.61E-06	8.11E-06	9.12E-06	1.39E-06	8.18E-07	1.50E-05	1.74E-05	1.63E-05	6.84E-06	7.03E-06	1.30E-05	3.92E-05	1.49E-05
NR0B2	1.98E-05	2.32E-05	0.000213755	4.62E-05	1.11E-05	1.03E-06	5.04E-07	2.02E-06	3.85E-05	2.55E-07	3.65E-07	1.18E-06	1.81E-07	2.59E-06	5.71E-05	3.50E-07	3.62E-05	0.000144953	4.85E-06	8.31E-06
ZNF580	0.000194983	0.000265034	5.08E-05	0.000136582	0.000174829	0.000244432	0.000219154	0.000183729	0.000163271	0.000328402	0.000105295	0.000431127	0.00023756	0.000798413	0.000154401	0.000227022	0.000198516	0.000443462	0.000318362	0.000320175
NR1H4	0.000286044	0.000296674	0.000125552	3.69E-06	4.48E-07	1.62E-05	3.05E-07	1.37E-06	6.71E-06	1.15E-06	7.01E-08	1.38E-08	3.88E-06	1.44E-06	2.33E-05	1.08E-06	2.20E-06	1.37E-05	1.65E-07	2.12E-06
NR1I2	1.81E-06	2.33E-06	3.81E-05	4.38E-06	1.30E-06	1.85E-06	9.86E-07	2.57E-06	0.00016151	1.21E-06	2.04E-07	5.10E-05	6.45E-07	5.53E-06	4.56E-05	3.73E-07	0.000176908	6.51E-05	1.38E-06	1.69E-06
CLIC3	2.85E-05	5.16E-05	1.13E-05	0.000257317	0.00013225	0.000895899	8.50E-05	0.000291847	9.38E-05	5.80E-06	0.000282538	2.45E-05	3.22E-06	0.000274385	0.000392582	1.84E-05	0.000125284	0.000257444	0.002409398	0.000174654
NR1I3	5.14E-06	6.54E-06	0.000200529	4.24E-06	3.63E-06	6.82E-06	5.32E-06	4.36E-06	3.56E-06	5.75E-06	2.41E-06	1.96E-05	6.06E-06	4.63E-06	2.22E-06	2.03E-06	4.52E-06	4.50E-06	2.36E-06	4.70E-06
CLIC2	0.000103837	3.97E-05	1.43E-05	0.000167171	7.63E-05	3.66E-05	6.35E-05	4.84E-05	2.68E-05	4.47E-05	3.78E-05	0.000108231	2.48E-05	3.23E-05	6.51E-05	1.83E-05	2.34E-05	6.77E-05	0.000240333	2.45E-05
CLIP2	0.000121556	0.00015461	2.80E-05	4.90E-05	7.73E-05	7.03E-05	5.02E-05	3.93E-05	0.000186242	0.000785776	6.35E-05	0.000444897	0.000858619	0.000111379	0.000146331	3.43E-05	0.000193812	0.000258402	3.65E-05	6.71E-05
CLIP3	8.52E-05	7.70E-05	1.01E-05	5.90E-05	6.92E-05	6.75E-05	7.19E-05	2.21E-05	3.72E-05	0.000987472	2.59E-05	0.000174457	0.001533382	0.000319069	9.66E-05	7.74E-05	3.68E-05	0.000140413	8.59E-05	7.47E-05
NR2F6	0.000210379	0.000324494	0.000251815	0.000402893	0.000268652	0.000585163	0.000465849	0.000466198	0.00048005	0.000167728	0.000185997	0.000114337	0.000118107	0.002099654	0.000312709	0.000299929	0.0005764	0.000688681	0.000375889	0.001039535
NR3C1	0.000419912	0.000153693	5.88E-05	0.000228123	0.000163335	8.57E-05	0.000164267	0.000113615	4.42E-05	0.000196952	0.000128737	0.000841565	0.00024416	0.000138189	0.000134441	9.83E-05	3.31E-05	0.000144176	0.000158938	3.26E-05
CLK2P	4.29E-06	4.36E-06	1.42E-06	7.82E-06	5.69E-06	6.57E-06	6.45E-06	5.66E-06	9.19E-06	8.34E-06	1.44E-05	1.95E-05	4.56E-06	1.23E-05	3.84E-06	3.68E-06	8.28E-06	9.03E-06	5.13E-06	2.50E-05
CLK2	0.000190157	0.00019598	7.00E-05	0.000236837	0.000239451	0.000271515	0.000263099	0.000253408	0.00015814	0.000208564	0.000103642	0.000660299	0.000179677	0.000441426	0.000182419	0.000142854	0.000163203	0.000232046	0.000207816	0.000310936
NRARP	0.00013682	2.29E-05	1.78E-05	4.66E-05	0.000211151	0.000122992	9.41E-05	0.000171623	0.000354503	0.000122389	0.000172806	3.28E-05	0.000163348	0.000164694	7.33E-05	7.68E-05	0.000357836	0.000447107	4.17E-05	7.14E-05
ZNF613	3.23E-05	2.42E-05	6.28E-06	3.36E-05	2.19E-05	3.66E-05	5.18E-05	2.15E-05	2.38E-05	4.09E-05	1.27E-05	6.89E-05	2.44E-05	3.34E-05	1.98E-05	0.000147514	2.40E-05	2.60E-05	3.85E-05	3.07E-05
NRCAM	0.000140516	0.000158725	1.86E-05	3.37E-05	0.000163704	3.88E-05	4.31E-05	3.36E-05	1.48E-05	0.001676511	4.57E-05	2.37E-06	0.001453257	0.000139068	5.15E-05	2.94E-05	9.34E-06	5.45E-05	0.000195848	0.000140431
CLRN3	0.000517438	0.000323943	4.86E-05	7.93E-06	9.07E-07	3.74E-06	9.27E-07	2.81E-05	0.000510242	2.01E-06	1.83E-07	4.27E-07	1.51E-06	2.11E-06	0.00010977	6.57E-07	0.000520667	0.000278619	1.95E-06	7.50E-06
NRIP2	0.00014437	2.02E-05	4.39E-06	9.16E-06	9.30E-06	1.05E-05	1.68E-05	7.30E-06	1.33E-05	1.47E-05	3.89E-06	9.89E-05	3.43E-05	1.83E-05	1.72E-05	1.22E-05	1.29E-05	2.31E-05	2.76E-05	1.66E-05
ZNF628	2.65E-05	2.86E-05	8.70E-06	2.23E-05	2.64E-05	2.80E-05	2.02E-05	2.33E-05	2.60E-05	2.70E-05	2.01E-05	8.99E-05	1.73E-05	9.78E-05	1.64E-05	2.08E-05	2.84E-05	6.23E-05	2.36E-05	3.88E-05
CLSTN2	1.12E-05	6.57E-05	2.52E-06	4.40E-06	1.94E-05	1.28E-05	0.000191587	4.72E-06	4.29E-06	2.81E-05	8.00E-06	1.85E-05	6.40E-05	3.00E-05	1.26E-05	1.29E-05	6.77E-06	1.11E-05	2.25E-06	1.94E-05
CLTB	0.000613859	0.00075865	0.000301585	0.000718844	0.000863646	0.001284262	0.000646723	0.001756313	0.001242522	0.000825761	0.00171484	0.000479929	0.000942084	0.000831106	0.001948081	0.000591851	0.001220231	0.001500675	0.000908136	0.000985091
NRSN1	2.72E-07	3.65E-07	1.03E-07	1.10E-06	1.60E-06	1.87E-06	1.50E-06	5.38E-07	4.26E-07	8.09E-05	5.18E-07	3.26E-08	0.000282133	1.56E-06	2.11E-06	9.72E-07	3.21E-07	1.57E-06	4.09E-06	2.78E-06
NRXN1	7.56E-07	8.40E-07	1.12E-07	2.13E-06	1.44E-05	2.96E-06	5.26E-06	1.34E-06	1.30E-06	0.000143158	2.66E-06	6.54E-07	0.000436981	5.54E-07	1.11E-05	5.54E-06	5.86E-07	5.14E-06	2.49E-07	1.96E-06
CMC1	0.000170938	0.000274482	0.000129754	0.000212259	0.00016728	0.000239761	0.000217423	0.000188272	0.000356786	0.000287724	9.75E-05	0.000315082	0.000116483	0.000429703	0.000154729	0.000164796	0.000371344	0.000280447	0.000143178	0.000212185
CMTM5	1.33E-06	4.31E-07	7.67E-08	4.92E-07	1.31E-06	7.63E-07	4.51E-06	3.16E-07	3.40E-07	0.000251962	8.21E-07	3.86E-05	0.000638918	2.81E-06	1.93E-06	3.14E-06	3.27E-07	1.50E-06	3.96E-07	8.05E-07
CNDP2	0.005261534	0.00473559	0.000396621	0.000958117	0.000751241	0.000955844	0.00105347	0.000783634	0.000802623	0.0011969	0.000514938	0.000814129	0.000958372	0.000805669	0.000679974	0.001609159	0.000675208	0.00084684	0.00130037	0.00154916
CNFN	3.42E-05	8.17E-05	1.44E-05	7.96E-05	0.000345627	0.000333298	0.000143882	0.000802782	5.36E-05	1.66E-05	0.002893207	1.38E-05	9.37E-06	0.000279555	2.82E-05	9.75E-05	5.67E-05	0.000473214	8.70E-05	0.000233422
ZNF69	3.30E-05	4.58E-05	1.26E-05	2.50E-05	8.79E-06	4.09E-05	2.88E-05	1.30E-05	5.90E-05	2.79E-05	3.14E-06	0.000115544	1.95E-05	2.01E-05	3.51E-05	2.72E-05	6.12E-05	2.80E-05	2.07E-05	6.30E-05
CNIH4	0.000732859	0.00070627	0.000283238	0.001137728	0.001117027	0.00088482	0.000944553	0.000797441	0.00079015	0.00089552	0.000562829	0.000647373	0.000296104	0.000845509	0.000510216	0.000308341	0.000778199	0.000708028	0.0004832	0.000802719
CNKSR1	6.24E-06	1.85E-05	6.73E-06	0.000152541	0.000110162	0.000190986	0.000133315	0.000141678	0.000137582	5.89E-06	8.41E-05	1.75E-05	1.02E-05	0.000238409	0.000108131	0.000100431	0.000160397	0.000153902	0.000176318	0.000173056
CNN1	0.000264444	7.11E-05	2.35E-05	0.000100542	9.64E-05	0.000756256	0.000171505	0.00011921	0.000387075	4.39E-05	6.08E-05	8.30E-07	2.43E-05	0.000111391	0.000700456	0.002491944	0.000422414	0.00320662	6.04E-05	0.000275927
CNN3	0.002011722	0.00119888	0.000349904	0.00105041	0.001024067	0.000826774	0.001402761	0.000734271	0.000712225	0.006204511	0.000507583	3.09E-05	0.002568227	0.001317941	0.000887329	0.000626542	0.00072409	0.000753753	0.001248723	0.00097612
NTRK2	6.76E-05	4.94E-05	3.50E-06	1.26E-05	0.000571714	2.67E-05	0.000116461	9.17E-05	1.78E-05	0.001253213	0.000224998	4.15E-06	0.003377995	1.66E-05	4.07E-05	1.33E-05	2.33E-05	3.58E-05	0.000887186	2.50E-05
NTRK3	1.29E-05	8.89E-06	8.50E-07	2.63E-06	5.28E-06	2.38E-06	2.37E-05	1.15E-06	1.21E-06	0.000216826	1.69E-06	9.48E-06	0.000272963	1.11E-05	3.70E-06	8.02E-06	1.15E-06	4.14E-06	2.67E-05	5.60E-06
ZNF703	1.73E-05	1.94E-05	1.16E-05	4.84E-05	0.00011534	8.60E-05	0.000283465	5.78E-05	0.000446686	8.30E-05	5.90E-05	2.80E-05	6.04E-05	0.000423247	9.14E-05	6.01E-05	0.000525949	0.000840212	1.81E-05	0.000109575
NTSR2	1.99E-06	2.42E-06	3.96E-07	1.09E-06	4.31E-07	9.63E-08	1.60E-06	6.85E-07	5.60E-08	9.09E-05	3.56E-07	1.47E-08	0.000279787	5.95E-06	8.45E-08	2.43E-07	4.87E-08	3.36E-07	3.54E-08	4.60E-07
NUAK2	9.09E-05	7.60E-05	2.57E-05	8.88E-05	9.04E-05	4.15E-05	4.52E-05	9.27E-05	0.000121014	3.85E-05	8.83E-05	6.06E-05	1.21E-05	0.000462816	3.26E-05	2.37E-05	0.000141616	0.000109123	8.96E-05	0.000122939
NUDT11	4.11E-06	3.31E-06	2.18E-06	6.87E-06	4.43E-05	1.12E-05	1.33E-05	1.42E-05	4.02E-06	0.000168141	3.19E-05	6.85E-06	0.000247239	1.30E-05	9.65E-06	0.000104689	3.58E-06	6.67E-06	2.88E-05	1.14E-05
ZNF761	4.83E-05	4.00E-05	1.62E-05	6.06E-05	6.01E-05	0.000101009	8.94E-05	5.40E-05	6.88E-05	4.35E-05	2.75E-05	0.000211103	2.99E-05	4.61E-05	4.23E-05	0.000445342	6.77E-05	7.84E-05	4.14E-05	6.39E-05
COBL	6.40E-05	0.00019823	3.72E-05	7.23E-05	2.27E-05	1.08E-05	0.000128034	4.54E-05	0.000103882	0.000193913	1.59E-05	1.25E-05	0.000234363	8.26E-05	6.78E-05	0.00015702	0.000111185	0.000160271	6.27E-05	7.96E-05
ZNF771	2.61E-05	7.19E-05	1.36E-05	2.29E-05	3.20E-05	2.74E-05	3.31E-05	2.37E-05	3.78E-05	0.000102498	1.77E-05	3.91E-05	5.67E-05	0.000188017	1.97E-05	3.28E-05	4.71E-05	6.97E-05	2.81E-05	4.65E-05
NUMA1	0.000788973	0.000765348	0.000157755	0.000777198	0.000634231	0.000825014	0.001203267	0.000591341	0.000606112	0.000619626	0.000475488	0.001904535	0.001216735	0.001322181	0.00068246	0.001531307	0.00063179	0.000878063	0.001193439	0.001044889
COL10A1	9.63E-06	4.26E-06	4.05E-06	0.00023876	0.000163727	9.23E-05	0.000585242	3.93E-05	0.000110529	4.38E-06	0.000107726	5.51E-06	1.38E-06	9.93E-05	0.000632525	2.58E-05	0.000103684	0.00019996	4.05E-05	1.10E-05
COL11A1	1.77E-05	2.07E-06	6.45E-06	0.000132097	0.00013505	6.69E-05	0.000377022	1.29E-05	7.66E-05	7.20E-05	7.70E-05	3.96E-06	3.99E-05	7.59E-05	0.000289154	1.23E-06	6.72E-05	5.88E-05	2.25E-05	7.17E-06
COL17A1	2.07E-05	0.000109391	1.98E-06	0.000304087	0.001414746	0.000904555	0.000172392	0.001419843	0.000544522	2.49E-06	0.004385813	1.92E-05	5.74E-06	5.48E-06	0.001438416	9.64E-05	0.000606723	0.000351507	0.000146318	7.11E-05
COL1A1	0.002273279	0.000656991	0.000548105	0.006303566	0.007569968	0.007501294	0.013575118	0.00250814	0.005294535	0.001220157	0.008419793	3.01E-05	0.000143409	0.008930594	0.013699919	0.000693227	0.005480553	0.011298234	0.001941046	0.002730235
ZNF8	2.17E-05	2.00E-05	4.36E-06	2.30E-05	2.57E-05	2.45E-05	3.15E-05	1.79E-05	1.79E-05	3.56E-05	1.44E-05	0.000243071	3.38E-05	4.82E-05	1.59E-05	1.27E-05	1.53E-05	6.45E-05	2.04E-05	2.69E-05
COL23A1	0.000895374	0.00019552	1.87E-06	7.33E-06	1.36E-05	7.75E-06	6.29E-06	1.12E-05	3.14E-06	3.42E-05	1.49E-05	0.000135906	2.52E-05	8.94E-05	6.89E-06	1.09E-05	3.20E-06	8.62E-06	0.000213069	6.56E-05
NUPR1	0.002606759	0.002364889	0.001709175	0.001394968	0.001488205	0.001026854	0.002271908	0.001694834	0.00088571	0.001002057	0.000841444	4.29E-06	0.000994781	0.001641431	0.00099596	0.004303318	0.000844084	0.000864017	0.003086863	0.001534209
NUSAP1	0.000115878	6.31E-05	6.31E-05	0.000172091	0.000332274	0.00029194	0.000268098	0.000520911	0.000266538	0.000350949	0.000246384	0.000665398	0.000108513	0.000402522	8.72E-05	3.64E-05	0.000256032	0.000364468	2.68E-05	0.000263365
NVL	7.27E-05	6.79E-05	2.58E-05	0.000116187	0.000107158	9.86E-05	0.000223291	0.000108425	8.08E-05	0.000115491	6.13E-05	0.000279534	9.09E-05	0.000141266	5.75E-05	9.84E-05	8.37E-05	9.55E-05	8.50E-05	0.000110983
NWD1	2.45E-06	2.37E-06	8.48E-08	6.89E-06	4.55E-06	1.16E-06	3.86E-06	9.39E-06	1.88E-06	1.64E-05	1.72E-06	3.02E-07	2.66E-05	9.56E-06	3.88E-06	9.84E-05	2.27E-06	3.10E-06	2.88E-06	1.71E-05
COL4A1	0.002602957	0.00044739	0.000188445	0.000777998	0.000713242	0.000727273	0.000861727	0.00032024	0.00067797	0.001004511	0.000605434	8.30E-06	0.000192554	0.000527008	0.001165044	0.000250402	0.000761933	0.001374933	0.000605352	0.000672946
NXNL2	3.15E-05	4.27E-05	2.51E-07	1.23E-06	1.07E-06	3.70E-06	1.64E-05	5.47E-06	7.71E-07	1.56E-06	5.96E-07	1.63E-06	1.80E-06	0.000146271	3.31E-06	2.12E-06	6.91E-07	1.77E-06	5.23E-06	5.03E-05
COL5A2	0.00022847	3.77E-05	5.41E-05	0.000423707	0.00054227	0.000421204	0.001033877	0.000180145	0.000368994	0.000315081	0.000531073	4.48E-06	5.43E-05	0.00023331	0.000911301	5.06E-05	0.0003454	0.000531446	0.000112368	0.000148362
COL5A3	7.67E-05	6.27E-06	3.80E-05	3.55E-05	6.86E-05	6.28E-05	9.18E-05	3.57E-05	3.71E-05	0.000142341	0.000121293	3.22E-06	9.25E-05	3.08E-05	5.83E-05	8.74E-06	3.61E-05	7.00E-05	3.07E-05	2.05E-05
NXPH1	4.33E-08	4.75E-08	3.73E-08	1.81E-06	4.06E-07	8.82E-07	3.60E-05	1.32E-07	5.37E-07	0.000123397	1.29E-07	4.54E-09	0.000253227	4.38E-07	3.00E-07	5.32E-07	4.26E-07	6.15E-07	5.53E-09	9.55E-07
COL7A1	9.61E-06	8.46E-06	1.05E-05	2.92E-05	0.000281956	0.000240052	2.03E-05	0.000319926	4.24E-05	1.45E-05	0.000316861	1.40E-06	1.83E-05	2.42E-05	8.56E-05	3.62E-05	4.36E-05	5.70E-05	1.11E-05	3.63E-05
ZNF853	2.01E-05	4.49E-05	2.72E-06	3.49E-05	4.35E-05	4.46E-05	4.02E-05	1.67E-05	1.57E-05	0.000231052	1.34E-05	2.27E-05	0.000275529	0.000118116	3.50E-05	3.30E-05	2.24E-05	3.71E-05	7.13E-05	5.42E-05
OAT	0.000326521	0.000312884	0.000193199	0.000800239	0.000652204	0.000302921	0.001189935	0.000433054	0.000490999	0.000430602	0.000400704	0.000576817	0.00072422	0.000530887	0.000423537	0.00032637	0.000497521	0.000823472	0.0003991	0.000335497
OAZ3	1.45E-05	1.26E-05	7.03E-06	3.50E-05	1.30E-05	1.76E-05	7.12E-05	1.95E-05	1.35E-05	1.87E-05	8.02E-06	4.36E-06	9.23E-06	1.52E-05	9.94E-06	0.00015417	1.47E-05	1.35E-05	4.31E-05	3.33E-05
ZNF90	5.25E-05	6.31E-05	1.45E-05	8.55E-05	4.77E-05	9.44E-05	5.01E-05	4.26E-05	0.000507804	0.000233681	7.65E-05	0.000112723	3.57E-05	0.000473949	3.00E-05	3.49E-05	0.000501589	0.000199347	0.000108507	0.000902585
OBP2B	4.15E-07	2.72E-06	2.06E-08	2.24E-06	6.49E-06	2.06E-06	0.000159061	7.94E-07	1.18E-05	6.37E-07	3.13E-06	2.29E-07	1.08E-07	9.58E-05	4.94E-06	6.92E-06	6.43E-06	2.93E-05	1.56E-05	0.000258465
OCLN	4.96E-05	0.000155789	6.25E-05	0.000220385	5.18E-05	6.83E-05	0.00014474	6.39E-05	0.000153542	1.41E-05	2.44E-05	0.000158346	1.42E-05	0.000157467	9.63E-05	7.94E-05	0.000144163	0.000314587	0.000248869	9.31E-05
ZNRF1	3.68E-05	6.03E-05	2.86E-05	8.63E-05	0.000113095	0.000125838	7.77E-05	1.00E-04	9.26E-05	9.15E-05	6.86E-05	0.000303664	7.92E-05	0.000228951	7.19E-05	2.98E-05	9.23E-05	0.000151188	0.000145553	0.000183122
ODC1	0.000848755	0.002541594	0.000371873	0.002036299	0.002819425	0.000781093	0.000455752	0.001288523	0.001748855	0.002006429	0.002282036	0.001263431	0.000941652	0.001964263	0.000436147	0.002450097	0.001838679	0.001370855	0.001347995	0.001755667
ODZ2	8.17E-06	9.70E-07	6.15E-06	2.76E-06	9.13E-05	2.77E-05	1.05E-05	2.20E-05	9.60E-07	1.83E-05	0.000206265	1.08E-06	2.40E-05	1.23E-06	6.56E-06	6.45E-06	8.64E-07	8.24E-06	2.98E-06	2.18E-06
ZRSR2	0.000111316	9.36E-05	2.27E-05	8.44E-05	7.24E-05	9.72E-05	0.000133224	0.000125885	8.05E-05	7.42E-05	3.95E-05	0.000265313	0.000100371	6.75E-05	8.79E-05	6.47E-05	9.17E-05	9.33E-05	0.000154339	0.00012861
OGDHL	0.000314065	0.001248371	9.06E-05	1.08E-05	1.97E-05	1.05E-05	4.20E-06	1.31E-05	8.08E-06	2.80E-05	9.18E-06	7.21E-06	7.13E-05	0.000123788	1.48E-05	4.70E-05	9.47E-06	2.52E-05	0.000109646	0.000102997
ZSCAN18	0.000238662	0.000318953	4.34E-05	0.00015258	0.000130847	0.000155383	0.000233348	4.01E-05	5.51E-05	0.000557275	3.59E-05	0.000262704	0.000544478	0.000396784	0.000142909	0.000237849	5.92E-05	0.000108315	0.000588751	0.000290944
OGFRL1	0.0001671	0.000156631	1.40E-05	0.000116056	0.000131139	5.34E-05	0.00023246	7.47E-05	3.97E-05	0.000211965	0.000100369	0.000438907	0.000336789	8.22E-05	6.24E-05	4.09E-05	2.72E-05	9.32E-05	6.04E-05	4.06E-05
OIP5	1.30E-05	9.64E-06	1.60E-05	3.90E-05	8.93E-05	6.29E-05	5.03E-05	0.00011677	7.93E-05	6.75E-05	5.39E-05	0.000137281	1.76E-05	7.51E-05	1.77E-05	7.69E-06	7.90E-05	9.36E-05	3.98E-06	6.82E-05
CORO2B	1.99E-05	5.12E-05	3.06E-06	9.43E-06	9.72E-06	9.22E-06	1.29E-05	6.36E-06	4.93E-06	0.000576073	4.83E-06	1.81E-05	0.000467411	6.27E-05	1.98E-05	5.37E-06	4.02E-06	1.37E-05	2.09E-05	1.21E-05
OLFM2	3.73E-05	0.000132674	0.000202231	0.00010261	0.000178868	9.10E-05	0.000160084	9.78E-05	3.56E-05	0.001756503	0.000152114	1.66E-05	0.001761231	0.00023155	7.06E-05	0.000177495	4.66E-05	0.000117229	8.87E-05	0.000203322
OLFML2A	0.000341242	2.77E-05	9.90E-06	5.02E-05	8.85E-05	8.85E-05	8.75E-05	9.35E-05	3.01E-05	6.25E-05	0.00011575	7.82E-05	2.31E-05	8.34E-05	5.59E-05	2.63E-05	3.63E-05	9.68E-05	0.000229982	3.56E-05
OLIG1	1.60E-05	3.86E-06	1.44E-07	3.05E-06	1.64E-06	5.67E-07	2.62E-06	6.15E-07	4.40E-07	0.001598547	8.58E-07	0.000139109	0.003466242	3.38E-06	8.29E-07	1.95E-06	3.41E-07	6.53E-07	4.20E-07	9.84E-07
OLIG2	5.47E-06	2.92E-07	6.00E-08	3.25E-07	4.97E-07	1.07E-07	2.78E-07	1.34E-07	4.00E-07	0.000855317	3.54E-07	1.75E-05	0.00188138	3.52E-07	1.70E-07	1.10E-07	2.29E-07	3.53E-07	3.24E-08	8.92E-08
COX4I2	0.000274703	1.89E-05	1.28E-05	6.33E-05	4.79E-05	4.17E-05	3.11E-05	1.97E-05	1.09E-05	3.63E-05	1.98E-05	1.71E-06	1.85E-05	3.26E-05	2.68E-05	2.17E-05	1.28E-05	3.30E-05	0.000137123	3.43E-05
OMG	1.02E-05	7.33E-06	9.99E-08	5.44E-06	1.45E-06	1.91E-06	1.90E-06	4.39E-07	6.68E-06	0.000261662	3.96E-07	0.000102671	0.000683342	1.00E-06	6.86E-07	7.85E-07	5.11E-07	2.77E-06	5.08E-07	2.10E-06
ONECUT2	1.27E-06	5.93E-06	1.92E-05	3.79E-06	2.08E-06	7.92E-06	3.40E-06	7.48E-06	4.48E-06	3.28E-06	1.15E-06	3.18E-06	3.35E-06	3.35E-06	4.26E-05	5.81E-06	2.60E-06	8.12E-05	3.23E-07	4.30E-06
COX6C	0.004151092	0.005264108	0.003740571	0.004196759	0.004714527	0.00666879	0.024760582	0.005055273	0.004557535	0.004719853	0.003495522	0.003351948	0.004704976	0.005044288	0.003032933	0.003527511	0.004616527	0.00557211	0.004204248	0.004710085
CP	0.00200043	9.95E-05	0.001435648	0.001530431	0.000437333	0.000194327	0.000320203	0.000399742	1.28E-05	0.000231097	8.61E-05	5.47E-05	9.75E-05	0.001781553	0.000230991	9.21E-05	1.25E-05	0.000120759	1.88E-05	0.000933669
CPB1	4.26E-06	3.55E-07	2.45E-06	1.69E-05	6.23E-06	1.75E-05	0.012258702	4.64E-06	1.82E-06	1.88E-06	1.61E-07	9.01E-07	5.92E-06	7.54E-06	0.015355464	6.02E-05	1.51E-06	5.98E-06	3.99E-07	1.89E-06
CPB2	1.92E-06	3.96E-07	0.001139146	3.66E-05	4.56E-06	6.46E-07	1.44E-06	2.87E-07	3.13E-07	1.81E-07	1.98E-07	3.42E-06	1.34E-07	1.36E-06	1.14E-06	2.02E-07	2.97E-07	1.12E-06	9.58E-07	1.65E-06
CPLX3	7.57E-07	3.04E-07	1.39E-07	1.28E-06	1.33E-06	2.46E-06	3.17E-06	1.27E-06	1.31E-06	6.24E-06	3.29E-06	1.25E-06	2.73E-05	7.65E-07	2.83E-07	0.000124532	1.80E-07	7.15E-07	1.63E-07	1.04E-05
CPN1	3.03E-06	2.53E-06	0.000117488	3.60E-06	2.59E-07	3.76E-07	4.11E-08	1.33E-07	5.10E-06	2.88E-08	8.16E-08	5.36E-09	6.96E-09	2.02E-07	2.15E-07	1.33E-07	7.72E-06	4.33E-06	6.37E-09	2.34E-06
CPN2	3.38E-05	2.80E-05	0.0003068	7.86E-07	4.79E-07	4.34E-07	2.00E-06	1.38E-07	3.88E-07	1.42E-07	5.71E-07	1.28E-06	4.16E-08	2.81E-07	4.96E-07	4.34E-08	2.99E-07	9.30E-07	1.64E-07	7.87E-07
CPNE4	1.05E-06	2.16E-05	1.51E-07	1.30E-05	6.54E-06	6.79E-06	3.74E-06	1.24E-06	6.94E-07	9.99E-05	7.34E-07	1.53E-06	4.62E-05	1.46E-05	2.80E-06	0.000335797	4.51E-07	2.46E-06	2.82E-05	7.78E-06
CPXM2	0.000182199	0.000100462	5.20E-06	9.19E-05	0.000151286	5.35E-05	0.000107348	1.27E-05	3.05E-05	1.16E-05	4.91E-05	4.72E-07	1.54E-05	0.000101862	0.000129965	6.83E-05	3.41E-05	0.000138485	3.25E-05	8.42E-05
CRABP2	8.90E-05	9.94E-05	2.25E-05	0.002720873	0.001498391	0.003570963	0.008017583	0.00322924	0.000110583	0.000412125	0.001656974	1.08E-05	5.68E-05	0.00945415	0.000838325	0.000188842	0.000143868	0.000346276	0.001164869	0.001609848
CRB1	1.57E-06	1.03E-06	1.95E-07	9.26E-07	4.02E-07	3.02E-07	1.00E-06	4.15E-07	1.71E-07	0.000129401	1.96E-07	1.83E-06	0.000173557	1.77E-06	3.17E-07	2.10E-07	8.58E-08	6.79E-07	1.16E-06	7.23E-07
CRB2	6.37E-06	7.29E-06	2.62E-07	6.34E-07	1.55E-06	4.84E-07	1.26E-06	1.12E-06	1.04E-05	0.00013073	2.85E-06	1.71E-05	7.07E-05	0.000100458	5.56E-07	3.42E-07	1.15E-05	3.20E-06	1.66E-06	7.45E-06
CREB3L3	0.000108775	7.38E-06	0.000429746	2.12E-06	2.45E-07	1.20E-06	3.26E-07	2.20E-07	6.13E-06	1.14E-07	2.78E-07	8.07E-06	8.47E-07	2.33E-07	2.29E-05	8.30E-08	7.74E-06	7.09E-05	1.37E-07	1.18E-06
CREB3L4	0.000120752	0.000121656	4.95E-05	0.000182712	0.000134976	0.000155496	0.001049538	0.000207037	0.000121992	7.28E-05	5.57E-05	0.000311613	7.97E-05	0.000299292	0.000119767	0.001883908	0.000133082	0.000106678	0.000114941	0.000551022
CREBL2	0.000470077	0.000346174	7.03E-05	0.000229666	0.000167784	0.000141951	0.000269558	0.000102448	0.000153488	0.000251233	9.14E-05	0.000216137	0.000235006	0.000182794	0.000196389	0.000217639	0.000136108	0.000212346	0.000410171	9.82E-05
CRIP2	0.002015341	0.002213461	0.000251559	0.001489641	0.000679445	0.001362695	0.002287815	0.00163424	0.000366257	0.002261194	0.000739004	0.000150762	0.001656406	0.004856845	0.001463366	0.000676866	0.000442511	0.000897485	0.00259862	0.004266505
CRISPLD1	1.33E-05	2.35E-05	2.71E-06	4.18E-05	5.44E-05	2.07E-05	0.00017435	9.97E-06	8.87E-06	0.000449023	2.06E-05	5.89E-05	0.000175988	4.38E-05	2.81E-05	0.000146186	9.66E-06	3.54E-05	4.95E-05	7.12E-05
CRMP1	6.76E-05	9.55E-05	6.66E-06	4.70E-05	9.31E-05	4.87E-05	4.04E-05	4.21E-05	1.82E-05	0.001016732	4.69E-05	6.01E-06	0.001270904	8.43E-05	0.00011153	2.68E-05	1.75E-05	4.86E-05	2.85E-05	6.48E-05
CROT	7.38E-05	0.000119411	5.09E-05	6.24E-05	0.000102227	0.000240035	0.000138737	9.30E-05	5.34E-05	0.000226565	7.38E-05	6.26E-05	0.000110777	5.75E-05	5.68E-05	0.00014806	5.14E-05	6.67E-05	0.000249508	4.22E-05
CRP	5.73E-05	6.35E-05	0.00649133	3.10E-06	9.33E-07	5.51E-07	2.98E-07	9.47E-07	4.55E-07	6.51E-08	4.20E-07	3.04E-07	9.13E-08	1.73E-07	0.000672938	6.88E-07	2.57E-06	1.51E-05	2.18E-07	1.74E-06
CRYAB	0.021238505	0.075054963	0.000258167	0.000186151	0.001075295	0.000408776	0.001666641	0.000619724	0.000189174	0.028175723	0.001522185	3.12E-06	0.049165417	0.001897536	0.000379236	0.000842017	0.000206031	0.000493225	0.003052274	0.00082028
CRYGN	2.44E-06	7.99E-07	1.20E-06	1.29E-05	4.14E-06	5.22E-06	4.36E-06	6.03E-06	6.24E-07	1.37E-06	1.38E-06	9.28E-07	2.34E-06	1.66E-05	8.21E-06	3.67E-06	8.28E-07	1.24E-06	0.000599598	9.77E-06
CRYL1	0.001224356	0.001383471	0.000386637	0.000194778	0.000152155	0.000191524	0.000183693	0.000132961	0.000711944	0.000740881	6.97E-05	0.000210333	0.000800639	0.000164878	0.000271758	0.000529761	0.00077428	0.000340934	0.000366429	0.000286049
CRYZ	0.001152442	0.001226425	0.000327911	0.000288091	0.000146402	0.000191573	0.000216824	0.000171982	0.000171879	0.000281648	8.86E-05	0.000180523	0.000122042	0.000239692	0.000275676	0.000126768	0.000151076	0.000293284	0.000275149	0.000244494
CSDAP1	2.68E-05	1.92E-05	1.35E-06	1.62E-05	2.91E-05	1.82E-05	1.20E-05	1.97E-05	2.11E-05	9.47E-06	9.90E-05	4.34E-05	3.66E-06	4.36E-05	1.17E-05	1.06E-05	2.21E-05	3.90E-05	1.03E-05	2.09E-05
CSGALNACT1	0.000108437	3.40E-05	1.56E-05	6.67E-05	4.21E-05	3.36E-05	5.05E-05	3.64E-05	3.44E-05	0.000132937	3.48E-05	0.000165701	0.000175571	2.04E-05	6.47E-05	0.00039457	3.29E-05	8.23E-05	0.000195158	2.78E-05
CSPG4	0.000254785	1.70E-05	9.58E-06	3.23E-05	8.59E-05	7.15E-05	6.14E-05	3.67E-05	3.31E-05	0.000284058	0.000161887	1.97E-05	0.000236618	3.47E-05	4.67E-05	2.93E-05	3.49E-05	0.000127897	3.56E-05	3.04E-05
CSPG5	3.05E-06	3.75E-06	3.96E-06	3.98E-05	1.88E-05	1.13E-05	1.52E-05	2.65E-05	5.68E-06	0.001402665	5.48E-06	7.18E-06	0.002046477	8.10E-05	5.78E-06	1.46E-05	5.71E-06	8.54E-06	8.31E-06	4.71E-05
CSTA	6.82E-05	6.75E-05	9.52E-05	0.000151769	0.002951441	0.001038951	0.00021085	0.003326731	4.24E-05	6.45E-05	0.005010358	0.00117712	1.46E-05	9.13E-05	0.000157096	8.60E-05	3.47E-05	0.000318049	3.43E-05	3.49E-05
OR51E1	3.75E-05	4.54E-06	9.30E-07	3.05E-06	2.39E-06	4.71E-06	7.58E-06	2.10E-06	1.56E-05	1.03E-05	2.47E-06	9.30E-08	8.11E-07	3.69E-06	3.15E-06	0.000372202	1.51E-05	1.11E-05	3.17E-06	6.53E-06
OR51E2	1.63E-05	1.70E-06	2.20E-07	1.01E-06	1.67E-06	2.59E-06	1.97E-06	7.60E-07	5.78E-06	1.37E-06	6.74E-07	1.78E-08	4.91E-07	6.50E-07	1.36E-06	0.002089706	4.58E-06	1.83E-06	8.46E-07	2.40E-06
CTAGE6	2.07E-06	2.54E-06	4.35E-07	1.82E-06	2.17E-06	1.80E-06	2.15E-06	1.55E-06	1.30E-05	1.83E-07	1.35E-06	1.43E-06	3.62E-08	2.99E-06	1.44E-06	1.10E-06	1.29E-05	4.18E-06	1.60E-06	3.28E-05
CTBP2	0.000329431	0.00030998	2.11E-05	0.000300027	0.000221486	0.000176384	0.00043562	0.000252347	0.000414812	0.000165297	0.00014425	0.000539502	0.000224016	0.000503227	0.000218413	0.000306749	0.000399095	0.000474517	0.000422559	0.000514133
CTCFL	9.50E-06	9.08E-06	3.59E-06	1.78E-05	5.42E-05	2.08E-05	1.54E-05	7.31E-05	7.37E-05	3.54E-06	2.27E-05	3.51E-05	1.69E-05	0.000187467	1.28E-05	8.88E-06	7.00E-05	1.90E-05	1.23E-05	0.00013099
CTNNA2	4.57E-06	8.98E-07	1.53E-05	1.87E-06	2.88E-06	8.21E-07	4.77E-06	2.95E-06	1.16E-05	0.000400121	2.08E-07	8.25E-07	0.000544291	3.80E-05	3.67E-06	3.37E-06	9.56E-06	5.83E-06	1.21E-06	0.000115469
CTNNAL1	0.000139032	0.000169215	6.89E-05	0.000195303	0.000230973	0.000144932	0.000126351	0.00016144	0.000155699	0.000202139	0.000203158	0.000132346	0.000109589	0.000207222	0.000162333	0.00021499	0.000149343	0.000161079	0.000882514	0.000211112
CTNND2	9.94E-07	8.89E-07	1.69E-05	2.09E-05	4.73E-06	3.48E-06	3.92E-05	8.36E-07	4.82E-07	0.000807447	3.36E-07	1.29E-06	0.00111953	1.18E-05	1.31E-05	3.12E-05	4.69E-07	8.87E-06	2.53E-06	1.97E-05
CTRB1	1.58E-07	1.63E-07	7.70E-06	5.76E-07	4.48E-07	2.70E-07	1.50E-07	6.82E-07	1.14E-06	8.75E-08	1.01E-06	1.79E-08	2.30E-07	9.12E-07	0.012160669	8.12E-07	2.20E-07	0.000198933	5.74E-07	6.79E-07
CTRB2	2.53E-07	8.82E-07	2.07E-05	8.37E-07	4.53E-07	4.25E-07	2.55E-07	1.28E-06	1.32E-06	3.93E-07	1.25E-06	5.05E-09	8.92E-07	2.19E-06	0.025455981	1.56E-06	4.76E-07	0.000177989	1.59E-06	1.09E-06
CTSB	0.00501966	0.006914541	0.001522216	0.005815311	0.007805831	0.003996082	0.003952729	0.004417452	0.00370001	0.005850278	0.004554628	0.002575959	0.002525709	0.006072818	0.004370152	0.001481237	0.003348898	0.005976107	0.038636473	0.00562629
CTSC	0.001423755	0.005904558	0.000260936	0.002073826	0.00207446	0.00142611	0.000663436	0.001022933	0.000929037	0.000679279	0.001363795	0.002216219	0.000236521	0.000994587	0.001006872	0.000128719	0.000855729	0.001448474	0.001849779	0.000916885
CTSE	2.44E-05	7.11E-05	1.62E-05	0.001434253	0.00026464	0.00028423	5.12E-06	0.000118299	0.000312655	6.18E-08	4.36E-06	2.94E-05	1.84E-07	2.38E-05	0.003703572	2.56E-06	0.000137614	0.003441482	0.000173917	3.41E-05
CTTN	0.000700461	0.001185321	0.000237423	0.00104835	0.001179078	0.001364576	0.001175574	0.0007363	0.000866966	0.000550949	0.001388183	2.72E-05	0.000570406	0.00079794	0.001035771	0.000717804	0.000892005	0.000792762	0.001096523	0.000909932
CTU1	1.46E-05	1.80E-05	8.36E-06	1.35E-05	1.96E-05	2.60E-05	1.51E-05	2.45E-05	3.58E-05	2.93E-05	1.45E-05	6.19E-05	1.65E-05	0.000127566	1.50E-05	1.81E-05	5.04E-05	8.43E-05	1.83E-05	2.72E-05
CTXN1	2.83E-05	0.000239958	8.09E-06	7.58E-05	5.94E-05	0.000111514	0.000253783	9.23E-05	3.45E-05	0.000732947	3.07E-05	8.87E-06	0.000552669	0.001965805	5.35E-05	0.000103754	2.98E-05	0.000106254	0.000197701	0.000709861
CUBN	0.000535213	0.000161846	3.16E-07	2.81E-06	9.46E-07	8.66E-07	1.95E-06	5.53E-07	7.02E-07	9.72E-06	6.59E-07	2.55E-05	3.98E-06	2.60E-06	1.61E-06	1.30E-06	5.48E-07	2.79E-06	1.58E-05	5.31E-06
CUX2	3.04E-07	2.64E-07	2.42E-05	3.85E-07	5.18E-07	1.06E-06	3.86E-06	6.00E-07	1.88E-07	4.40E-06	3.00E-07	9.94E-06	4.21E-05	5.86E-06	2.09E-06	0.000112796	9.11E-08	1.13E-06	1.03E-05	7.94E-06
CX3CL1	0.000938309	0.000793803	6.84E-05	0.000367218	0.000422599	0.000142902	0.000270274	0.000281212	0.000100601	0.000340673	0.0001905	4.48E-07	0.000501088	0.000187671	0.000269998	0.000222275	7.50E-05	0.000204445	0.000413516	0.000372263
CXCL1	0.000128411	0.000288452	7.43E-05	0.000316258	0.000785143	0.00039077	3.01E-05	0.001129978	0.000938857	4.10E-05	0.00048699	4.06E-05	2.55E-05	0.000215686	0.000218704	7.79E-05	0.0008965	0.001129809	1.29E-05	0.000241498
CXCL17	9.55E-07	1.91E-05	1.12E-05	0.004048822	0.001200072	0.001208625	0.000483243	0.002561747	2.55E-05	4.90E-06	0.000382098	7.40E-06	4.10E-07	0.001417785	0.000771632	8.15E-05	2.08E-05	0.001362006	0.00023909	0.000910347
CXCL3	8.87E-06	1.24E-05	3.93E-06	5.03E-05	4.23E-05	3.36E-05	3.83E-06	7.55E-05	0.000438338	5.23E-05	3.28E-05	5.58E-05	1.22E-05	3.09E-05	8.76E-05	1.43E-05	0.000411063	0.000442047	7.27E-06	6.11E-05
OR6W1P	1.55E-07	8.45E-08	2.34E-09	5.53E-08	2.32E-08	3.14E-08	1.98E-07	2.43E-08	2.50E-06	1.29E-08	2.40E-08	6.30E-07	1.62E-07	6.36E-08	1.41E-08	3.15E-08	2.52E-06	4.57E-07	2.94E-08	2.06E-05
CXorf36	0.000235248	2.00E-05	1.24E-05	3.69E-05	2.34E-05	3.50E-05	6.24E-05	1.44E-05	2.34E-05	6.10E-05	1.93E-05	2.30E-06	4.36E-05	2.84E-05	4.63E-05	3.38E-05	2.29E-05	6.16E-05	7.56E-05	3.08E-05
OR7E37P	4.15E-07	1.82E-07	1.23E-07	9.19E-07	7.10E-07	2.98E-07	5.06E-07	3.92E-07	3.21E-05	3.98E-07	1.54E-07	6.86E-07	6.09E-07	3.59E-06	1.92E-07	2.24E-07	3.30E-05	6.17E-07	8.03E-07	0.000104356
CYB5A	0.005011581	0.001869003	0.002178519	0.002195828	0.001019706	0.001384529	0.001904849	0.000569728	0.000760741	0.000543276	0.000313719	0.000260416	0.000376829	0.000826532	0.000625636	0.001119505	0.000672535	0.000924221	0.000295225	0.000744718
ORC6L	1.73E-05	2.31E-05	1.43E-05	6.17E-05	0.000130461	0.000119525	6.79E-05	0.000143114	0.000142327	0.000104193	7.72E-05	0.000236432	4.03E-05	0.000123844	2.85E-05	1.21E-05	0.000140975	9.52E-05	1.20E-05	0.000249141
ORM1	7.14E-05	3.79E-06	0.023705821	0.00032325	6.52E-05	2.79E-05	0.000197953	1.15E-05	0.000102579	3.38E-06	4.31E-06	1.93E-05	7.76E-07	1.32E-05	9.05E-05	0.003276155	3.75E-05	0.000209558	9.54E-06	0.000230433
ORM2	3.34E-05	8.08E-07	0.006021554	0.000120658	2.64E-05	1.10E-05	0.000100473	4.13E-06	1.23E-05	4.27E-07	1.25E-06	2.06E-06	8.54E-08	3.26E-06	1.67E-05	0.000324167	1.13E-05	6.85E-05	1.19E-06	0.000128623
CYP2B6	2.31E-06	1.35E-06	0.000128489	8.94E-06	6.41E-06	1.15E-05	2.37E-06	4.60E-06	0.00012455	1.29E-07	1.08E-07	3.36E-08	3.99E-08	2.13E-07	1.15E-05	1.42E-07	0.000156147	9.70E-05	2.21E-08	8.32E-06
CYP2B7P1	1.92E-06	1.08E-06	9.68E-05	0.000679049	6.57E-05	6.16E-06	0.000748664	6.09E-05	4.55E-06	2.48E-06	2.79E-06	1.52E-05	3.94E-06	7.94E-06	2.71E-05	2.60E-06	4.86E-06	2.87E-05	1.17E-06	2.14E-05
CYP2C18	1.60E-06	5.54E-06	0.000114504	2.47E-05	3.94E-05	2.18E-05	4.55E-07	2.89E-05	2.17E-05	5.03E-08	4.45E-05	2.07E-06	1.29E-07	7.27E-07	9.88E-05	2.87E-08	1.53E-05	0.000140019	2.82E-08	5.90E-06
CYP2C8	2.34E-05	1.01E-05	0.000558659	2.77E-06	1.84E-06	4.14E-06	6.06E-06	1.06E-06	9.80E-07	3.29E-06	5.55E-07	1.87E-05	2.11E-06	6.44E-06	1.49E-05	1.12E-06	1.02E-06	3.59E-06	6.48E-06	3.46E-06
CYP2C9	1.52E-05	3.25E-05	0.000895058	4.46E-06	3.70E-06	1.62E-05	2.77E-07	7.37E-06	5.58E-06	2.76E-08	1.67E-06	2.54E-06	5.99E-08	2.49E-07	4.53E-05	6.35E-08	2.39E-06	2.97E-05	9.88E-08	4.09E-06
CYP2D6	6.90E-06	8.35E-06	0.000880467	2.33E-05	1.16E-05	7.87E-06	5.95E-06	2.04E-05	1.68E-05	3.35E-06	4.03E-06	2.19E-05	9.23E-06	1.11E-05	9.08E-06	4.12E-06	1.93E-05	1.15E-05	9.09E-06	6.45E-05
CYP2J2	0.001060514	4.35E-05	0.000152117	4.90E-05	3.28E-05	0.000202823	8.04E-05	4.64E-05	0.000186292	8.75E-05	2.13E-05	2.66E-06	0.000118061	5.02E-05	4.73E-05	9.11E-05	0.000188776	8.51E-05	3.80E-06	5.60E-05
CYP2S1	1.67E-05	2.07E-05	9.03E-06	0.000116087	0.000606254	9.00E-05	2.47E-05	0.000215678	0.000834541	1.86E-05	0.000299743	0.000113057	6.86E-06	0.000242611	0.00036839	6.88E-06	0.001002162	0.00123023	7.95E-05	5.76E-05
OSMR	0.000477318	0.000206816	3.42E-05	0.000562348	0.000391738	0.000127403	0.000192149	0.000173233	5.15E-05	0.000218041	0.000216491	1.68E-05	5.51E-05	0.000222184	0.000199063	8.02E-05	4.34E-05	0.000297842	8.73E-05	9.06E-05
OST4	0.003920774	0.004370166	0.001656278	0.004842855	0.00532829	0.005216698	0.004576212	0.003671333	0.004110691	0.005473223	0.002501052	0.004016729	0.002583533	0.014605635	0.003461012	0.003795336	0.00424711	0.007500926	0.00464964	0.004611053
OSTC	0.001036157	0.000694855	0.000410001	0.001235563	0.001164537	0.000962666	0.001215866	0.00093537	0.00100772	0.000981489	0.000675175	0.001656949	0.000330278	0.001143668	0.000894318	0.000748758	0.000949871	0.000967718	0.000762457	0.001121313
CYP3A5	0.000215539	0.000473441	0.000682665	4.76E-05	1.46E-05	0.000148569	5.61E-06	5.07E-05	0.000304635	1.58E-05	1.34E-05	1.35E-05	7.20E-06	2.06E-05	0.000583184	3.88E-05	0.000259713	0.000395371	1.81E-06	3.22E-05
CYP4B1	5.44E-06	2.45E-05	2.96E-07	0.000447496	0.000112373	0.000872643	0.000166626	0.000137269	1.59E-06	1.13E-06	2.44E-05	5.88E-08	3.93E-06	0.00058967	1.13E-05	4.96E-05	1.31E-06	1.25E-05	0.000223769	4.54E-05
CYP4F12	1.01E-05	1.85E-05	6.57E-05	1.07E-05	1.49E-05	0.000160474	1.04E-05	6.73E-05	0.000112697	9.82E-06	2.21E-05	2.92E-06	1.14E-05	4.74E-06	7.07E-05	1.68E-05	0.000122539	9.30E-05	1.49E-06	6.55E-06
OTOS	1.84E-06	5.38E-06	5.87E-07	3.20E-06	1.31E-06	2.58E-07	1.16E-06	6.12E-06	4.72E-08	0.000105319	7.45E-07	0	2.88E-05	4.41E-06	8.49E-08	4.30E-08	2.22E-08	6.97E-08	0.000453519	1.87E-05
CYP4Z1	3.13E-07	1.88E-07	3.32E-07	2.61E-06	3.63E-06	3.57E-06	0.000532771	6.88E-06	5.52E-07	1.28E-07	1.26E-06	6.89E-07	2.76E-07	1.12E-05	6.90E-07	7.71E-07	2.64E-07	6.00E-07	4.98E-07	5.59E-06
CYP4Z2P	4.32E-07	1.87E-07	6.62E-08	3.54E-06	6.77E-07	6.04E-06	0.000100789	7.16E-07	1.70E-07	2.85E-08	3.60E-07	1.60E-07	5.57E-08	1.90E-06	1.41E-07	1.94E-06	6.16E-08	4.67E-07	1.73E-07	1.43E-06
OTUB1	0.00045157	0.000621738	0.000162219	0.00057046	0.000735813	0.000771624	0.000592431	0.000553731	0.000646994	0.000746453	0.000560024	0.000897899	0.000767462	0.001822621	0.000452053	0.000498911	0.000724749	0.001044631	0.000631797	0.001055181
CYR61	0.001854674	0.000612885	0.000135482	0.001097031	0.000751127	0.000955972	0.001179115	0.000638597	0.000453961	0.000851431	0.000498991	1.20E-05	0.000332049	0.000900682	0.001413301	0.000914754	0.000445706	0.000829859	0.001644117	0.000643604
CYS1	0.000395534	0.001071976	1.07E-05	2.93E-05	1.48E-05	1.02E-05	2.69E-05	1.81E-05	9.54E-06	8.77E-06	1.17E-05	2.04E-07	3.21E-05	2.45E-05	7.76E-05	1.69E-05	1.16E-05	4.21E-05	0.000217482	5.87E-05
OVOL1	1.15E-05	3.06E-05	2.23E-06	2.95E-05	7.58E-05	0.000203281	6.32E-05	0.00011498	0.000171192	7.73E-07	0.000151561	1.53E-06	1.31E-06	3.54E-05	4.24E-05	1.96E-05	0.000196866	0.000111024	2.21E-05	5.86E-05
OVOL2	1.51E-06	1.28E-05	3.29E-06	7.27E-05	5.81E-05	7.94E-05	0.000111352	9.06E-05	8.89E-05	3.79E-07	3.67E-05	1.81E-07	6.44E-07	0.000174153	6.08E-05	7.27E-05	9.96E-05	0.000133823	5.65E-05	0.000111378
CYorf15A	3.68E-05	1.84E-05	1.01E-05	3.75E-05	4.77E-05	5.43E-05	1.17E-06	2.95E-08	5.58E-05	6.28E-05	2.64E-05	0.000499443	3.54E-05	1.44E-09	2.80E-05	0.000175031	4.46E-05	5.23E-05	2.26E-05	1.43E-08
DAAM2	0.000104005	1.18E-05	8.84E-06	6.49E-05	2.31E-05	1.83E-05	4.23E-05	8.32E-06	1.77E-05	0.000295508	1.30E-05	1.93E-05	0.000962963	8.82E-05	4.32E-05	3.10E-05	1.83E-05	7.96E-05	4.66E-05	3.98E-05
DAB2	0.001314696	0.000912809	6.31E-05	0.000184296	0.000146402	0.000170133	0.000225631	5.28E-05	0.000199096	0.000147796	7.91E-05	0.000171995	0.000119702	0.000152919	0.000212955	8.26E-05	0.000187979	0.000235975	9.20E-05	6.48E-05
P2RX1	1.03E-05	8.15E-06	1.05E-06	1.45E-05	1.33E-05	2.30E-05	6.20E-06	4.11E-06	7.02E-06	3.46E-06	4.32E-06	0.001380826	2.18E-06	5.86E-06	1.70E-05	2.10E-05	9.29E-06	2.31E-05	3.92E-06	4.49E-06
P2RY1	2.22E-05	2.25E-06	1.01E-06	9.00E-06	6.83E-05	9.47E-06	4.24E-06	3.08E-05	1.12E-05	5.85E-05	4.89E-05	9.22E-05	3.74E-05	7.51E-06	1.22E-05	3.18E-05	7.63E-06	1.10E-05	2.87E-06	4.69E-06
DAP3	0.000519247	0.000597594	0.000368721	0.000874534	0.000931976	0.000786096	0.001322076	0.000671859	0.000793212	0.000742504	0.000500185	0.001088829	0.000502204	0.000896416	0.000541012	0.000610495	0.000826338	0.000773965	0.00058633	0.000728354
DAPK2	3.08E-05	1.17E-05	2.03E-05	6.71E-05	3.96E-05	2.30E-05	6.25E-05	4.99E-05	9.35E-05	2.33E-05	2.45E-05	2.58E-05	2.99E-05	4.52E-05	3.27E-05	3.33E-05	9.49E-05	4.86E-05	0.001063418	4.38E-05
P2RY8	9.84E-05	1.86E-05	7.84E-06	2.57E-05	2.07E-05	1.74E-05	2.31E-05	8.26E-06	1.13E-05	9.00E-06	1.23E-05	0.001258463	4.73E-06	8.72E-06	2.74E-05	1.09E-05	1.04E-05	4.89E-05	4.27E-05	7.26E-06
DAPL1	5.28E-05	5.01E-05	2.27E-05	2.63E-05	0.001496914	0.000145104	3.53E-05	0.000528371	1.92E-05	8.82E-05	0.000446953	2.47E-05	0.000123606	0.002289885	2.61E-05	4.20E-05	1.70E-05	7.69E-05	0.001249531	0.000120818
P4HA2	0.000672411	0.000265651	8.91E-05	0.000443493	0.000419337	0.00028573	0.000348235	0.000302078	0.000349751	0.000150276	0.000414193	8.49E-06	5.39E-05	0.000266177	0.000351918	8.58E-05	0.000331176	0.000286204	0.000480012	0.000298329
PA2G4P4	1.14E-05	1.19E-05	4.15E-06	1.83E-05	1.55E-05	1.89E-05	1.31E-05	1.70E-05	5.93E-05	3.98E-05	8.85E-05	4.74E-05	1.14E-05	6.81E-05	8.47E-06	1.01E-05	5.61E-05	7.25E-05	9.74E-06	7.65E-05
PABPC1L2B	7.45E-08	4.41E-08	1.52E-08	5.96E-07	8.08E-07	3.95E-08	5.79E-07	1.32E-08	8.63E-08	5.08E-06	1.52E-07	4.32E-08	2.11E-05	6.43E-07	3.02E-07	8.26E-05	2.08E-08	1.66E-07	6.07E-08	1.02E-07
PABPC3	4.05E-05	3.15E-05	1.86E-05	0.000127918	9.44E-05	0.000154404	0.000101258	5.70E-05	0.000508312	9.30E-05	0.000301781	0.000339106	4.10E-05	0.000409141	5.36E-05	8.18E-05	0.000572671	0.000447395	3.85E-05	0.000629971
PACS1	0.000356927	0.000426096	7.50E-05	0.000421635	0.000376806	0.000458695	0.000433632	0.000330792	0.000184305	0.000356545	0.000329736	0.001040982	0.000371945	0.000763431	0.000371848	0.000411818	0.000198972	0.000527616	0.000564835	0.000454135
DCAF10	6.80E-05	6.24E-05	2.08E-05	6.25E-05	5.97E-05	5.20E-05	0.000206126	5.07E-05	6.08E-05	4.77E-05	4.39E-05	0.000212706	4.96E-05	9.74E-05	3.99E-05	5.65E-05	5.91E-05	9.49E-05	5.77E-05	5.23E-05
PADI2	4.00E-05	5.24E-05	4.27E-06	4.39E-05	5.18E-05	2.74E-05	0.000289761	4.90E-05	0.000148185	0.000436798	5.35E-05	0.000128214	0.000475689	8.37E-05	3.51E-05	1.64E-05	0.000134201	8.28E-05	1.10E-05	7.97E-05
PADI4	1.54E-06	5.94E-07	1.23E-07	1.04E-06	1.64E-06	3.29E-06	6.35E-07	1.04E-06	1.04E-06	1.06E-06	1.11E-06	0.000439208	1.69E-06	3.71E-07	9.96E-07	2.31E-07	1.17E-06	2.23E-06	2.53E-07	6.67E-07
PAGE4	1.90E-06	1.49E-07	0.000389429	4.40E-06	1.46E-05	4.55E-06	1.62E-06	3.87E-06	3.18E-07	8.09E-08	6.54E-07	1.51E-08	6.13E-08	1.30E-05	2.00E-07	0.000365824	7.84E-07	1.44E-05	2.40E-08	3.08E-05
PAH	0.000178978	0.000207088	0.001049838	2.42E-05	8.22E-06	5.77E-06	9.42E-06	7.53E-07	1.64E-05	3.82E-06	1.90E-06	9.90E-08	9.74E-06	1.02E-06	2.53E-05	7.56E-06	1.45E-05	1.19E-05	1.53E-06	1.42E-06
PAIP1	0.000236565	0.000221378	8.18E-05	0.000325945	0.000398539	0.000260134	0.000350433	0.000222219	0.000236929	0.000185414	0.000112102	0.000230359	0.000244094	0.000299325	0.000174823	0.000202467	0.000245778	0.000204658	0.000240548	0.000261769
PAK6	4.95E-06	9.01E-06	1.71E-06	6.04E-05	8.55E-05	7.56E-05	4.26E-05	0.000104894	3.11E-05	2.33E-05	7.71E-05	3.77E-05	4.73E-05	8.28E-05	2.63E-05	3.37E-05	2.81E-05	5.92E-05	8.46E-05	5.96E-05
DCLK2	3.95E-05	3.55E-05	2.67E-06	1.36E-05	1.09E-05	1.65E-05	2.14E-05	5.78E-06	8.57E-06	0.000851908	4.31E-06	1.32E-05	0.001115972	4.85E-05	2.22E-05	2.23E-05	6.99E-06	1.77E-05	2.24E-05	1.57E-05
DCLRE1C	4.15E-05	3.38E-05	9.06E-06	5.33E-05	4.38E-05	6.78E-05	6.36E-05	4.98E-05	4.72E-05	3.20E-05	3.04E-05	0.000496015	2.94E-05	9.72E-05	3.52E-05	2.61E-05	4.17E-05	0.00011016	3.75E-05	5.04E-05
DCUN1D1	9.48E-05	8.18E-05	2.92E-05	0.000108668	0.000285604	9.72E-05	0.000133992	0.000111462	9.06E-05	0.000111117	0.00010518	0.00025816	0.000106794	0.000168989	6.54E-05	6.89E-05	7.86E-05	0.000119425	6.89E-05	7.99E-05
DDAH1	0.000548265	0.000454637	0.000112608	0.000355895	8.42E-05	0.000143218	0.000251064	0.000125098	0.000455713	0.000535155	2.66E-05	1.84E-05	0.000745983	0.000223112	0.000239092	0.000411637	0.000420358	0.000589919	0.00039284	0.000301316
DDC	0.000382703	0.000321172	8.38E-05	6.98E-05	4.11E-05	8.71E-06	1.02E-05	8.59E-06	0.000364814	9.61E-07	3.59E-06	6.49E-07	1.91E-06	1.64E-05	8.75E-05	2.89E-05	0.000379137	0.000221187	1.71E-07	1.18E-05
PAQR6	1.95E-05	3.27E-05	6.34E-06	1.83E-05	1.73E-05	3.13E-05	3.75E-05	2.38E-05	1.56E-05	0.000561801	9.74E-06	0.000104181	0.001293294	2.79E-05	2.34E-05	4.84E-05	1.46E-05	1.78E-05	2.50E-05	4.74E-05
PAQR8	4.33E-05	4.01E-05	9.30E-06	4.42E-05	2.85E-05	5.61E-05	3.15E-05	2.57E-05	0.000194506	0.000231735	1.51E-05	0.000155759	0.000414248	5.76E-05	9.35E-05	1.84E-05	0.000202873	0.00021351	2.16E-05	3.60E-05
PAQR9	2.40E-06	5.79E-06	5.55E-05	1.57E-06	1.53E-06	6.23E-07	1.37E-07	3.96E-07	2.46E-07	5.67E-06	2.92E-07	1.28E-05	5.24E-06	3.96E-07	3.19E-07	8.59E-08	5.48E-08	6.40E-07	1.51E-08	1.41E-06
PAR-SN	3.79E-05	2.88E-05	7.07E-06	2.25E-05	1.01E-05	1.40E-05	2.01E-05	6.68E-06	8.99E-06	3.06E-05	4.45E-06	0.000126915	7.09E-05	2.53E-05	1.41E-05	4.29E-05	5.40E-06	1.25E-05	9.87E-05	3.18E-05
PARM1	0.000188374	7.34E-05	8.45E-06	0.000407462	0.000171408	9.50E-05	8.87E-05	4.60E-05	0.000369651	4.53E-05	6.07E-05	1.41E-05	8.16E-05	2.91E-05	0.000148827	0.00029738	0.00039903	0.000129298	0.000645353	6.45E-05
DDX19B	0.000286118	0.000340882	7.51E-05	0.000272494	0.000243761	0.000287898	0.000238525	0.000182341	0.000262941	0.00020717	0.000154715	0.000380143	0.000250495	0.000124831	0.000219595	0.00014916	0.000274912	0.000168045	0.000294011	0.000241508
DDX24	0.0005642	0.00057939	0.000155003	0.000541762	0.000557038	0.00047165	0.000613126	0.00050242	0.000438037	0.000698201	0.000445669	0.000864846	0.00089293	0.00075978	0.00055663	0.000561871	0.000448412	0.000582508	0.001057327	0.000585631
PARS2	3.45E-05	7.34E-05	1.28E-05	3.57E-05	3.75E-05	3.20E-05	4.48E-05	3.31E-05	5.41E-05	5.75E-05	2.31E-05	5.05E-05	3.68E-05	0.000154529	2.33E-05	2.84E-05	5.93E-05	5.31E-05	3.02E-05	4.97E-05
PART1	1.31E-05	3.89E-06	3.14E-06	5.76E-06	2.12E-05	1.22E-05	1.78E-05	1.20E-05	7.72E-06	9.10E-06	9.56E-06	1.14E-06	9.38E-06	0.000197226	9.37E-06	0.000312299	7.61E-06	1.75E-05	3.28E-06	3.83E-05
PARVA	0.000351875	0.000232484	4.72E-05	0.000237256	0.000216292	0.000204783	0.00037268	0.000150942	0.000270901	0.000245649	0.000148092	4.60E-06	0.000173886	0.000357382	0.00030594	0.000273754	0.000262022	0.000444254	0.000198196	0.0002813
DDX3Y	0.000120279	4.10E-05	2.34E-05	5.56E-05	9.37E-05	9.91E-05	1.60E-06	3.29E-08	4.89E-05	0.00010255	6.13E-05	0.000622265	9.48E-05	4.78E-09	5.92E-05	0.000124314	4.20E-05	7.03E-05	4.40E-05	3.44E-08
PARVG	0.00014746	0.000105271	1.86E-05	0.000127759	8.63E-05	6.44E-05	8.35E-05	5.92E-05	4.17E-05	0.000164663	4.32E-05	0.003860569	9.10E-05	0.000119606	0.000108414	2.63E-05	3.44E-05	9.07E-05	5.50E-05	0.000180214
PAX2	0.000219133	0.000479251	1.11E-06	5.35E-07	1.84E-06	4.35E-07	5.59E-06	5.40E-06	4.07E-07	1.89E-06	2.08E-07	2.93E-06	2.04E-06	0.000171426	2.81E-07	8.66E-07	2.08E-07	2.09E-06	2.44E-06	0.000112554
PAX8	0.000380091	0.001283634	5.26E-06	2.05E-05	1.26E-05	2.97E-05	1.08E-05	0.000109264	2.02E-05	9.28E-06	1.15E-05	2.82E-05	5.17E-06	0.001769486	2.35E-05	5.44E-06	2.20E-05	3.41E-05	0.00241351	0.001114391
PBX1	0.000108568	0.00010427	1.18E-05	9.48E-05	0.000144224	0.000167693	0.000677437	0.00014173	7.05E-05	0.000254419	5.78E-05	2.74E-05	0.000314877	0.000494195	0.000115053	0.000148859	7.44E-05	0.000146152	0.000257456	0.000190166
PBX3	7.84E-05	6.27E-05	4.22E-05	0.000117673	8.78E-05	8.91E-05	0.000143634	8.13E-05	5.49E-05	0.0001973	5.60E-05	0.000603158	0.000107173	9.03E-05	0.000113688	0.000211582	5.40E-05	0.000151866	0.000733168	2.72E-05
PCA3	1.74E-06	2.72E-07	1.12E-08	6.42E-07	3.18E-08	2.82E-07	8.82E-08	2.18E-07	2.19E-06	1.85E-07	2.01E-08	7.98E-08	1.97E-07	1.10E-06	9.81E-08	0.000996985	2.73E-07	1.38E-06	1.30E-07	1.60E-07
PCBD1	0.000920725	0.001528806	0.000742146	0.000917829	0.000654874	0.000918496	0.000864186	0.000546089	0.001265938	0.000450703	0.00028185	0.000457033	0.00028995	0.002341511	0.000622338	0.001062989	0.001350867	0.001595134	0.000957434	0.001277937
DEFB1	0.004800036	0.010388628	0.00207405	0.000261142	0.000575671	0.000545133	0.000220055	0.000949537	9.26E-05	2.53E-06	0.000554676	0.000505422	9.77E-07	0.001497158	0.001266596	0.000100911	0.000127313	0.000330284	9.82E-05	0.001086343
DEFB103B	2.14E-06	8.36E-06	5.91E-07	1.67E-06	6.27E-05	1.15E-05	1.07E-06	2.42E-05	2.19E-06	1.18E-08	0.000347514	2.06E-08	5.13E-08	4.92E-07	8.38E-07	1.82E-08	7.08E-07	1.02E-05	1.87E-08	4.00E-06
PCDH12	0.000180003	1.49E-05	1.31E-05	3.81E-05	2.24E-05	2.68E-05	4.36E-05	9.18E-06	1.86E-05	6.79E-05	1.50E-05	2.15E-05	2.92E-05	2.32E-05	2.94E-05	8.73E-06	2.05E-05	4.09E-05	6.78E-05	1.69E-05
DENND3	0.000147467	0.000169002	9.94E-06	0.000115123	7.23E-05	4.94E-05	5.31E-05	5.09E-05	7.08E-05	0.000124736	3.82E-05	0.001685605	9.65E-05	6.63E-05	0.00010558	4.98E-05	5.79E-05	9.26E-05	7.13E-05	4.91E-05
DES	9.65E-05	2.96E-05	2.21E-05	5.21E-05	2.98E-05	0.002150515	4.16E-05	0.000121671	0.00097398	6.60E-05	0.001312846	9.51E-06	2.11E-05	0.000121204	0.001976224	0.005687741	0.001109833	0.007160512	3.59E-05	0.000334418
PCDHGC3	0.00076442	0.000699476	9.48E-05	0.000309821	0.00037853	0.000302427	0.000357417	0.000188189	0.000168347	0.005933973	0.000362418	0.000140415	0.006443588	0.000399364	0.000422878	0.000434597	0.00020123	0.000285204	0.000667886	0.000434299
DGCR5	0.000378485	7.80E-05	1.10E-05	2.19E-05	1.20E-05	4.77E-06	5.36E-06	4.04E-06	1.39E-06	3.61E-05	4.29E-06	6.52E-06	8.64E-05	4.75E-06	3.68E-06	3.46E-06	1.62E-06	4.22E-06	4.53E-06	4.14E-06
PCDP1	3.16E-05	7.76E-05	5.98E-06	5.03E-05	9.06E-06	6.53E-07	4.07E-06	5.20E-06	1.99E-07	1.82E-05	3.85E-07	1.06E-07	1.52E-05	1.21E-05	3.58E-05	9.02E-07	1.12E-07	1.14E-05	7.40E-06	3.84E-05
PCGEM1	4.49E-06	4.05E-06	6.09E-09	1.52E-08	1.73E-08	7.47E-08	4.08E-08	4.38E-08	2.22E-08	2.95E-09	5.45E-09	9.48E-08	4.12E-09	9.96E-09	3.30E-07	0.000145965	6.26E-09	1.11E-07	1.00E-08	1.64E-07
DGKA	8.17E-05	0.000109284	1.23E-05	0.000130739	0.000335902	0.000339789	0.000109971	0.000345664	0.000115738	8.59E-05	0.000309949	0.000732742	8.00E-05	9.17E-05	0.000227218	8.82E-05	9.74E-05	0.000181927	7.74E-05	0.000107224
PCIF1	0.000249506	0.000389548	7.96E-05	0.000252475	0.000285106	0.000293499	0.00026871	0.000290766	0.000318715	0.000362369	0.000187379	0.000620154	0.000361035	0.000854373	0.000235006	0.000185803	0.000382854	0.000567471	0.000359218	0.000389326
DHCR24	0.000395163	0.000598449	0.001562812	0.001802512	0.001653462	0.000945799	0.002355773	0.001437477	0.000760129	0.000381328	0.001071878	0.000271313	0.000420187	0.002806666	0.000488131	0.002395839	0.000753399	0.000884742	0.000179361	0.000777389
PCNA	0.000604909	0.000656591	0.000326489	0.000947389	0.001658561	0.001663987	0.001376672	0.002598301	0.001785806	0.001653379	0.001120133	0.002380919	0.000604321	0.001633931	0.000508323	0.000367597	0.001755329	0.001886941	0.000626099	0.001127802
DHDPSL	0.000142916	0.000466275	3.99E-05	3.92E-06	1.11E-05	6.22E-06	4.45E-06	4.39E-06	4.48E-06	3.82E-05	4.46E-06	4.36E-07	5.88E-05	1.57E-05	1.57E-05	3.43E-06	5.44E-06	4.55E-06	6.43E-06	1.57E-05
DHRS2	3.45E-05	0.000125672	0.000163758	3.58E-05	9.18E-05	0.005792193	0.001153998	7.59E-05	2.98E-05	7.10E-06	6.42E-05	3.64E-07	3.61E-05	7.87E-05	4.84E-05	2.72E-05	6.76E-05	0.000172812	2.56E-05	9.88E-05
DHRS4	0.000475074	0.000538092	0.000256653	0.000266564	0.00035128	0.000338215	0.000357064	0.000345036	0.000337667	0.000132045	0.000284799	0.000468625	0.000276944	0.000131581	0.000243644	0.000327163	0.000312423	0.000121429	0.000292356	0.00029249
DHRS4L1	9.99E-06	9.18E-06	7.19E-06	5.55E-06	6.71E-06	4.11E-06	7.45E-06	5.75E-06	3.16E-05	4.22E-06	4.73E-06	8.45E-06	6.45E-06	2.06E-06	3.36E-06	7.16E-06	3.08E-05	1.15E-06	4.73E-06	6.63E-05
PCSK2	1.93E-07	4.69E-07	3.33E-08	0.000134463	1.25E-05	3.08E-06	6.91E-06	1.56E-06	8.07E-07	3.32E-05	3.26E-06	2.78E-07	0.000113372	1.68E-05	0.000167119	1.90E-06	2.50E-07	6.12E-06	0.001018065	1.97E-06
DHRS7	0.000803435	0.000868937	0.000409601	0.000730833	0.000464779	0.000509343	0.000778573	0.000380945	0.000565901	0.000759849	0.000386272	0.000952034	0.000569655	0.000276488	0.000655405	0.004658927	0.000545352	0.00053162	0.000932436	0.000446882
DHRS4L2	0.000277837	0.000314738	0.000133129	0.000141423	0.000177313	0.000194473	0.000204644	0.000181903	0.000248101	0.000107208	0.000149291	0.00018143	0.000161912	7.04E-05	0.000144227	0.000187753	0.000234686	7.20E-05	0.000164532	0.00034008
PCSK6	0.000518774	1.87E-05	0.000220659	6.78E-05	6.13E-05	5.47E-05	0.000206753	3.59E-05	9.09E-05	5.43E-05	3.80E-05	4.67E-05	0.000210206	5.36E-05	6.35E-05	7.77E-05	9.21E-05	0.000124853	4.35E-06	3.84E-05
PCSK9	7.15E-07	2.80E-07	8.11E-05	4.58E-05	0.000114506	2.85E-05	5.40E-06	0.000116563	0.000227771	3.56E-07	0.00012991	9.28E-07	5.93E-07	9.36E-06	3.68E-05	6.46E-07	0.000225354	0.000127751	5.54E-07	5.24E-05
PDCD4	0.000288098	0.000203116	7.38E-05	0.000226052	0.00026144	0.000280032	0.001088577	0.000256787	0.000309409	0.000140308	0.000242136	0.000895717	0.000238564	0.000375751	0.000288503	0.000500686	0.000324675	0.000306407	0.001235792	0.000294611
PDE1A	9.30E-05	8.37E-05	5.24E-06	2.45E-05	1.97E-05	1.23E-05	1.76E-05	5.23E-06	1.28E-05	2.70E-05	3.73E-06	8.98E-06	6.72E-05	5.46E-05	5.49E-05	2.26E-05	1.37E-05	4.26E-05	0.000347686	1.49E-05
DIO2	1.50E-05	6.84E-06	3.33E-06	3.23E-05	5.59E-05	2.96E-05	7.46E-05	7.87E-05	2.38E-05	5.39E-05	7.38E-05	7.13E-07	8.06E-05	8.54E-06	4.85E-05	5.37E-05	3.09E-05	0.000115731	0.0004899	7.69E-05
PDE4D	9.58E-05	0.000108893	3.54E-06	9.43E-05	3.60E-05	3.46E-05	2.26E-05	4.23E-05	3.10E-05	4.47E-05	2.40E-05	0.000220441	3.37E-05	1.94E-05	3.44E-05	6.25E-05	2.00E-05	6.76E-05	3.84E-05	2.00E-05
PDE5A	6.56E-05	2.61E-05	4.82E-06	3.56E-05	2.74E-05	3.07E-05	5.47E-05	2.26E-05	4.06E-05	1.89E-05	1.35E-05	1.60E-05	1.32E-05	1.25E-05	4.96E-05	9.77E-05	3.19E-05	9.26E-05	0.000466857	2.44E-05
PDE8B	1.91E-05	7.68E-06	9.67E-07	6.56E-06	5.25E-06	7.87E-06	2.23E-05	1.34E-05	4.82E-06	9.12E-05	2.65E-06	1.18E-05	0.000227913	6.66E-06	1.11E-05	7.82E-05	4.46E-06	1.16E-05	0.000523352	1.14E-05
PDE9A	0.000194114	0.000177359	2.71E-05	9.57E-05	6.07E-05	9.81E-05	5.81E-05	5.26E-05	0.000111098	0.000164086	2.01E-05	2.52E-05	0.000209141	0.000153785	7.65E-05	0.000676648	0.00012058	4.74E-05	0.000195759	0.000179261
PDGFB	0.000325325	8.69E-05	3.54E-05	0.000105956	0.000122769	0.000117834	0.000231744	6.65E-05	7.19E-05	0.000185448	8.90E-05	1.04E-05	0.000122814	0.000141095	0.000166241	4.25E-05	7.79E-05	0.000143861	0.000134289	0.000107311
PDGFRL	3.82E-05	2.09E-05	8.79E-06	0.000139623	8.50E-05	5.72E-05	0.000224457	4.26E-05	1.99E-05	5.72E-05	5.28E-05	1.10E-06	1.38E-05	0.000168026	0.000129469	3.12E-05	1.84E-05	4.98E-05	0.000459153	6.74E-05
DKK3	0.000480842	0.000204438	6.80E-05	0.000390804	0.000553114	0.000242647	0.000295613	0.000174299	0.000272015	0.001686947	0.000472079	2.50E-06	0.001666106	0.000215243	0.000620094	0.000300192	0.00029038	0.00051096	0.000176224	0.000162668
PDIA5	0.00052464	0.000134918	0.000156187	0.000278957	0.000299045	0.000228329	0.000229987	0.000188979	0.000266666	0.000114729	0.000141853	0.000215199	3.55E-05	0.000414837	0.000222761	0.00061698	0.00026997	0.000259018	0.000252682	0.000363866
PDK1	0.00020692	6.30E-05	1.93E-05	9.72E-05	0.000167042	6.49E-05	7.05E-05	6.19E-05	7.54E-05	8.94E-05	6.71E-05	0.00027304	2.79E-05	0.000188047	3.84E-05	3.61E-05	6.08E-05	9.85E-05	2.99E-05	7.68E-05
DLG3	0.000106775	0.000128419	1.27E-05	0.00016313	0.000115165	0.000127231	0.000223938	0.00015943	0.000241266	5.95E-05	6.86E-05	1.39E-05	9.86E-05	0.000145733	0.000156156	0.000131471	0.000223975	0.000153318	0.000190443	0.000190098
PDLIM3	0.000212685	0.000182915	3.91E-05	0.000237067	0.000211275	0.000282932	0.000246099	5.70E-05	0.000155968	0.000602527	0.000317684	3.27E-07	0.000221859	0.000197117	0.000432277	0.000494963	0.000181822	0.000825416	0.000104692	6.68E-05
PDLIM5	0.000331891	0.000207407	6.44E-05	0.000197902	0.000187654	0.00016407	0.000372356	0.000177251	0.000208497	0.000274402	0.000190113	0.000175399	0.000435241	0.000170082	0.000263159	0.002325407	0.000173485	0.000399801	0.00015446	0.000189677
DLL4	0.000344696	2.85E-05	2.15E-05	7.96E-05	4.12E-05	4.57E-05	4.71E-05	1.91E-05	8.63E-05	4.66E-05	2.58E-05	1.65E-06	2.06E-05	3.35E-05	5.85E-05	2.88E-05	8.95E-05	8.11E-05	8.13E-05	4.25E-05
PDSS1	3.58E-05	4.02E-05	2.18E-05	4.14E-05	6.07E-05	5.65E-05	5.46E-05	5.71E-05	0.00015237	7.16E-05	3.71E-05	0.000146537	6.83E-05	7.79E-05	2.48E-05	3.07E-05	0.000159747	0.000138606	1.68E-05	5.46E-05
PDX1	6.17E-08	3.73E-07	1.05E-05	6.16E-06	1.76E-06	5.42E-06	5.66E-07	6.38E-06	7.63E-05	2.07E-06	5.83E-07	2.19E-07	9.67E-07	3.32E-06	7.79E-05	2.67E-07	8.35E-05	0.000104887	3.24E-06	2.49E-06
DLX5	2.51E-05	3.25E-06	2.28E-06	1.55E-05	0.000169514	8.42E-05	2.49E-05	8.40E-05	4.56E-06	9.51E-05	8.96E-05	8.89E-07	2.20E-05	5.68E-05	1.15E-05	1.77E-05	1.11E-05	1.57E-05	1.42E-05	0.001174109
DLX6	2.98E-06	9.30E-07	1.32E-06	7.94E-06	4.95E-05	2.32E-05	5.13E-06	2.24E-05	5.49E-06	2.31E-05	1.64E-05	1.50E-07	1.21E-05	2.51E-05	9.30E-07	3.83E-06	9.75E-06	1.34E-05	3.04E-06	0.000241535
DMBT1	1.71E-06	6.36E-07	1.99E-05	0.000677483	0.000248825	3.15E-05	2.11E-05	0.000127799	0.001231942	1.23E-06	8.26E-05	4.54E-08	3.14E-06	5.70E-05	0.00085621	2.34E-06	0.001152062	0.002852573	3.43E-06	0.000133757
PDZD4	1.27E-05	8.85E-06	2.94E-06	1.19E-05	1.57E-05	1.22E-05	1.43E-05	8.58E-06	3.65E-06	0.000307544	8.42E-06	1.71E-05	0.00094923	1.46E-05	2.54E-05	3.50E-05	4.05E-06	1.61E-05	7.97E-06	1.10E-05
DMGDH	0.000345524	0.000173548	0.000114702	1.21E-05	2.35E-06	8.48E-07	4.66E-06	2.61E-06	1.17E-06	9.67E-06	6.96E-07	1.17E-06	1.06E-05	5.23E-06	3.81E-06	4.63E-06	9.36E-07	2.28E-06	2.13E-05	4.38E-06
PDZK1	0.001092293	0.001581444	0.000300431	4.29E-06	3.22E-06	1.13E-05	0.000184241	1.54E-05	1.48E-05	8.86E-06	5.37E-06	2.92E-05	4.53E-06	1.19E-05	4.71E-05	1.40E-06	1.30E-05	4.12E-05	2.36E-06	3.32E-05
PEA15	0.001487337	0.0007202	0.000271108	0.000957458	0.000918676	0.001129664	0.001536927	0.00077788	0.000591405	0.0073092	0.000637271	0.000504833	0.012386668	0.003822946	0.000972069	0.00073774	0.000646241	0.001095246	0.001077069	0.001141255
PEBP1	0.004462448	0.005876361	0.003567752	0.001806641	0.001682202	0.003319416	0.00302565	0.001704662	0.002189049	0.004122323	0.001036656	0.001605574	0.005785826	0.002388455	0.001617924	0.003229444	0.002046398	0.001760005	0.008455946	0.00352482
PEBP4	4.73E-06	3.98E-06	4.33E-06	0.000196139	6.06E-05	9.58E-07	2.04E-05	6.05E-07	3.79E-07	2.75E-05	4.35E-06	1.79E-07	4.95E-05	5.65E-06	2.57E-06	0.000271613	3.22E-07	3.01E-06	0.000529809	8.73E-06
PECAM1	0.002297507	0.000317101	0.000149316	0.000577576	0.000395917	0.000400535	0.000551354	0.000208061	0.000257294	0.000432215	0.00022803	0.001436134	0.000197259	0.000190867	0.000606217	0.000186997	0.000253136	0.000572649	0.00068019	0.000295719
PEF1	0.000665746	0.000719644	0.000230767	0.000635916	0.000739916	0.000738772	0.000748582	0.000753047	0.000573563	0.000937575	0.000595564	0.00071395	0.000617112	0.000856643	0.000543928	0.000557666	0.000576641	0.00063348	0.001330723	0.000737264
DMXL1	0.000163576	0.000120008	2.24E-05	7.01E-05	5.25E-05	6.38E-05	9.58E-05	6.28E-05	5.28E-05	7.94E-05	3.82E-05	0.000358919	0.00010202	7.73E-05	6.19E-05	0.000344645	4.39E-05	0.00010656	0.000125028	6.27E-05
PERP	0.000339154	0.000614045	0.000176176	0.000782607	0.003571263	0.001987433	0.00082617	0.002978314	0.001309314	3.17E-05	0.004079588	3.41E-06	2.03E-05	0.000723171	0.00081232	0.000443144	0.001437934	0.001053676	0.000696549	0.000705043
PEX11A	0.000109129	6.19E-05	4.60E-05	5.09E-05	6.02E-05	8.61E-05	0.000204148	5.26E-05	7.02E-05	9.14E-05	3.08E-05	4.44E-05	8.97E-05	6.19E-05	5.17E-05	0.000173382	7.38E-05	7.15E-05	6.58E-05	6.18E-05
DNAJB13	3.06E-05	3.75E-05	7.83E-07	2.31E-05	6.52E-06	1.15E-05	1.13E-06	1.23E-05	4.22E-07	3.46E-06	1.11E-06	6.88E-06	2.00E-06	0.000105925	1.43E-05	1.09E-06	3.74E-07	1.12E-06	3.23E-07	8.76E-05
DNAJB2	0.000592264	0.000712584	0.0002218	0.000534691	0.00050074	0.000563215	0.000629375	0.000553904	0.000344542	0.00093299	0.0004505	0.000166966	0.001248594	0.000341309	0.000599895	0.000757551	0.000367988	0.000283803	0.001004396	0.000657148
DNAJC12	4.54E-05	9.04E-05	6.77E-05	0.000281202	5.03E-05	2.41E-05	0.000537059	6.62E-05	7.33E-05	8.73E-05	1.21E-05	9.73E-05	0.000239609	3.42E-05	0.000110796	9.84E-05	7.93E-05	9.18E-05	4.58E-06	4.10E-05
PFKP	0.002406288	0.001266271	7.81E-05	0.000760729	0.000700288	0.000733071	0.000320122	0.000604977	0.000610979	0.000516691	0.000482021	0.000841284	0.000737324	0.000921219	0.00064351	0.000247901	0.000511214	0.000693355	0.000643328	0.000645458
PGAM4	4.41E-05	2.97E-05	5.19E-06	2.51E-05	3.24E-05	2.56E-05	2.21E-05	2.35E-05	0.000211201	4.86E-05	2.36E-05	4.32E-05	3.05E-05	6.38E-05	1.70E-05	9.90E-06	0.00017782	4.82E-05	1.10E-05	0.000341452
DNAJC9	0.000170644	0.000178828	9.21E-05	0.000300824	0.000412969	0.00044581	0.00040479	0.000614632	0.000365936	0.000264604	0.00029439	0.000815519	0.000229978	0.000384049	0.000193466	0.000164255	0.000366427	0.000317537	0.000202219	0.000422686
PGC	3.14E-06	1.61E-06	0.000494592	0.00925301	0.000155139	1.16E-05	2.26E-05	1.71E-05	1.61E-05	1.73E-06	3.85E-07	1.31E-06	1.56E-06	1.72E-06	0.003534028	0.000849483	1.32E-05	0.015510725	1.22E-07	3.43E-06
PGCP	0.000485767	0.000324643	0.000184122	0.000164248	0.000129793	0.000130335	0.000269311	6.03E-05	0.000101336	0.000287724	6.80E-05	0.000266905	9.99E-05	0.000183279	0.000225771	0.000173174	0.000103613	0.000204278	0.000986172	0.000126153
PGF	0.00115703	4.43E-05	3.21E-05	8.82E-05	0.000237442	0.00016435	7.18E-05	0.000146385	6.99E-05	0.000221864	0.000223225	1.90E-05	0.000242811	5.46E-05	0.000114624	2.86E-05	7.57E-05	9.32E-05	0.000550831	5.38E-05
DNER	2.54E-05	4.73E-05	1.41E-05	2.92E-05	2.04E-05	1.07E-05	1.18E-05	1.21E-05	7.86E-06	0.001174727	1.32E-05	2.79E-07	0.001839902	6.16E-06	1.27E-05	1.61E-05	1.39E-06	1.77E-05	7.26E-07	2.28E-05
PGLYRP2	2.23E-06	7.95E-07	0.000275459	3.54E-07	6.84E-07	2.91E-06	4.66E-05	2.71E-07	2.75E-07	5.89E-08	1.13E-06	1.73E-06	4.14E-08	7.54E-07	1.94E-07	3.47E-07	3.04E-07	9.91E-07	2.60E-07	6.47E-07
PGLYRP3	1.63E-08	2.16E-07	3.35E-08	4.95E-06	5.21E-05	1.81E-05	1.22E-06	5.09E-05	1.12E-06	0	8.50E-05	1.60E-07	7.74E-09	6.34E-07	1.02E-06	7.29E-08	5.58E-07	7.45E-06	3.83E-08	1.96E-06
DNPEP	0.000470854	0.000473844	0.000179262	0.000388143	0.000469688	0.000432938	0.000557424	0.000372033	0.0007874	0.000439919	0.000319147	0.000567761	0.000253207	0.000569601	0.00033785	0.000415979	0.000856144	0.00054182	0.000223936	0.000501317
PGR	6.88E-06	1.25E-06	4.40E-07	2.75E-06	1.37E-06	1.15E-06	0.000148748	1.17E-05	1.38E-06	3.32E-07	1.02E-06	1.04E-07	1.66E-06	1.82E-05	5.84E-06	7.53E-06	8.79E-07	4.59E-06	6.56E-06	0.000149252
DOCK2	0.00010551	5.55E-05	1.09E-05	8.97E-05	6.23E-05	4.37E-05	6.71E-05	2.96E-05	3.18E-05	7.18E-05	3.23E-05	0.001524465	5.80E-05	3.49E-05	6.82E-05	1.82E-05	2.49E-05	7.61E-05	3.29E-05	2.36E-05
DOCK3	1.50E-06	6.89E-06	2.97E-07	5.39E-06	3.73E-06	1.16E-05	4.21E-06	2.28E-06	1.08E-06	3.28E-05	1.48E-06	1.47E-05	8.76E-05	8.95E-06	3.20E-06	2.73E-06	7.64E-07	4.19E-06	7.89E-05	3.18E-06
PHC3	8.86E-05	7.20E-05	1.02E-05	8.40E-05	9.77E-05	5.64E-05	1.00E-04	5.22E-05	7.84E-05	4.54E-05	5.48E-05	0.000836019	5.39E-05	0.000116837	4.73E-05	6.62E-05	5.07E-05	0.000187155	6.40E-05	6.28E-05
PHF1	0.000345253	0.00033443	9.02E-05	0.000274541	0.00023343	0.000244536	0.00026221	0.000242737	0.000133006	0.000373812	0.00013058	0.000414212	0.000445105	0.000323101	0.000270682	0.000306319	0.000133439	0.000212163	0.000617071	0.000233119
DOK4	0.000378947	0.000590741	8.03E-05	0.000247743	0.000105981	0.000115072	7.54E-05	0.000125635	0.000390351	7.20E-05	8.94E-05	6.23E-05	9.31E-05	0.00013162	0.000322012	5.46E-05	0.000426413	0.000348638	0.000145483	0.000178986
DOK5	3.38E-05	8.32E-05	3.09E-06	2.20E-05	9.98E-06	1.03E-05	2.25E-05	5.22E-06	7.50E-06	0.00034488	6.78E-06	8.50E-07	0.000196294	0.000579219	4.99E-05	3.01E-06	7.56E-06	1.83E-05	2.35E-05	2.08E-05
PHF17	0.00018614	0.000190088	2.49E-05	9.34E-05	4.38E-05	5.59E-05	8.33E-05	5.73E-05	4.41E-05	9.43E-05	2.74E-05	0.000396481	0.000142916	9.30E-05	8.64E-05	0.000100986	3.53E-05	0.000123319	0.000254082	0.000103161
DONSON	5.48E-05	6.85E-05	3.91E-05	9.99E-05	0.000117133	0.000148291	0.000123174	0.000188219	9.18E-05	0.000151601	7.13E-05	0.000262429	8.01E-05	0.000110218	5.09E-05	2.63E-05	8.48E-05	0.000117118	4.95E-05	9.96E-05
DPCR1	4.10E-07	2.17E-06	7.26E-06	9.25E-05	1.52E-06	7.97E-07	1.07E-07	2.84E-05	1.55E-06	2.11E-07	1.60E-07	3.84E-08	1.05E-07	6.97E-07	0.000607375	9.59E-08	2.38E-07	0.000629221	7.11E-07	2.99E-07
DPEP1	8.13E-05	0.000406433	7.39E-06	2.52E-05	1.85E-05	1.23E-05	1.11E-05	0.000147584	0.001763582	7.86E-05	4.97E-06	2.13E-05	1.70E-05	2.64E-05	0.000170455	8.63E-06	0.002237911	0.000310577	5.37E-06	0.000105839
PHGR1	2.83E-07	2.98E-06	1.46E-06	1.44E-05	1.42E-06	0.000171041	7.50E-05	1.62E-05	0.004856744	8.96E-08	4.81E-07	4.49E-06	7.74E-08	2.51E-07	0.000290313	9.92E-05	0.005835762	0.001740253	7.58E-08	4.57E-06
PHKA2	0.000408797	0.000112667	8.14E-05	7.90E-05	0.000104408	0.000114539	0.000101081	9.42E-05	0.000114684	8.44E-05	5.30E-05	0.000476112	6.42E-05	0.000138348	8.64E-05	0.000115465	0.000117734	8.84E-05	0.000106099	0.000138244
DPP4	0.000681393	0.000880781	0.000110319	0.00040558	5.64E-05	3.25E-05	3.53E-05	3.13E-05	0.000121152	4.02E-05	2.16E-05	2.30E-05	5.13E-06	3.55E-05	7.50E-05	0.000656941	0.000106465	0.000172728	0.000470342	0.000112732
DPP6	3.97E-06	7.23E-06	1.07E-07	8.65E-07	1.39E-06	1.90E-06	1.34E-06	2.62E-06	7.89E-07	0.000455454	3.38E-07	1.61E-08	0.000671152	1.52E-05	2.39E-05	1.26E-06	6.05E-07	6.74E-06	2.93E-05	1.74E-05
DPT	2.18E-05	4.23E-06	1.88E-05	0.000174216	0.000153596	7.68E-05	0.000287792	2.80E-05	5.86E-05	1.35E-05	8.29E-05	2.90E-07	1.34E-06	1.55E-05	0.000229088	6.83E-05	5.09E-05	8.69E-05	6.84E-05	1.52E-05
PHYHIP	3.94E-06	1.84E-05	1.04E-06	4.80E-06	5.02E-06	1.35E-05	5.41E-06	7.95E-06	4.78E-06	0.000104451	8.08E-06	1.25E-06	0.000487683	3.77E-06	3.08E-05	1.56E-05	4.85E-06	9.71E-06	9.47E-05	8.17E-06
PHYHIPL	9.70E-05	0.000314805	2.07E-05	5.99E-06	4.98E-06	4.84E-06	2.64E-06	4.14E-06	1.10E-05	0.000369189	1.59E-06	9.24E-08	0.001209677	3.21E-05	1.49E-05	9.71E-06	1.40E-05	2.32E-05	9.29E-07	4.38E-05
PI3	7.47E-05	0.000206695	6.28E-05	0.000464916	0.006296252	0.006299811	0.000305932	0.00826872	0.002289992	0.000647812	0.022843822	9.59E-06	9.25E-06	0.001275131	0.000923551	9.71E-05	0.002736717	0.005011293	3.53E-06	0.001521019
DPYS	0.000325655	0.000193682	0.000408521	2.45E-06	1.21E-06	6.83E-07	7.00E-07	2.77E-07	2.61E-07	1.42E-06	2.69E-07	4.86E-07	2.42E-06	1.71E-06	1.78E-06	1.71E-05	2.07E-07	1.28E-06	7.13E-07	5.81E-07
PIAS1	0.000146467	9.77E-05	3.34E-05	0.000114986	0.000136605	0.000109015	0.000143453	0.000113598	0.00010951	0.000112083	9.23E-05	0.000971638	0.000116239	0.000278515	0.000120423	0.000115528	9.82E-05	0.000372367	0.000131406	0.000118388
PIAS3	0.00015316	0.000115195	3.15E-05	0.000302565	0.000306945	0.000250734	0.000353943	0.000277748	8.92E-05	0.000213149	0.000183217	0.000334998	0.000159831	0.000450317	0.000199248	0.000158892	8.97E-05	0.000237965	0.000164252	0.000449675
DRAM1	0.000378112	0.000382711	2.74E-05	0.000447131	0.000160926	0.000128948	0.000120435	0.000130576	0.000103653	8.64E-05	7.79E-05	0.000333486	4.48E-05	8.01E-05	9.01E-05	4.54E-05	8.62E-05	0.00016277	0.000114226	0.000101534
PID1	2.47E-05	8.07E-06	6.68E-05	6.48E-05	3.93E-05	1.73E-05	2.65E-05	2.12E-05	8.25E-05	0.000210293	1.75E-05	2.08E-05	0.000532468	1.80E-05	5.30E-05	6.20E-05	9.88E-05	7.25E-05	8.01E-06	9.50E-06
DSC3	6.80E-07	1.26E-06	9.10E-07	1.01E-05	0.000531336	0.000231037	5.68E-05	0.000641696	2.29E-05	2.61E-07	0.000857303	8.30E-08	2.52E-07	3.24E-05	7.55E-06	2.70E-05	2.92E-05	1.83E-05	1.35E-05	3.27E-06
DSCAM	3.93E-07	1.85E-07	3.75E-08	7.39E-07	7.72E-07	5.77E-07	5.04E-07	2.37E-07	2.04E-07	4.46E-05	1.42E-06	3.47E-08	0.000118105	6.46E-07	1.15E-06	9.97E-08	6.88E-08	3.02E-07	5.67E-08	3.95E-07
DSE	0.000144883	0.000143005	2.48E-05	0.000178505	0.000207511	0.000154077	0.000144664	0.000156329	0.000276521	0.000154081	0.000330517	0.000295339	8.53E-05	0.000114287	0.000123383	9.20E-05	0.000320062	0.000153272	9.48E-05	0.000278298
DSG1	1.92E-07	9.56E-08	9.16E-06	4.41E-07	2.31E-05	2.99E-05	2.86E-05	2.54E-05	1.39E-06	9.47E-08	0.000354205	3.51E-08	3.13E-07	1.19E-06	6.05E-07	4.37E-07	1.15E-06	6.25E-06	1.33E-07	2.08E-06
DSG3	1.36E-07	2.75E-07	2.05E-07	8.12E-06	0.00077371	0.000209395	7.54E-05	0.000860166	2.62E-05	4.76E-08	0.0013749	1.98E-08	1.94E-07	7.02E-07	3.39E-05	1.98E-06	4.56E-05	7.54E-05	7.76E-07	1.20E-05
DSP	0.00014638	0.000228896	0.000145421	0.00055523	0.001501964	0.000739637	0.001161121	0.001288603	0.000517255	6.40E-06	0.002629152	1.80E-06	1.04E-05	0.000792749	0.000338728	0.000444645	0.000476258	0.000812646	0.000799047	0.000437717
DTNA	2.15E-05	6.25E-05	2.27E-05	3.76E-05	3.58E-05	2.23E-05	6.51E-05	6.00E-06	1.34E-05	0.00114434	1.43E-05	3.35E-05	0.001231633	5.15E-05	1.99E-05	4.27E-05	1.25E-05	3.84E-05	9.90E-05	1.74E-05
PIK3R3	0.000233256	8.44E-05	1.54E-05	9.93E-05	9.92E-05	0.000103515	0.000382602	0.000129967	5.26E-05	0.000154717	5.11E-05	2.45E-05	0.000115272	0.000201597	5.33E-05	9.04E-05	4.61E-05	9.26E-05	0.000109448	0.000300075
PIK3R6	1.81E-05	1.16E-05	1.96E-06	1.28E-05	8.02E-06	5.41E-06	7.84E-06	5.73E-06	4.58E-06	1.46E-05	4.71E-06	0.000307633	6.65E-06	7.28E-06	9.06E-06	2.75E-06	4.50E-06	1.14E-05	4.93E-06	5.30E-06
DUOX1	6.37E-06	1.03E-05	4.36E-06	7.27E-05	0.0001176	0.000104824	2.06E-05	0.000162538	1.21E-05	6.27E-06	0.000157896	1.70E-05	1.06E-05	3.51E-05	2.62E-05	2.15E-05	1.08E-05	5.06E-05	0.000584466	5.87E-05
DUOX2	1.43E-06	1.40E-06	7.16E-05	3.76E-05	4.62E-05	0.000102455	1.55E-06	0.000137862	0.000274891	4.36E-07	7.27E-05	7.49E-07	1.51E-06	3.14E-06	0.000444041	6.10E-06	0.000284324	0.000363978	0.001030942	7.47E-06
DUOXA1	1.63E-06	3.26E-06	9.22E-07	6.24E-05	0.000105677	0.000124047	1.25E-05	0.000169218	7.53E-06	2.94E-06	0.000170889	2.36E-06	4.09E-06	1.44E-05	2.65E-05	1.93E-05	8.86E-06	2.69E-05	0.000584095	2.96E-05
DUOXA2	5.11E-07	8.71E-07	5.23E-05	3.45E-05	3.40E-05	0.000128023	1.32E-06	0.000148821	0.000316443	4.24E-07	5.58E-05	5.52E-07	1.29E-06	2.79E-06	0.000516557	4.46E-06	0.000298651	0.000305285	0.000521134	6.59E-06
PIP	5.77E-05	1.21E-05	8.13E-07	5.81E-05	4.29E-05	3.76E-05	0.008351961	2.11E-05	5.56E-07	2.03E-08	4.01E-05	2.25E-07	4.18E-07	7.21E-06	5.43E-05	0.000123672	7.92E-07	6.06E-06	3.89E-06	2.50E-05
PIP4K2B	0.000278259	0.000348101	6.17E-05	0.000230144	0.000196519	0.000225445	0.000330067	0.000157151	0.000153152	0.000489937	0.000127413	0.000674836	0.00079485	0.000290609	0.000168367	0.000195817	0.000157353	0.000259798	0.000266477	0.000280307
PIP5K1B	2.22E-05	3.48E-05	1.66E-06	2.95E-05	2.49E-05	1.22E-05	2.28E-05	2.33E-05	0.000188557	2.05E-05	7.44E-06	0.000171353	2.94E-05	1.52E-05	5.23E-05	8.95E-06	0.000193321	0.000251413	1.08E-05	2.92E-05
PIPSL	1.87E-05	1.81E-05	1.30E-05	3.44E-05	2.97E-05	2.81E-05	3.29E-05	2.59E-05	4.03E-05	3.48E-05	5.62E-05	3.22E-05	2.71E-05	3.28E-05	1.61E-05	1.59E-05	4.25E-05	3.04E-05	2.17E-05	7.52E-05
DUSP26	3.31E-06	4.33E-06	1.59E-06	4.84E-06	6.48E-06	3.70E-06	2.88E-06	2.79E-06	1.90E-06	0.000112865	2.24E-05	1.74E-06	0.000428685	4.22E-06	4.22E-05	1.56E-05	1.95E-06	7.93E-06	4.36E-06	6.66E-06
PITPNM1	0.000108805	0.000209789	2.75E-05	0.00018173	0.000129873	0.000182809	7.69E-05	0.000168292	0.000188737	0.00012028	0.000143117	0.000441121	0.00012993	0.000346542	0.000145615	4.20E-05	0.00019678	0.000277563	0.000168268	0.000253562
PITX1	8.97E-06	1.33E-05	1.87E-05	8.48E-05	0.00045384	0.000263455	0.000185495	0.00096832	0.000240105	4.35E-05	0.0006194	2.44E-05	6.37E-06	0.0001761	0.000139305	3.84E-05	0.000244092	0.000417091	1.06E-06	0.00013836
DUSP7	0.000114213	4.80E-05	1.92E-05	0.000113168	0.000226405	0.000227204	8.63E-05	0.000306607	8.31E-05	0.000105502	0.00035226	0.00031705	0.000143011	0.000146397	0.00013305	6.63E-05	8.45E-05	0.000149589	7.43E-05	8.49E-05
DVL3	0.000204429	0.000262236	6.71E-05	0.000241424	0.000651085	0.000296844	0.000299329	0.000314734	0.000211477	0.000379221	0.000286358	0.000486047	0.000368847	0.000726056	0.000191545	0.000177788	0.000232568	0.000442516	0.000214481	0.000317711
PKD2	0.000373395	0.00049942	2.19E-05	0.000103509	8.83E-05	7.29E-05	8.67E-05	5.68E-05	5.55E-05	0.000150865	4.52E-05	0.000443159	9.16E-05	8.26E-05	0.000136142	7.65E-05	4.87E-05	0.000118686	0.000101412	8.73E-05
DYNC1H1	0.000281689	0.000331503	6.50E-05	0.000314446	0.000343619	0.000305836	0.000413135	0.00023411	0.000284288	0.00030326	0.000299077	0.000747925	0.000638417	0.000252552	0.0002822	0.000279181	0.000262546	0.000453892	0.000313223	0.000363177
DYNC1I2	0.000478204	0.000425655	7.85E-05	0.000360744	0.000367188	0.000320638	0.000586958	0.000266679	0.000373617	0.000386678	0.000180795	0.000772984	0.000599344	0.000269241	0.00034425	0.000285502	0.000404774	0.000410586	0.000407294	0.000370546
PKP1	2.26E-05	5.26E-06	4.51E-07	7.67E-05	0.001823646	0.000373892	0.000100183	0.001157266	2.63E-05	1.93E-06	0.002477018	1.25E-07	1.93E-06	1.02E-05	4.16E-05	0.000277295	3.01E-05	5.06E-05	9.46E-06	1.81E-05
PKP2	5.21E-05	3.01E-05	2.56E-05	5.49E-05	7.87E-05	7.04E-05	7.49E-05	5.70E-05	0.000327602	5.62E-06	6.31E-05	1.51E-05	7.09E-06	0.00031821	9.48E-05	5.36E-05	0.00028692	0.000325023	1.43E-05	9.85E-05
PKP3	1.77E-05	5.59E-05	1.15E-05	0.000331469	0.000511856	0.000547347	0.000295767	0.000622755	0.000725292	1.08E-06	0.000824713	2.06E-06	1.40E-06	0.000504009	0.000444002	0.000256599	0.000752075	0.000725883	0.000142321	0.000361209
DYSF	0.000449152	7.96E-05	5.30E-05	0.000103938	6.36E-05	7.83E-05	8.10E-05	3.72E-05	4.67E-05	5.98E-05	6.47E-05	0.000363587	4.89E-05	5.67E-05	6.33E-05	3.36E-05	5.23E-05	0.000103736	0.000158134	5.09E-05
PLA2G12B	6.48E-05	1.63E-05	0.000168422	3.12E-05	4.57E-06	8.53E-07	1.26E-07	1.48E-07	5.19E-05	3.48E-07	7.84E-08	4.95E-07	1.26E-07	2.64E-07	1.54E-06	9.30E-08	5.90E-05	2.26E-05	2.95E-05	5.95E-07
PLA2G2A	2.63E-05	2.81E-05	0.001846545	0.000105048	0.000155668	0.001051898	0.000252658	0.000172751	0.002788926	0.000907015	0.00010253	1.87E-07	2.51E-05	0.000125495	0.000837938	0.01556431	0.00270914	0.00681218	8.92E-05	1.59E-05
PLA2G2F	7.98E-08	7.24E-06	1.87E-08	1.20E-06	3.39E-06	0.00034418	2.60E-07	9.32E-06	4.87E-06	2.90E-08	1.23E-05	3.39E-06	1.60E-08	2.65E-07	4.42E-06	1.27E-06	4.49E-06	1.04E-05	6.57E-08	8.75E-07
PLA2G4A	2.64E-05	1.93E-05	2.49E-06	0.000222734	8.70E-05	6.70E-05	2.96E-05	5.90E-05	4.24E-05	8.15E-05	5.60E-05	0.000176467	3.45E-05	6.22E-05	6.04E-05	2.79E-05	3.64E-05	0.000117051	1.45E-05	0.000142685
EBP	0.000348151	0.000483092	0.00083468	0.000531613	0.000688712	0.000739219	0.000490296	0.001074375	0.00122282	0.000362834	0.000520859	0.000397017	0.000236145	0.00060877	0.000454878	0.000604284	0.001342848	0.000495768	0.000311785	0.000672999
ECSCR	0.000300689	2.61E-05	2.05E-05	6.30E-05	4.09E-05	5.99E-05	8.28E-05	3.15E-05	4.08E-05	0.000157052	3.15E-05	3.26E-06	4.47E-05	4.09E-05	8.42E-05	3.77E-05	4.36E-05	9.59E-05	0.0001149	6.22E-05
PLBD2	0.000203088	0.000236496	5.72E-05	0.000181122	0.000202546	0.000128513	0.000173094	6.72E-05	0.000127777	0.00016705	0.000133106	0.00030719	0.000145332	0.00024948	0.000143356	0.000154301	0.000126533	0.000394078	0.000135689	0.000126832
EDARADD	2.18E-05	1.64E-05	7.19E-06	4.55E-05	0.000112204	0.000145017	9.88E-05	6.39E-05	0.00011221	5.76E-05	0.000104458	3.04E-05	8.14E-06	5.48E-05	2.19E-05	5.48E-05	0.00012082	2.83E-05	2.46E-05	0.00029773
STC1	0.000671263	6.33E-05	1.91E-05	0.000118829	0.000125304	0.000112589	0.000275552	9.48E-05	6.20E-05	5.44E-05	7.67E-05	6.44E-07	7.32E-06	9.03E-05	0.000126566	4.08E-05	4.87E-05	0.000167816	0.000152829	0.000191918
EDEM2	0.000302788	0.000327358	0.000123452	0.000358613	0.000317431	0.00028392	0.000247468	0.000222448	0.000304731	0.000299944	0.000153213	0.000521773	0.000127568	0.000448136	0.000219166	0.000192474	0.000342838	0.000318809	0.000204935	0.000311125
EDNRB	0.000590169	0.000239645	2.72E-05	4.34E-05	2.68E-05	4.24E-05	3.30E-05	7.31E-06	2.92E-05	0.000691411	1.14E-05	5.50E-06	0.001159532	2.84E-05	4.57E-05	4.25E-05	3.46E-05	7.18E-05	0.000140843	1.40E-05
PLD3	0.001281059	0.002043775	0.000410267	0.002414822	0.002794783	0.001598771	0.001246982	0.001013626	0.000791771	0.001739555	0.000933591	0.001700151	0.001340254	0.002793216	0.001305681	0.000958437	0.000813976	0.001521858	0.002586778	0.00243521
EEF1A1	0.0252157	0.018564399	0.004931889	0.015158953	0.013459951	0.014535415	0.018460372	0.01272744	0.033646004	0.026202017	0.008239768	0.032942193	0.012786369	0.028361668	0.01373759	0.018336517	0.030955319	0.02190741	0.027314293	0.064373406
EEF1B2	0.003466399	0.002469524	0.001090712	0.003178312	0.003158165	0.002517016	0.002788602	0.002373868	0.005302714	0.00155559	0.001236888	0.008889761	0.002330785	0.002580036	0.002604464	0.002142387	0.005572278	0.001872469	0.002371741	0.002844656
PLEK2	0.00011578	7.74E-05	3.37E-05	0.000167067	0.000187526	0.000262225	7.72E-05	0.000328126	0.000544105	3.11E-05	0.000431214	9.06E-06	3.26E-06	5.43E-05	0.000410492	5.83E-05	0.000473047	0.00039435	0.00030647	6.85E-05
EEF1G	0.007037168	0.00668006	0.001892671	0.006660986	0.007005543	0.007026165	0.007295953	0.005321958	0.010110952	0.004776147	0.00329367	0.011022722	0.006068044	0.007519472	0.005593004	0.008539087	0.010868358	0.004097603	0.006795627	0.012021644
PLEKHA6	0.000108109	0.000196025	4.78E-05	9.71E-05	2.41E-05	9.83E-05	0.000187933	5.84E-05	0.000196832	8.44E-05	1.09E-05	3.55E-05	0.000238446	0.000110473	0.000166241	7.05E-05	0.000219155	0.000296176	2.73E-05	6.18E-05
PLEKHB1	4.20E-05	0.00020065	2.72E-05	0.000227567	7.96E-05	5.98E-05	0.000198281	6.04E-05	0.000253366	0.001993884	1.33E-05	4.06E-05	0.004209725	0.000591914	0.00018084	0.000214075	0.000305167	0.000401712	0.000331294	0.000356865
PLEKHF2	0.000131389	9.54E-05	3.17E-05	0.00013772	0.000154551	0.00012524	0.000448056	0.00012316	0.000118214	0.000132133	0.000113645	0.000334751	7.18E-05	0.000194142	9.85E-05	6.55E-05	0.000114397	0.00016984	7.26E-05	7.06E-05
PLEKHG6	1.83E-05	4.25E-05	1.64E-05	5.88E-05	0.000124424	0.000188794	6.72E-05	9.18E-05	0.000239698	1.46E-06	7.88E-05	1.67E-05	5.61E-07	8.77E-05	9.35E-05	1.53E-05	0.000284866	0.000228073	2.92E-05	4.77E-05
PLEKHH1	4.51E-05	0.000120679	4.85E-06	2.07E-05	2.17E-05	6.48E-05	3.89E-05	4.63E-05	9.34E-05	9.69E-05	1.32E-05	7.42E-06	0.000225638	7.72E-05	3.89E-05	0.000219806	8.29E-05	0.000108136	0.0002259	8.76E-05
EFHD1	0.000397704	0.000467746	5.98E-05	0.000124889	8.54E-05	7.97E-05	0.002439385	0.000119856	1.84E-05	0.000556459	2.43E-05	2.96E-06	0.001064641	0.000212853	6.51E-05	6.25E-05	1.95E-05	7.53E-05	0.000151959	0.000201657
EFHD2	0.000392554	0.000307515	0.000126964	0.000582424	0.000751561	0.001139434	0.00029476	0.000927556	0.000968192	0.000480931	0.000659597	0.00159677	0.000398911	0.000704107	0.000809654	0.000247126	0.000998291	0.001388491	0.001166872	0.000440872
PLEKHJ1	0.000336421	0.000613274	0.000211882	0.000383342	0.000398055	0.000668586	0.00038111	0.000484835	0.001008297	0.000607136	0.000278633	0.000370759	0.000524669	0.000376572	0.000408926	0.000452611	0.001048226	0.000470564	0.000433517	0.000666618
EFNA2	8.85E-07	3.31E-06	8.50E-06	3.93E-06	2.27E-06	5.03E-06	1.10E-06	3.85E-06	9.39E-05	2.46E-05	6.63E-07	1.87E-06	1.97E-05	1.83E-05	2.28E-05	1.30E-06	0.000117494	0.000124957	2.06E-07	4.67E-06
EFNB1	0.000218574	0.00020711	4.28E-05	0.000108819	0.000368902	0.000388558	9.66E-05	0.000424159	0.000470149	0.00015128	0.000511947	7.99E-05	7.95E-05	0.000411118	0.000385064	5.50E-05	0.000482809	0.000400539	0.000149952	0.000224176
PLG	9.05E-05	9.28E-06	0.001678511	5.74E-07	1.44E-07	1.21E-07	2.85E-08	1.71E-07	6.36E-07	6.76E-09	4.39E-08	4.47E-09	2.51E-08	7.37E-08	1.25E-06	2.37E-07	7.53E-07	1.23E-07	6.02E-08	8.09E-06
EFS	2.69E-05	1.47E-05	2.73E-06	8.09E-05	0.000220258	0.000208245	0.00017954	0.000185505	1.26E-05	0.00026436	0.000142034	1.11E-06	0.000459196	9.77E-05	3.79E-05	8.12E-05	1.34E-05	3.03E-05	5.06E-05	5.44E-05
PLGLB2	9.87E-06	6.03E-06	0.000140142	7.83E-06	6.09E-06	4.99E-06	9.29E-06	5.38E-06	6.00E-06	8.89E-06	2.53E-06	0.000110265	8.67E-06	9.47E-06	5.98E-06	4.37E-06	5.35E-06	9.55E-06	5.64E-06	1.69E-05
PLIN2	0.006811265	0.001081581	0.000752261	0.000550245	0.000354857	0.00051181	0.00041613	0.0002133	0.000405468	0.000529233	0.000108641	0.000995505	9.93E-05	0.000500233	0.000330669	0.000134844	0.000505797	0.000374282	0.000222662	0.00028661
EGFL6	1.34E-05	3.00E-06	1.19E-06	8.15E-05	0.000172392	5.23E-05	2.90E-05	4.85E-05	1.94E-05	5.31E-06	4.82E-05	3.92E-07	1.39E-06	0.000167591	1.90E-05	1.39E-06	2.04E-05	3.53E-05	5.09E-06	8.49E-05
PLK1	3.32E-05	2.77E-05	3.91E-05	0.00015873	0.000288971	0.000298571	0.00019659	0.000310474	0.000373459	0.000198085	0.000248519	0.0003522	5.04E-05	0.000484041	8.73E-05	1.99E-05	0.000404561	0.000454187	1.30E-05	0.000262169
EGLN3	0.002804348	0.000304678	2.99E-05	0.000330265	0.000527405	0.000322428	0.000237937	0.000375555	0.000252069	0.000252409	0.000224956	7.06E-06	0.000190159	0.000231191	0.000313858	3.33E-05	0.000189611	0.000167338	2.82E-05	0.000365734
PLLP	0.000240691	0.00049422	4.73E-05	0.000202051	0.000123313	0.000144209	6.28E-05	0.000164907	0.000109253	0.000459927	5.74E-05	3.22E-06	0.000488461	0.000324815	0.000363306	3.73E-05	9.13E-05	0.000449308	0.000113767	0.00048676
PLOD2	0.001116584	0.000493328	0.000122458	0.000459426	0.000438886	0.000246012	0.000290343	0.000411494	0.000232607	0.000391169	0.000209294	9.28E-06	0.000133761	0.000387415	0.000252546	6.31E-05	0.000233143	0.000235006	0.000736137	0.000264993
PLP1	1.40E-06	1.29E-06	2.45E-07	1.45E-06	1.04E-05	3.06E-06	3.13E-05	1.28E-06	3.23E-06	0.004111726	2.70E-06	3.70E-06	0.009969925	4.30E-06	2.10E-05	1.62E-05	2.23E-06	1.34E-05	1.83E-05	1.11E-06
PLP2	0.001330373	0.001240931	0.000327127	0.001961626	0.003379362	0.002766807	0.002078037	0.004146063	0.003168463	0.001333826	0.003156751	0.00436779	0.00021457	0.00328164	0.001721268	0.000411824	0.003710432	0.003689619	0.001083656	0.001272637
PLS1	0.000128947	0.000345484	4.49E-05	0.00020475	9.08E-05	0.000111	5.88E-05	0.000119095	0.000587406	9.57E-06	3.34E-05	4.03E-05	8.22E-06	0.000114956	0.000260958	2.26E-05	0.000523211	0.000664876	4.79E-05	9.65E-05
PLS3	0.000739775	0.000398612	0.000383811	0.001823022	0.00136038	0.00088998	0.000597651	0.000996113	0.000507165	0.000849799	0.001122415	1.45E-05	0.000318256	0.000298797	0.000685853	0.000168599	0.000502528	0.000647741	0.002261626	0.000527577
EHHADH	0.00048903	0.000341516	0.000230504	5.15E-05	8.99E-05	5.20E-05	4.00E-05	5.79E-05	6.22E-05	2.84E-05	4.86E-05	5.20E-05	2.41E-05	7.16E-05	3.83E-05	5.87E-05	5.75E-05	7.72E-05	3.77E-05	2.75E-05
PLUNC	6.10E-09	5.84E-08	1.23E-05	0.005172722	0.000502453	1.93E-05	4.98E-05	2.04E-05	1.23E-06	4.07E-08	8.59E-05	0	2.32E-08	9.54E-08	1.72E-06	7.14E-08	3.84E-07	2.18E-05	3.94E-07	2.46E-05
PLVAP	0.004534182	0.000325608	0.000225002	0.000452373	0.000334963	0.000536399	0.000587647	0.000211681	0.000475183	0.000291806	0.000333826	3.35E-05	8.07E-05	0.000247127	0.000779538	0.000316564	0.000544481	0.001136861	0.00214824	0.000443111
PLXDC1	0.000105618	1.14E-05	9.89E-06	2.83E-05	2.24E-05	2.39E-05	5.42E-05	1.39E-05	2.06E-05	8.04E-05	2.49E-05	9.39E-06	3.37E-05	2.48E-05	4.33E-05	1.30E-05	2.20E-05	5.18E-05	2.40E-05	1.95E-05
EIF1AY	9.96E-05	3.92E-05	4.08E-05	7.06E-05	9.50E-05	0.000131837	3.00E-06	1.92E-08	8.79E-05	0.000154138	7.17E-05	0.000339974	0.000113518	6.16E-10	6.21E-05	0.000190633	7.59E-05	8.73E-05	4.50E-05	1.10E-08
PMEPA1	0.000372293	0.00012253	4.38E-05	0.000323952	0.000275347	0.000254553	0.000405143	0.000296481	0.00050036	0.00029496	0.000281853	1.87E-05	0.000169739	0.000156709	0.001005937	0.001707603	0.000555297	0.000644284	0.000163035	0.000219423
EIF2C3	2.56E-05	1.65E-05	4.53E-06	3.14E-05	3.22E-05	2.44E-05	3.41E-05	2.03E-05	2.39E-05	2.60E-05	2.02E-05	0.00045823	2.21E-05	6.31E-05	1.59E-05	2.20E-05	1.67E-05	6.90E-05	1.85E-05	3.20E-05
PMM2	0.000235725	0.000323213	9.54E-05	0.000316732	0.000288696	0.000354945	0.000328391	0.000259934	0.000445399	0.000151913	0.000219067	0.000419025	7.02E-05	0.000260159	0.000236453	0.000237018	0.000463846	0.000422549	0.000131289	0.000287261
PMP2	3.25E-07	2.63E-07	9.26E-08	1.32E-07	3.50E-06	1.12E-06	5.59E-07	1.34E-06	4.31E-07	0.00337357	7.97E-07	9.55E-08	0.003789482	1.21E-07	2.54E-06	2.00E-06	1.83E-07	1.32E-06	1.10E-07	1.98E-06
PMS2L2	2.41E-05	3.13E-05	9.49E-06	2.55E-05	3.23E-05	2.57E-05	3.97E-05	2.18E-05	8.31E-05	0.000121055	1.54E-05	0.000295459	3.00E-05	8.66E-05	2.18E-05	2.29E-05	8.97E-05	5.20E-05	2.19E-05	0.000178931
PNLIP	2.61E-07	8.07E-08	4.03E-07	5.46E-07	8.10E-08	1.17E-07	2.96E-07	3.64E-08	1.02E-06	8.29E-09	2.59E-08	5.00E-09	1.18E-07	4.95E-08	0.014829015	1.26E-06	7.11E-08	3.26E-05	6.43E-07	1.45E-07
PNMA1	0.000260699	0.000290943	3.35E-05	0.000185134	0.000168577	0.000146436	0.000237166	0.000162621	0.000103338	0.00079182	0.000119461	0.000196649	0.001193513	0.000511059	0.000274694	0.000189193	9.08E-05	0.000297609	0.000311612	0.000261311
PNMA2	0.000238043	0.000127355	2.39E-06	7.25E-05	1.16E-05	5.39E-06	1.79E-05	8.42E-06	1.37E-05	0.000489729	3.64E-06	2.03E-06	0.000640379	2.28E-05	6.89E-05	2.11E-06	7.66E-06	3.32E-05	1.29E-05	6.45E-06
EIF4EBP1	0.000740145	0.000510996	0.000268348	0.000786539	0.001829286	0.001101777	0.000942501	0.001069219	0.000937473	0.000802088	0.000925639	0.00088294	0.000355944	0.00129609	0.000523378	0.000454727	0.00093676	0.001194162	0.000140673	0.00114149
PNO1	0.000139916	0.000130447	4.49E-05	0.000179954	0.000291577	0.000163935	0.00020099	0.000142288	0.000205291	0.00022337	0.000145092	0.000215251	0.000120938	0.000270054	0.000106275	0.000104849	0.000223979	0.000191313	0.000115519	0.000142166
EIF5AL1	0.000172248	0.000238137	6.82E-05	0.000213476	0.000298953	0.000285794	0.000215258	0.000245527	0.000429407	0.000274345	0.000382795	0.000313881	0.000154054	0.000275519	0.000137826	0.00016918	0.000385529	0.000307808	0.000169211	0.000459693
PNPLA7	4.52E-05	5.08E-05	1.10E-05	3.12E-05	1.43E-05	9.16E-06	3.67E-05	1.01E-05	1.70E-05	2.63E-05	5.21E-06	9.36E-05	2.96E-05	1.80E-05	3.51E-05	0.000199563	1.82E-05	2.20E-05	7.50E-05	2.37E-05
ELAVL3	1.14E-06	2.90E-07	3.91E-08	1.63E-06	1.60E-06	6.20E-06	1.46E-06	1.03E-07	1.68E-07	0.000148349	1.28E-07	2.26E-07	0.00027563	2.02E-06	1.72E-06	9.05E-07	1.05E-07	6.90E-07	9.18E-07	1.90E-06
PNRC1	0.001057178	0.000612447	0.000195585	0.000556468	0.00051139	0.000377125	0.000480166	0.000417063	0.000337393	0.000487822	0.000382902	0.001832951	0.000367664	0.001555734	0.000424674	0.000458533	0.000325326	0.001056628	0.000631137	0.000413039
POC1A	1.39E-05	1.97E-05	2.44E-05	5.47E-05	5.96E-05	0.00010545	7.31E-05	0.000105853	0.00010495	8.81E-05	4.85E-05	9.91E-05	2.62E-05	0.000123577	3.42E-05	1.79E-05	0.000108225	8.13E-05	1.85E-05	0.000118396
ELF3	0.000316182	0.001563548	0.000198775	0.001299879	0.00086555	0.001830396	0.000833365	0.001607472	0.002153697	6.53E-06	0.000438865	8.74E-06	2.17E-06	0.001840006	0.001826403	0.00044912	0.002274903	0.001894302	0.000238023	0.001335183
PODXL	0.000723489	9.27E-05	3.74E-05	0.000160212	0.00011974	0.000132064	0.000283683	0.000125337	0.000176827	0.000362789	8.66E-05	3.78E-05	0.000238781	0.000710794	0.000331573	9.56E-05	0.000169431	0.00031279	0.00027566	0.000475915
POF1B	1.89E-05	4.40E-05	8.15E-06	4.20E-05	9.05E-05	0.000112724	3.08E-05	8.90E-05	0.000518769	9.32E-08	8.26E-05	4.54E-06	1.18E-07	3.23E-05	0.000119164	8.84E-06	0.000484377	0.000406541	2.71E-06	1.32E-05
ELK4	4.06E-05	2.79E-05	9.80E-06	3.68E-05	4.43E-05	2.87E-05	4.46E-05	2.73E-05	3.28E-05	1.51E-05	3.21E-05	0.0003121	1.76E-05	4.99E-05	2.74E-05	8.60E-05	2.46E-05	0.00010963	1.50E-05	2.90E-05
ELOVL5	0.000420787	0.000330408	0.000187767	0.000586037	0.000548062	0.000316038	0.001606165	0.000273978	0.000271684	0.000812018	0.000251966	0.000922724	0.000658513	0.000374845	0.000272305	0.001137838	0.000284566	0.000274605	0.000295763	0.000383544
ELP2	0.000303379	0.000193502	8.08E-05	0.000215545	0.000265901	0.00021584	0.000784902	0.000160284	0.000174822	0.000273173	0.000137586	0.000503004	0.000212525	0.000282036	0.000148831	0.00028257	0.000151264	0.000170668	0.000250181	0.000246426
ELTD1	0.000380824	2.86E-05	1.69E-05	5.41E-05	3.61E-05	4.93E-05	0.000102428	2.02E-05	3.59E-05	0.000102222	2.88E-05	4.49E-06	4.75E-05	3.32E-05	6.77E-05	3.72E-05	3.61E-05	9.75E-05	0.000102703	3.31E-05
EMB	8.91E-05	3.62E-05	9.96E-06	0.000336329	8.99E-05	9.84E-05	0.000141216	5.31E-05	6.13E-05	4.25E-05	5.26E-05	0.002621061	2.36E-05	9.36E-05	0.000166941	0.000314906	8.43E-05	0.000223133	0.000401216	3.08E-05
POLR2J4	0.000207914	0.000286142	8.24E-05	0.000214523	0.000249706	0.000287994	0.000207283	0.000243605	0.000442753	0.000576001	0.000181705	0.000688189	0.000298338	0.000382907	0.000180772	0.000179332	0.000503366	0.000248734	0.000241438	0.000743472
EMP2	0.00012771	4.12E-05	7.26E-05	0.000512907	0.000448008	0.000540362	0.000657783	0.000527855	0.00031078	9.51E-05	0.000347463	8.39E-06	3.86E-05	0.000464727	0.000211307	0.000209529	0.000313818	0.00032398	0.000213329	0.000300364
EMX2	0.000196806	0.000359092	2.20E-07	2.70E-06	2.00E-06	3.15E-05	5.17E-06	2.80E-05	1.81E-06	3.94E-05	2.22E-06	7.92E-06	5.28E-05	0.000732606	1.02E-06	1.26E-06	6.17E-07	2.03E-06	1.79E-06	0.000450116
EMX2OS	0.000137599	0.000254266	1.22E-07	8.58E-07	7.38E-07	9.91E-06	3.50E-06	1.18E-05	1.04E-06	1.93E-05	1.10E-06	4.24E-06	4.77E-05	0.00027454	7.38E-07	1.12E-06	4.43E-07	1.01E-06	1.25E-06	0.000190238
EN1	2.07E-06	3.80E-06	5.45E-07	9.05E-07	1.67E-05	1.14E-05	6.43E-05	1.12E-05	5.38E-07	3.88E-05	1.99E-05	8.10E-08	6.98E-06	1.39E-06	2.50E-06	2.07E-07	6.04E-07	1.29E-06	8.00E-07	3.89E-06
ENPEP	0.001110396	0.000303941	3.49E-05	2.21E-05	1.80E-05	1.75E-05	2.79E-05	6.10E-06	1.14E-05	4.55E-05	1.35E-05	9.33E-06	1.21E-05	2.24E-05	2.25E-05	7.57E-06	1.15E-05	3.52E-05	2.50E-05	1.23E-05
ENPP1	1.79E-05	5.53E-05	3.67E-05	1.16E-05	7.63E-06	1.37E-05	0.000163814	7.57E-06	1.67E-05	8.91E-06	7.54E-06	5.68E-07	4.00E-06	2.14E-05	2.47E-05	2.28E-05	1.54E-05	2.74E-05	0.000124182	1.73E-05
PON2	0.000659595	0.000904212	0.00049485	0.001446635	0.000567206	0.000380682	0.000567217	0.000330475	0.000605569	0.00320537	0.000227384	0.000210774	0.002450819	0.000775471	0.000488483	0.000227036	0.000633114	0.000774458	0.00052103	0.000470347
ENPP3	0.001179864	0.000111811	8.10E-06	3.88E-05	6.13E-06	6.27E-07	1.59E-05	1.38E-05	6.79E-05	1.48E-06	8.53E-07	1.43E-05	1.83E-06	1.16E-05	1.14E-06	2.06E-05	5.35E-05	4.01E-06	1.19E-05	8.55E-05
PON3	9.64E-06	8.69E-06	0.000440586	0.00047014	0.000118866	1.86E-05	8.16E-05	3.71E-05	2.81E-05	9.31E-06	2.35E-05	2.03E-07	1.20E-05	3.04E-05	3.84E-05	1.58E-06	2.83E-05	6.28E-05	4.97E-05	7.01E-07
PON1	2.47E-06	1.80E-05	0.000632331	1.12E-05	3.12E-06	9.83E-07	3.45E-06	2.24E-06	2.64E-06	1.40E-06	2.72E-07	8.06E-07	7.19E-06	2.25E-05	4.74E-06	1.67E-05	1.92E-06	6.71E-06	2.08E-07	4.50E-06
POSTN	0.000574849	0.000126049	6.10E-05	0.001275288	0.001612187	0.00098893	0.00547793	0.000338128	0.000906422	0.001230527	0.001308508	1.05E-05	0.000134644	0.000364054	0.002016906	0.00016243	0.000821321	0.001566671	0.00050695	0.000141324
POTEE	1.21E-06	1.25E-06	2.68E-07	4.84E-06	2.23E-06	1.93E-06	1.82E-06	1.34E-06	0.000194774	5.08E-06	3.70E-06	7.04E-06	1.85E-06	2.89E-06	1.35E-06	3.05E-06	0.000325338	7.35E-06	9.71E-07	0.000362505
POU2F1	2.99E-05	2.74E-05	4.73E-06	2.60E-05	2.33E-05	3.10E-05	3.63E-05	1.65E-05	1.59E-05	1.74E-05	1.77E-05	0.000329679	3.42E-05	8.70E-05	1.07E-05	1.80E-05	1.41E-05	0.000138074	2.15E-05	2.68E-05
EPB41L1	0.000274931	0.000557137	4.48E-05	0.000142029	0.000143817	0.000217054	0.000209059	0.000154623	0.000182847	0.000191341	0.000103629	3.92E-06	0.00032155	0.000306043	0.000238249	8.13E-05	0.000219502	0.000371584	0.000165338	0.000114576
POU3F2	1.31E-07	8.61E-08	3.84E-07	1.41E-05	4.42E-06	4.57E-06	2.04E-06	5.30E-06	3.33E-07	0.000275878	4.17E-07	3.37E-07	0.000202866	1.17E-06	9.27E-08	1.00E-07	4.57E-08	1.47E-06	3.29E-08	3.00E-06
POU3F3	0.000175229	0.000257795	2.11E-07	8.57E-07	1.62E-06	1.49E-06	7.64E-07	2.20E-06	4.50E-07	0.000210351	5.99E-07	2.99E-06	0.000267013	9.18E-06	3.88E-08	1.39E-07	1.76E-07	2.04E-06	4.85E-08	2.61E-05
POU3F4	2.02E-06	5.04E-07	7.97E-08	7.86E-08	4.12E-07	3.00E-07	1.32E-07	1.33E-08	1.11E-07	7.53E-05	1.11E-07	0	8.38E-05	2.47E-06	8.78E-08	1.15E-08	9.24E-08	1.46E-07	5.21E-07	6.83E-08
POU5F1	0.000186448	0.00012863	4.62E-06	1.50E-05	1.19E-05	4.82E-05	3.37E-06	2.67E-05	1.79E-05	1.98E-06	5.25E-06	6.62E-06	1.31E-06	4.30E-05	4.98E-05	5.50E-06	1.82E-05	1.92E-05	8.26E-07	8.22E-05
EPCAM	0.000382255	0.001025209	0.000221766	0.003391021	0.001803221	0.001115861	0.001958386	0.001673035	0.007793242	4.43E-06	0.000427194	6.26E-05	8.60E-06	0.003349077	0.002317868	0.001696925	0.008374536	0.004814113	0.003437923	0.003660941
POU6F1	3.60E-05	3.54E-05	3.35E-06	1.84E-05	1.34E-05	1.12E-05	1.92E-05	9.83E-06	8.41E-06	8.18E-05	6.71E-06	3.22E-05	0.000136449	1.89E-05	1.93E-05	2.77E-05	8.21E-06	1.77E-05	2.87E-05	1.64E-05
EPHA2	0.000201027	0.000269079	3.01E-05	0.000218456	0.000245941	0.000442238	4.97E-05	0.00044493	0.000322733	6.38E-05	0.000331554	6.57E-06	2.53E-05	0.000247156	0.00045527	3.45E-05	0.000309799	0.00053879	0.00024193	0.000187018
PPAP2A	0.001783839	0.000366245	0.000264619	0.000276158	0.00022243	0.000630783	0.000288589	0.000182779	0.000208644	0.000492339	0.000129086	7.00E-05	0.000340613	0.000194736	0.000321997	0.003285318	0.000211064	0.000483783	0.000635072	0.000264233
PPAP2B	0.001259545	0.000370632	0.000127145	0.000233216	0.000219994	0.000169692	0.000238047	0.000134421	0.000109923	0.000794234	0.000113116	2.91E-05	0.000926617	0.000329298	0.000195478	0.000272629	0.000117164	0.000268852	0.003177414	0.000261645
PPAP2C	9.10E-05	0.000373734	0.000153422	0.000813675	0.00068082	0.000833022	0.00088063	0.000948361	0.001276241	7.68E-05	0.000447655	1.54E-06	0.000109054	0.000429616	0.000786378	0.000369361	0.001271717	0.00102114	0.000293888	0.001570955
EPHB2	2.00E-05	3.85E-05	1.48E-05	0.000101133	8.69E-05	9.38E-05	3.47E-05	8.40E-05	0.000581603	0.000101004	5.64E-05	1.30E-05	6.11E-05	0.00020833	8.26E-05	1.19E-05	0.000632889	0.000316808	6.55E-05	7.08E-05
EPHB6	4.96E-05	8.72E-05	1.82E-05	2.58E-05	8.64E-05	0.000311917	3.15E-05	8.28E-05	2.84E-05	4.98E-05	5.66E-05	0.000262585	0.000134529	0.000193478	0.000137171	0.000140559	1.35E-05	5.53E-05	0.000213544	4.68E-05
PPARG	0.000169642	0.000223107	5.87E-05	0.000112429	8.53E-05	0.000829572	6.64E-05	2.91E-05	0.000411941	2.87E-05	1.64E-05	6.63E-05	1.45E-05	2.68E-05	0.000229448	2.75E-05	0.000437711	0.000300191	7.19E-05	6.95E-05
EPHX3	1.64E-05	2.59E-05	1.04E-06	0.000117829	8.19E-05	0.000141192	1.22E-05	0.000287607	5.71E-06	5.74E-06	9.61E-05	5.96E-06	2.27E-06	8.15E-05	2.47E-05	4.89E-06	6.25E-06	6.23E-05	1.00E-05	2.06E-05
EPN3	4.82E-06	1.56E-05	2.84E-06	5.67E-05	8.12E-05	0.000209645	0.000149356	0.000115653	6.85E-05	7.65E-07	7.76E-05	8.56E-07	2.84E-06	0.000226323	5.18E-05	0.00015998	8.28E-05	0.000142901	1.81E-05	8.99E-05
EPS8	0.000563032	0.000558786	6.43E-05	0.000377574	0.000280542	0.000218185	0.000187684	0.000109609	0.000381795	0.000208856	6.15E-05	7.55E-05	0.000127296	0.000100645	0.000298297	6.34E-05	0.000361237	0.000477399	0.000422062	0.000116106
EPS8L3	2.48E-05	1.25E-05	4.58E-05	2.87E-05	2.65E-06	2.62E-05	5.37E-07	5.15E-05	0.00074586	5.15E-08	4.86E-07	9.51E-07	1.03E-07	6.35E-07	0.000411998	2.80E-07	0.000828203	0.000531423	2.11E-08	2.26E-05
PPIAL4B	7.78E-09	0	0	1.81E-09	0	7.68E-09	4.95E-09	1.81E-09	8.57E-05	0	1.08E-09	9.45E-09	3.66E-09	0	0	1.85E-09	0.000102224	3.54E-08	0	0.000117388
PPIAL4C	3.71E-05	3.85E-05	1.28E-05	4.63E-05	4.56E-05	4.74E-05	5.13E-05	4.03E-05	0.000186565	2.15E-06	3.78E-05	6.15E-05	2.34E-05	1.05E-06	2.38E-05	2.11E-05	0.000219379	1.42E-05	2.84E-05	0.000225237
PPIA	0.001199364	0.0014542	0.000472015	0.001262404	0.001413923	0.001531482	0.001424197	0.001383859	0.002899695	0.002581894	0.000931026	0.001954216	0.000962588	0.001752263	0.000842307	0.000769866	0.003096542	0.001774052	0.000833486	0.003458521
PPIAL4D	1.22E-06	1.52E-06	3.99E-07	1.65E-06	1.39E-06	1.75E-06	1.47E-06	1.36E-06	8.40E-06	1.21E-06	1.11E-06	9.08E-06	9.67E-07	3.85E-07	9.70E-07	8.31E-07	9.46E-06	1.96E-06	9.86E-07	1.68E-05
PPIAL4G	2.38E-05	1.85E-05	6.45E-06	1.68E-05	2.55E-05	1.92E-05	3.41E-05	1.65E-05	0.000384906	2.97E-05	1.37E-05	6.06E-05	1.10E-05	8.77E-06	1.23E-05	9.60E-06	0.000409574	1.80E-05	1.16E-05	0.000631618
PPIC	0.00036055	0.000635612	0.000160249	0.000504266	0.000478993	0.000573124	0.000589676	0.00055056	0.000438798	0.000246501	0.000347187	8.98E-06	7.33E-05	0.000339519	0.000583298	0.000149301	0.000415295	0.000418044	0.000624474	0.00064252
ERBB2	0.000365235	0.000992021	0.000112845	0.001007629	0.000514988	0.001641458	0.002277446	0.001589081	0.00080457	0.000206983	0.000375846	2.17E-05	0.000110115	0.001064522	0.000534848	0.000584993	0.001356171	0.002255313	0.000872659	0.00115227
ERBB3	0.000624212	0.000716842	0.000279098	0.00071948	0.00025655	0.00054641	0.001153981	0.000427291	0.00097825	0.00010748	0.000162671	2.11E-06	0.000164433	0.000634278	0.000526384	0.000677503	0.000992262	0.001174958	0.000244217	0.000426698
ERG	0.000135387	1.37E-05	7.54E-06	4.23E-05	3.38E-05	2.34E-05	4.21E-05	2.01E-05	1.99E-05	2.83E-05	2.50E-05	0.000848749	2.52E-05	2.88E-05	4.48E-05	0.000304951	2.06E-05	6.06E-05	4.23E-05	2.95E-05
ERGIC1	0.001819402	0.00089829	0.000378415	0.001049794	0.000549809	0.000516554	0.001496364	0.000596289	0.000887047	0.000922518	0.000379089	0.001493622	0.000554289	0.001333506	0.000748055	0.002937156	0.000877222	0.001029733	0.000952445	0.001279591
ERN2	2.38E-07	1.31E-06	2.02E-06	5.92E-05	9.06E-06	4.75E-05	9.91E-07	0.000101212	0.000233282	2.38E-07	5.28E-06	2.15E-07	1.06E-07	3.65E-06	0.000247871	5.97E-06	0.000214316	0.000292217	2.99E-07	2.03E-05
ESAM	0.000982931	0.000214855	6.67E-05	0.000285683	0.000148655	0.000180821	0.000205395	7.61E-05	0.000121499	0.000462356	8.42E-05	0.000165317	0.000237962	0.000139663	0.000230593	8.76E-05	0.000131521	0.000321989	0.000940836	0.00012895
PPP1R14D	0.000108517	2.43E-05	8.24E-06	0.000231948	1.79E-05	6.96E-05	6.18E-06	2.20E-05	0.000537911	2.19E-07	2.07E-06	1.55E-06	2.08E-07	1.24E-05	0.000107102	3.44E-06	0.000614462	0.000154109	5.75E-06	9.36E-06
ESM1	0.001751585	9.14E-05	2.94E-05	0.000101687	5.92E-05	9.54E-05	6.79E-05	4.79E-05	4.27E-05	9.17E-05	3.18E-05	9.82E-06	1.20E-05	6.99E-05	6.01E-05	2.00E-05	4.84E-05	6.12E-05	0.000119271	8.01E-05
PPP1R1B	4.00E-06	5.81E-05	2.35E-05	0.000475007	0.00012191	0.000232765	0.001213071	0.000660429	0.002931023	0.000387523	3.92E-05	1.36E-06	0.000637173	0.000839823	0.000734902	0.001629531	0.003035317	0.002132029	9.51E-05	0.000755859
ESR1	1.70E-05	1.20E-05	6.18E-06	3.22E-05	9.68E-06	1.16E-05	0.001201362	8.03E-05	2.18E-06	2.98E-06	1.07E-05	7.03E-06	1.99E-06	0.000355286	7.10E-06	2.46E-05	1.60E-06	5.84E-06	6.01E-05	0.000715096
ESRP1	1.39E-05	5.56E-05	1.75E-05	0.000405997	0.000486861	0.00048931	0.000619882	0.000386857	0.000515285	8.85E-07	0.000355213	1.50E-06	5.96E-07	0.000749517	0.000242781	0.00032404	0.000539575	0.000591493	0.000271505	0.00034443
PPP2R2B	1.18E-05	1.00E-05	3.03E-06	7.40E-06	3.22E-05	5.53E-05	5.19E-06	2.33E-05	3.14E-06	0.000486909	1.74E-05	8.20E-06	0.000604013	8.06E-05	2.03E-05	4.08E-06	2.66E-06	1.02E-05	1.53E-05	1.80E-05
ETS1	0.000813308	0.000148875	4.31E-05	0.000267113	0.000199436	0.00021958	0.000275804	0.000125329	0.000148573	0.000189626	0.000175334	0.000385026	0.000191718	9.32E-05	0.000324486	9.29E-05	0.00013726	0.000332372	0.000306221	0.000104761
ETS2	0.000629311	0.000296219	0.000199225	0.000522212	0.000610543	0.000691423	0.000180552	0.000882395	0.001689851	0.000185503	0.00058703	0.001004298	0.000225134	0.000204924	0.000477235	0.000237596	0.001841159	0.000977715	0.000262489	0.00042494
PPP3CA	0.000119431	8.58E-05	2.31E-05	0.000179903	0.00013324	0.000140844	0.000194332	0.000107947	0.000130887	0.000210484	0.000108629	0.00043024	0.000338687	0.000134052	0.000158124	0.000994361	0.000114759	0.000214685	0.00013005	8.91E-05
EVI2B	0.000233599	0.000113857	1.98E-05	0.000211918	0.000142662	6.44E-05	0.000155523	5.97E-05	7.54E-05	0.000184896	6.30E-05	0.0043016	0.000112049	0.000158668	0.000142189	4.21E-05	5.15E-05	0.000341755	8.37E-05	4.58E-05
EVI5L	5.08E-05	7.64E-05	1.52E-05	5.41E-05	5.82E-05	7.34E-05	6.17E-05	6.29E-05	4.36E-05	0.000161699	5.30E-05	9.18E-05	0.000277656	0.000102605	5.73E-05	7.54E-05	4.08E-05	7.22E-05	7.91E-05	6.67E-05
EVL	0.00048646	0.000455187	0.000111047	0.000388025	0.000371903	0.0003316	0.00133195	0.000288637	0.000120148	0.000632295	0.000204839	0.000984024	0.000831724	0.000379895	0.000332085	0.000376068	9.94E-05	0.000301656	0.000273917	0.000566797
EVPL	2.69E-05	0.000149313	3.97E-06	0.000203546	0.000177099	0.000460993	9.77E-05	0.000264398	0.000211075	2.61E-07	0.000261442	6.45E-05	6.73E-07	0.000133391	0.000122329	8.90E-05	0.00020457	0.000197306	0.000215117	0.000130621
EXO1	7.57E-06	5.44E-06	9.53E-06	3.86E-05	6.87E-05	5.19E-05	6.14E-05	7.15E-05	5.23E-05	3.88E-05	4.55E-05	0.000114588	1.21E-05	5.89E-05	1.13E-05	4.24E-06	5.05E-05	6.16E-05	2.62E-06	4.27E-05
EXOC3L2	0.000261894	2.69E-05	1.43E-05	2.15E-05	1.54E-05	2.77E-05	2.48E-05	1.24E-05	1.92E-05	1.80E-05	1.48E-05	1.91E-05	2.47E-06	2.66E-05	2.71E-05	2.27E-05	2.32E-05	5.38E-05	0.000115786	2.84E-05
PPY	3.12E-07	4.84E-07	5.62E-07	5.00E-07	2.19E-07	1.51E-06	1.22E-07	4.39E-06	5.69E-07	2.22E-06	4.77E-07	1.41E-08	3.26E-07	3.07E-07	0.014094952	1.01E-06	1.35E-06	2.28E-06	0.000167918	1.35E-06
PRAC	1.81E-07	2.10E-06	3.22E-07	2.65E-06	9.84E-06	5.30E-05	1.12E-06	7.36E-05	0.000571022	1.53E-05	2.77E-06	6.46E-08	1.77E-07	3.10E-07	5.72E-07	0.004493169	0.001456142	1.28E-05	2.43E-07	3.22E-06
PRAM1	2.12E-05	3.75E-05	2.03E-06	2.29E-05	1.32E-05	7.41E-06	1.08E-05	8.02E-06	6.95E-06	4.51E-05	6.21E-06	0.001366159	3.45E-05	1.55E-05	2.33E-05	8.44E-06	5.81E-06	1.62E-05	1.26E-05	1.04E-05
PRAME	8.99E-05	0.000119583	3.38E-05	0.000166929	0.000417147	0.000110962	0.000198327	0.000110329	1.76E-05	6.45E-05	8.31E-05	0.000291326	4.51E-06	0.000789955	1.13E-05	7.20E-06	1.87E-05	0.000100481	3.91E-07	0.001425381
EYA2	1.69E-05	4.04E-05	2.39E-06	9.07E-05	0.000228829	0.000143261	0.000111578	0.000420846	1.71E-05	0.00016553	7.44E-05	1.08E-06	6.37E-05	0.000813604	5.75E-05	0.000194143	1.27E-05	6.17E-05	8.83E-05	0.001054897
PRAP1	0.000482021	0.000759291	0.003126015	4.73E-05	4.76E-05	0.00011758	8.79E-07	4.29E-05	0.001547647	4.88E-07	8.74E-06	9.95E-06	1.77E-06	5.06E-05	0.000199794	1.17E-06	0.001904049	0.001074157	5.41E-06	7.97E-05
F10	9.27E-05	0.000176644	0.000657736	2.26E-05	1.13E-05	8.93E-06	1.30E-05	8.72E-06	4.69E-05	1.07E-05	4.74E-06	1.73E-06	6.60E-06	2.99E-05	9.24E-05	4.38E-05	7.45E-05	6.95E-05	8.09E-06	2.34E-05
F11	7.14E-06	2.25E-06	9.13E-05	4.61E-06	9.50E-07	2.49E-08	4.08E-08	2.98E-07	5.40E-07	2.77E-07	3.32E-07	2.22E-07	1.63E-07	1.25E-07	1.32E-05	4.69E-08	8.48E-07	1.45E-06	3.76E-08	2.51E-07
F12	4.08E-05	9.96E-05	0.000908769	3.88E-05	6.89E-05	5.16E-05	6.69E-05	0.000101134	0.000161935	5.35E-05	8.27E-05	2.77E-05	2.58E-05	3.04E-05	6.06E-05	1.96E-05	0.00014947	9.49E-05	7.77E-06	6.47E-05
F13B	5.40E-07	3.17E-08	0.000188564	7.15E-08	2.70E-08	3.08E-08	5.23E-08	4.41E-08	2.00E-08	6.96E-08	1.54E-08	5.79E-08	6.54E-08	2.01E-08	7.91E-08	1.24E-08	1.18E-08	2.82E-07	9.77E-09	5.41E-08
F2	3.12E-05	2.88E-06	0.002519463	1.05E-05	2.19E-06	4.26E-06	1.52E-07	2.77E-07	2.43E-06	3.31E-08	8.65E-07	2.48E-06	1.18E-07	6.04E-07	1.07E-06	1.99E-07	4.10E-06	1.07E-05	1.17E-07	5.64E-06
F2RL2	1.01E-05	8.83E-06	3.43E-06	1.21E-05	5.16E-05	2.41E-05	0.000124263	7.96E-06	2.75E-05	2.28E-05	4.26E-05	3.31E-05	6.81E-06	4.18E-06	6.92E-05	5.10E-06	2.88E-05	0.000110303	5.31E-06	1.25E-05
F7	1.44E-06	3.14E-06	0.000213517	4.55E-06	1.34E-06	1.50E-06	3.14E-05	2.25E-06	9.00E-06	1.48E-06	1.08E-06	1.45E-06	4.13E-06	1.96E-06	2.35E-06	1.05E-06	1.07E-05	9.61E-06	1.62E-06	3.16E-06
F8	0.000321393	8.50E-05	1.97E-05	6.17E-05	4.38E-05	2.71E-05	7.91E-05	3.34E-05	2.05E-05	0.000112165	2.10E-05	5.42E-05	8.55E-05	6.63E-05	3.08E-05	4.74E-05	2.02E-05	4.18E-05	6.17E-05	2.59E-05
F8A1	8.91E-05	0.00014816	4.59E-05	0.000117093	0.00010862	0.000116166	9.01E-05	0.000120607	0.00027135	0.00011751	8.37E-05	0.000347515	7.54E-05	0.000639768	8.47E-05	6.91E-05	0.000369763	0.000520888	9.54E-05	0.000396508
F9	2.32E-07	5.46E-08	0.000248779	1.55E-08	2.32E-08	1.94E-08	5.68E-08	3.27E-08	3.53E-08	4.00E-09	1.12E-08	4.23E-08	8.24E-09	1.40E-09	4.37E-08	2.40E-08	2.37E-08	2.93E-08	8.43E-09	3.81E-08
FA2H	1.54E-05	6.28E-05	7.55E-06	0.000126902	3.94E-05	7.14E-05	3.13E-05	6.32E-05	0.000206363	5.87E-05	1.86E-05	2.36E-06	0.000195884	2.46E-05	0.000231157	2.70E-05	0.000186875	0.000354174	2.07E-05	4.21E-05
FAAH	0.000165704	0.000250861	6.63E-05	0.000112082	6.30E-05	0.00016792	0.000192872	8.37E-05	0.000279314	5.28E-05	4.16E-05	0.000199049	0.000128288	0.000112208	0.000100416	0.00077712	0.000302012	0.00012503	0.000214468	0.00024767
FABP1	8.57E-05	4.96E-05	0.010838325	6.40E-06	3.53E-06	9.70E-05	5.34E-07	0.000321202	0.011399209	1.02E-06	1.40E-06	1.90E-08	2.22E-06	3.77E-07	0.000366796	4.44E-07	0.013737657	0.001923699	8.03E-07	3.55E-05
FABP5	0.000114827	5.97E-05	3.63E-05	0.000151164	0.001283878	0.001289748	0.000163649	0.003878298	0.000566032	0.000275177	0.003445324	0.000100169	8.66E-05	4.87E-05	0.000118323	0.000292395	0.000589497	0.000145186	5.38E-05	0.000654421
PRDX5	0.002895718	0.005174244	0.001263798	0.003593738	0.003155041	0.003785196	0.002136088	0.003717397	0.005977803	0.003539279	0.002674143	0.001220498	0.003312743	0.003918137	0.00281322	0.001963187	0.006755731	0.001696784	0.006230708	0.004171161
PRDX4	0.001569095	0.000929426	0.000706885	0.001766786	0.001670079	0.001218815	0.001418317	0.001230184	0.001844285	0.002200982	0.000813168	0.000591979	0.000666237	0.001976131	0.000962493	0.001353441	0.002020099	0.001437389	0.000791865	0.001377668
FABP7	0.003198257	2.65E-05	2.42E-05	7.69E-05	0.000268976	0.000233826	0.000660537	2.65E-06	8.98E-07	0.005661207	3.65E-06	3.88E-08	0.001331492	1.42E-06	1.14E-06	2.50E-06	2.38E-07	2.47E-06	6.23E-07	1.42E-05
PREX1	0.000211309	9.28E-05	2.61E-05	0.000102928	8.86E-05	7.55E-05	0.00045703	5.95E-05	6.36E-05	0.000636016	4.80E-05	0.00085528	0.000577772	0.000118017	8.91E-05	5.07E-05	6.58E-05	0.000122581	0.000112926	9.23E-05
FAHD2B	3.61E-05	4.13E-05	1.65E-05	7.85E-05	0.000110553	7.43E-05	0.000147638	6.25E-05	5.90E-05	0.000133076	5.17E-05	6.69E-05	8.42E-05	0.000106902	3.92E-05	4.63E-05	6.54E-05	4.82E-05	9.08E-06	0.000111836
FAIM2	2.79E-06	2.32E-06	3.22E-07	1.23E-05	3.49E-06	4.63E-06	2.46E-05	6.78E-06	3.19E-05	0.000344487	1.68E-06	9.95E-08	0.001184378	2.88E-05	1.85E-05	2.51E-05	3.46E-05	1.48E-05	2.51E-06	3.06E-05
FAM101B	0.000201891	2.69E-05	1.36E-05	5.92E-05	6.44E-05	6.22E-05	7.98E-05	3.42E-05	4.52E-05	0.000129616	6.36E-05	0.001540031	7.18E-05	4.46E-05	7.37E-05	3.74E-05	4.60E-05	7.55E-05	8.36E-05	5.06E-05
PRICKLE3	4.03E-05	3.65E-05	1.07E-05	6.63E-05	0.000120849	0.000100815	5.36E-05	8.76E-05	7.97E-05	3.16E-05	8.42E-05	0.000122977	8.12E-06	0.000277826	5.08E-05	3.07E-05	9.19E-05	0.000145539	4.23E-05	7.79E-05
FAM102B	5.34E-05	2.87E-05	9.13E-06	5.11E-05	5.20E-05	5.45E-05	0.000156589	4.78E-05	9.16E-05	5.42E-05	3.10E-05	0.000224176	5.51E-05	3.77E-05	6.73E-05	3.03E-05	7.57E-05	0.000162007	3.86E-05	3.38E-05
PRIMA1	0.000138409	4.11E-06	4.13E-07	2.56E-06	2.41E-05	4.84E-06	1.38E-05	3.76E-05	3.32E-06	5.95E-05	2.01E-05	1.63E-07	5.03E-05	0.000179314	1.12E-05	1.36E-05	1.93E-06	3.62E-05	4.16E-06	2.39E-05
FAM107B	0.000632595	0.000508171	0.00015211	0.000576736	0.000209047	0.000270147	0.000401494	0.000213973	0.000165338	0.00018894	9.88E-05	0.001028292	0.000340269	0.000188582	0.000330299	0.00022014	0.000127619	0.000509177	0.000107992	0.000259169
PRKAR2B	2.28E-05	3.45E-05	3.30E-06	5.28E-05	3.49E-05	3.68E-05	0.000188088	2.31E-05	2.33E-05	8.47E-05	1.46E-05	0.000352718	0.00010008	7.85E-05	3.60E-05	6.35E-05	1.89E-05	6.14E-05	1.55E-05	2.48E-05
PRKCA	5.84E-05	0.000123416	2.45E-05	5.55E-05	2.61E-05	3.75E-05	1.47E-05	2.48E-05	5.66E-05	0.000169905	2.00E-05	0.000123416	0.000372176	5.01E-05	6.32E-05	3.59E-05	5.33E-05	0.000143198	1.52E-05	2.74E-05
PRKCB	2.98E-05	1.62E-05	3.58E-06	3.37E-05	2.45E-05	1.94E-05	1.99E-05	9.75E-06	1.19E-05	5.36E-05	1.22E-05	0.001261987	0.000218442	1.48E-05	2.60E-05	1.62E-05	9.16E-06	6.19E-05	1.84E-05	8.78E-06
PRKCI	0.00010511	0.000163743	2.11E-05	0.000194314	0.000295248	0.000158231	0.000160128	0.00023352	0.000130975	9.13E-05	0.000138448	0.000208402	8.00E-05	0.000847389	0.000150438	0.000155824	0.000122717	0.000364324	0.000186985	0.000171274
PRKD1	6.99E-05	7.99E-05	5.19E-06	3.05E-05	2.60E-05	2.56E-05	2.01E-05	1.10E-05	1.26E-05	0.000123411	8.89E-06	2.05E-06	0.000106224	2.88E-05	3.60E-05	0.000132913	1.25E-05	1.82E-05	2.74E-05	2.18E-05
PRKY	1.04E-05	3.31E-06	1.13E-06	8.84E-06	2.22E-05	1.89E-05	2.95E-07	3.15E-07	9.09E-06	6.01E-06	9.75E-06	0.000141249	5.68E-06	5.50E-08	7.88E-06	9.09E-06	7.56E-06	1.04E-05	2.30E-06	3.59E-06
FAM123A	1.98E-07	4.81E-07	4.07E-09	2.03E-07	1.53E-06	2.69E-07	7.32E-07	4.05E-08	6.23E-08	6.02E-05	1.11E-07	2.16E-08	0.00024123	1.05E-07	3.64E-07	1.88E-07	2.06E-08	1.78E-07	5.53E-07	4.10E-07
PRLR	2.58E-05	1.67E-05	1.40E-05	1.54E-05	1.21E-05	5.27E-06	0.000324054	1.05E-05	2.84E-05	8.99E-07	3.88E-06	2.92E-05	1.18E-06	7.23E-06	1.18E-05	1.05E-05	2.83E-05	2.95E-05	1.05E-06	1.90E-05
FAM125B	6.08E-05	7.15E-05	2.90E-05	9.63E-05	6.54E-05	7.27E-05	7.21E-05	4.36E-05	8.33E-05	0.000273448	3.39E-05	0.000175063	0.000415961	6.35E-05	4.46E-05	6.52E-05	9.72E-05	6.87E-05	0.000131465	7.85E-05
FAM131B	6.40E-06	4.80E-06	4.23E-07	3.44E-06	5.65E-06	6.84E-06	1.06E-05	5.18E-06	2.21E-05	0.000293982	3.46E-06	1.35E-05	0.000296913	6.13E-06	9.47E-06	2.62E-06	1.83E-05	1.66E-05	1.99E-06	4.87E-06
PROC	2.10E-05	0.000238578	0.000659648	2.97E-05	1.19E-05	1.39E-05	4.96E-06	1.65E-05	1.41E-05	4.98E-06	1.56E-05	9.11E-06	2.44E-06	7.38E-06	2.98E-05	1.11E-05	1.81E-05	3.48E-05	6.56E-06	1.56E-05
PRODH2	0.000132358	6.48E-05	0.000165371	8.18E-07	2.91E-08	2.07E-08	2.60E-08	3.69E-08	1.42E-07	1.24E-09	2.14E-08	2.91E-09	1.67E-08	1.08E-07	4.32E-06	1.30E-08	4.93E-08	1.94E-06	2.54E-08	8.79E-07
FAM134B	0.000474079	0.000599204	2.03E-05	4.65E-05	4.25E-05	1.76E-05	0.000174355	2.55E-05	0.000106614	0.000191311	2.74E-05	5.51E-05	0.000170283	4.48E-05	8.89E-05	8.51E-05	0.000103877	0.000166755	7.81E-05	4.19E-05
FAM135A	9.54E-05	0.000106346	1.32E-05	8.30E-05	1.00E-04	6.19E-05	3.31E-05	8.71E-05	0.00012418	9.26E-05	8.32E-05	0.000186085	0.000100625	6.31E-05	9.14E-05	0.000144337	0.000107012	0.000209542	3.41E-05	7.26E-05
PROM2	5.24E-05	0.00011608	8.87E-06	0.000316264	0.000434289	0.000867179	0.000520857	0.000697178	0.000104397	6.51E-06	0.000532205	5.51E-06	7.52E-06	0.000464303	0.000346084	0.000258999	7.95E-05	0.00028536	0.00032471	0.000289224
FAM13A	0.000458571	0.000195254	2.76E-05	0.000189921	7.79E-05	0.000123923	6.53E-05	5.91E-05	0.000142934	0.000103948	3.42E-05	0.000188939	0.000136031	9.82E-05	9.06E-05	8.90E-05	0.000131433	9.67E-05	0.000234477	7.88E-05
FAM13C	4.20E-05	7.84E-06	3.53E-06	1.49E-05	9.95E-06	1.09E-05	1.39E-05	3.44E-06	7.04E-06	4.41E-05	7.61E-06	8.67E-07	0.000158985	1.54E-05	1.66E-05	0.000119182	6.60E-06	2.95E-05	1.92E-05	1.14E-05
FAM149A	0.000268326	0.00025588	3.13E-05	4.60E-05	1.57E-05	2.49E-05	1.57E-05	2.56E-05	2.83E-05	7.60E-05	7.01E-06	9.11E-07	0.000112415	2.84E-05	6.23E-05	5.88E-05	2.46E-05	4.97E-05	1.62E-05	0.000108181
PRR15L	5.81E-05	0.000467949	4.11E-05	0.000489771	8.78E-05	0.000128433	0.000452095	0.000230926	0.001158521	4.04E-07	2.02E-05	1.18E-05	6.57E-07	0.00027798	0.000556133	0.000408593	0.001187764	0.000902171	0.000386004	0.000281755
FAM167B	0.0003542	8.29E-05	2.61E-05	5.43E-05	3.93E-05	7.40E-05	5.28E-05	4.83E-05	4.44E-05	1.70E-05	2.84E-05	6.21E-06	1.09E-05	3.25E-05	7.60E-05	5.84E-05	4.66E-05	7.20E-05	0.000148179	6.33E-05
FAM171A1	9.91E-05	0.00026621	7.04E-05	4.92E-05	8.31E-05	4.34E-05	8.66E-05	4.32E-05	0.00017732	0.00016	3.65E-05	8.90E-05	0.000428108	0.000275147	9.20E-05	0.000160923	0.000198034	0.000187021	5.15E-05	0.000221906
FAM171A2	6.24E-06	2.09E-05	3.59E-06	2.72E-05	2.09E-05	2.36E-05	1.61E-05	2.75E-05	3.62E-06	7.24E-05	9.35E-06	1.78E-05	0.000134323	0.000287107	7.90E-06	7.91E-06	3.49E-06	1.58E-05	6.38E-05	0.000138568
FAM171B	2.88E-05	1.84E-05	3.06E-06	2.90E-05	5.84E-05	3.69E-05	5.37E-05	1.13E-05	9.53E-06	0.000280962	1.52E-05	3.36E-05	0.000492356	4.68E-05	2.59E-05	2.27E-05	8.26E-06	3.30E-05	2.02E-05	3.88E-05
PRR5L	4.74E-05	2.37E-05	9.44E-06	4.39E-05	6.02E-05	2.69E-05	3.24E-05	4.29E-05	0.000119404	7.24E-05	3.50E-05	0.000171352	6.27E-05	6.40E-05	5.37E-05	7.21E-06	0.000127144	4.67E-05	1.53E-05	5.90E-05
PRR7	2.46E-05	4.31E-05	1.13E-05	2.53E-05	3.20E-05	3.88E-05	3.24E-05	3.13E-05	8.38E-05	0.000112784	2.52E-05	7.64E-05	5.50E-05	0.000329319	2.73E-05	2.27E-05	0.000110611	0.000177778	1.79E-05	0.000129994
FAM174B	7.32E-05	6.57E-05	2.09E-05	0.000180997	8.05E-05	0.000359066	0.000342158	8.68E-05	7.72E-05	2.82E-05	2.39E-05	3.08E-05	4.25E-05	0.000179145	0.000149594	0.000598627	6.60E-05	9.99E-05	0.000383989	0.000332435
FAM176A	0.000202452	0.000294483	0.000104339	0.000156924	6.83E-05	3.30E-05	3.89E-05	2.48E-05	5.74E-05	2.37E-05	4.95E-05	6.13E-07	9.88E-06	0.000116037	5.67E-05	2.78E-06	5.61E-05	2.89E-05	0.000113407	7.25E-05
FAM176B	0.000230651	0.000161371	4.43E-05	0.000159347	0.000116612	0.000183789	0.000330278	0.000120621	0.000120215	0.000240962	9.39E-05	0.000319981	5.16E-05	0.000532246	0.000189941	0.000107726	0.000143555	0.000225454	0.000186865	0.000257859
FAM181A	2.67E-08	1.23E-07	3.63E-08	5.77E-06	6.27E-06	2.54E-06	2.64E-07	7.83E-06	4.01E-08	0.000196709	1.72E-06	1.23E-07	6.82E-05	9.91E-05	1.04E-07	4.17E-08	1.07E-08	3.46E-07	1.73E-05	4.51E-05
PRSS22	2.26E-06	1.40E-05	1.35E-05	0.000205261	0.000230849	0.00031907	9.38E-05	0.000357258	0.000159322	2.35E-07	0.00022601	1.51E-07	1.50E-07	0.000117794	0.000289621	7.47E-05	0.000178002	0.000239399	9.51E-05	0.000157352
FAM181B	2.10E-06	3.53E-06	2.07E-07	1.14E-06	1.87E-05	2.93E-05	7.99E-06	1.17E-05	1.35E-06	0.0006809	8.25E-06	6.27E-07	0.000950126	2.44E-05	3.12E-06	4.25E-06	7.99E-07	4.24E-06	8.30E-06	3.05E-05
PRSS3	1.59E-05	3.60E-06	7.86E-05	9.31E-05	6.57E-05	0.000171141	1.06E-05	0.000113111	0.001542922	3.05E-05	0.000137369	5.35E-05	5.95E-05	2.29E-05	0.004198495	3.56E-06	0.001870019	0.00108381	2.39E-05	4.16E-05
PRSS23	0.00141335	0.000271239	8.81E-05	0.000872953	0.000602611	0.000687317	0.001438918	0.000478559	0.000862776	0.000420485	0.000589293	2.14E-05	0.000143166	0.000713474	0.000925868	0.000575684	0.000962353	0.000635519	0.001716566	0.000472185
FAM189A2	2.83E-05	1.94E-05	1.38E-06	5.31E-05	2.00E-05	1.37E-05	6.37E-05	2.92E-05	4.52E-06	0.000150695	1.36E-05	9.12E-07	0.000248156	3.39E-05	2.17E-05	0.000233964	3.59E-06	4.74E-05	0.000464516	9.76E-05
FAM192A	0.000397201	0.00046688	0.000106179	0.000375499	0.000415159	0.000422868	0.000418928	0.000404024	0.000397981	0.000525542	0.00020947	0.001098075	0.000865244	0.000327684	0.000321082	0.000240687	0.000439705	0.000263292	0.000391454	0.000338141
PRUNE2	0.000579193	0.000525111	2.39E-06	3.49E-05	1.57E-05	3.34E-05	2.45E-05	9.59E-06	0.000102595	0.000403355	2.41E-05	4.47E-05	0.0005466	0.000140103	6.91E-05	0.000276316	0.000103064	0.000212282	1.10E-05	2.52E-05
PSAT1	0.000109432	0.000215411	0.000178659	0.000180831	0.000502524	0.000214334	0.000114813	0.000272386	0.000335527	0.001283161	0.000243594	4.58E-05	0.001727816	0.001069507	5.26E-05	0.00017416	0.000338596	0.000325526	8.51E-05	0.000552525
PSCA	2.78E-05	0.00016459	5.29E-06	0.000538803	0.000221693	0.015123879	0.000171678	0.000509148	6.78E-05	2.59E-06	0.00017282	4.41E-06	3.87E-06	8.36E-05	0.002249169	0.002148225	3.41E-05	0.002727483	1.20E-06	0.000107668
PSD2	3.04E-06	1.09E-06	2.35E-07	7.76E-07	9.09E-07	3.24E-06	1.44E-06	6.74E-07	7.52E-07	0.000258069	3.28E-07	3.36E-06	0.000550096	6.46E-06	8.00E-07	4.96E-07	5.49E-07	1.03E-06	2.32E-06	2.12E-06
FAM198B	0.000323133	3.70E-05	1.65E-05	0.000159616	8.81E-05	0.000101	0.000643278	3.65E-05	0.000118714	0.000285319	7.82E-05	0.000272682	0.000197175	8.40E-05	0.000208287	0.00022423	0.000116171	0.000262024	9.97E-05	0.000100769
FAM25A	6.84E-07	4.72E-06	1.11E-07	3.73E-06	4.97E-05	0.000184235	5.02E-05	9.39E-05	3.91E-06	2.29E-08	0.00084569	1.19E-07	6.60E-08	1.41E-06	6.58E-06	1.56E-07	1.60E-06	2.72E-05	4.40E-07	8.82E-06
FAM27B	1.91E-06	1.89E-06	2.98E-07	6.20E-07	3.08E-07	3.02E-07	3.14E-07	2.55E-06	1.02E-05	4.22E-06	4.61E-07	2.20E-08	1.57E-07	1.78E-06	1.07E-06	4.47E-07	9.13E-06	1.84E-06	1.05E-07	4.57E-05
FAM35B2	1.60E-05	2.42E-05	8.67E-06	9.32E-06	7.91E-06	9.40E-06	1.40E-05	8.15E-06	3.35E-05	8.12E-06	5.83E-06	3.68E-05	9.45E-06	1.48E-05	6.77E-06	1.27E-05	2.82E-05	1.29E-05	8.85E-06	5.11E-05
FAM3D	3.07E-06	1.98E-05	1.13E-06	5.08E-05	4.56E-05	0.000166679	3.14E-05	0.000142059	0.00204327	2.08E-06	6.70E-05	6.70E-07	5.21E-07	1.00E-05	0.000442803	0.000254745	0.002559864	0.000662531	9.44E-06	4.52E-05
PSMC3IP	3.10E-05	6.42E-05	1.37E-05	4.99E-05	7.62E-05	8.54E-05	5.74E-05	0.000144037	4.28E-05	0.00012232	5.65E-05	7.21E-05	6.69E-05	4.36E-05	2.70E-05	2.47E-05	4.04E-05	4.55E-05	2.83E-05	7.21E-05
PSMC6	0.000393058	0.000318775	0.000150994	0.000531226	0.000559102	0.00043937	0.000515393	0.000459459	0.000431617	0.000362101	0.000245386	0.000826745	0.000392091	0.000327034	0.000353107	0.00030964	0.000414662	0.00034672	0.000406244	0.000399114
FAM46B	1.28E-05	1.89E-05	1.70E-06	3.00E-05	4.80E-05	4.45E-05	9.67E-05	0.00015449	7.61E-06	3.33E-05	0.000163572	2.17E-06	8.50E-06	4.62E-05	1.71E-05	3.27E-05	5.81E-06	5.23E-05	2.81E-05	4.76E-05
FAM49A	5.88E-05	2.15E-05	9.58E-06	4.94E-05	5.84E-05	4.44E-05	3.97E-05	2.54E-05	1.66E-05	0.000144792	2.96E-05	0.000275808	0.000183312	5.40E-05	4.37E-05	4.41E-05	1.40E-05	5.61E-05	0.000227425	1.62E-05
FAM55A	1.25E-07	2.49E-07	3.69E-08	2.82E-07	6.85E-08	4.08E-07	1.40E-07	1.08E-06	8.14E-05	2.81E-08	2.44E-08	6.94E-07	4.41E-08	4.01E-08	5.08E-07	8.93E-07	8.01E-05	4.25E-06	2.76E-08	1.87E-07
FAM55D	7.80E-07	5.67E-06	1.37E-07	7.26E-07	7.21E-07	6.29E-07	3.42E-07	1.82E-06	0.000141465	5.44E-08	2.47E-07	1.59E-06	5.68E-08	1.93E-07	1.28E-06	6.41E-06	0.000157771	1.39E-06	3.85E-07	7.55E-07
FAM57B	7.44E-06	1.78E-06	4.58E-07	2.53E-06	2.10E-06	9.37E-06	1.29E-05	2.65E-06	1.26E-06	9.31E-05	3.04E-06	5.32E-06	0.000261169	3.97E-06	2.63E-06	3.20E-06	7.85E-07	1.60E-06	6.54E-07	3.39E-06
PTDSS1	0.00034286	0.000366695	0.00016175	0.000397458	0.001007166	0.000511624	0.000542987	0.000375993	0.000565824	0.000541618	0.000471541	0.001665205	0.000359294	0.000680147	0.000291684	0.000278483	0.000603745	0.00055091	0.000340972	0.000444376
FAM69B	5.79E-05	2.32E-05	3.56E-05	0.00011396	6.06E-05	3.08E-05	4.81E-05	2.74E-05	1.88E-05	0.000200742	1.75E-05	0.000388567	0.000189892	0.000357685	3.25E-05	7.79E-05	2.22E-05	6.31E-05	0.000124237	0.000290329
FAM69C	3.29E-06	2.54E-07	1.06E-06	9.07E-07	8.07E-06	1.54E-06	4.88E-06	1.30E-06	1.59E-06	0.000260252	3.18E-06	5.22E-06	0.000354443	4.99E-06	7.81E-06	1.01E-06	1.15E-06	6.03E-06	1.29E-06	4.88E-06
FAM71D	5.00E-06	8.41E-06	3.11E-06	1.11E-05	1.01E-05	1.14E-05	1.08E-05	8.60E-06	9.97E-06	1.80E-06	9.13E-06	9.04E-06	6.33E-06	1.42E-06	5.84E-06	5.15E-06	1.15E-05	2.55E-06	6.85E-06	2.79E-05
PTGER3	0.000255352	4.89E-05	2.98E-06	8.46E-06	5.79E-06	1.45E-05	0.000102292	3.90E-06	1.40E-05	1.25E-06	7.98E-06	2.75E-05	3.54E-06	3.21E-05	2.12E-05	6.53E-06	1.26E-05	3.80E-05	4.83E-06	1.11E-05
PTGS1	0.000208272	4.43E-05	6.46E-06	5.46E-05	5.27E-05	8.80E-05	5.75E-05	8.31E-05	3.60E-05	0.000143663	0.000116774	0.000298091	5.38E-05	0.000985505	5.26E-05	2.74E-05	4.14E-05	8.46E-05	2.01E-05	0.000201616
PTHLH	0.000397579	7.82E-06	1.20E-05	6.02E-05	0.00124674	0.000260976	0.000145304	0.000304214	1.19E-05	5.76E-05	0.001092905	9.97E-07	2.84E-05	1.43E-05	5.24E-05	9.16E-06	1.40E-05	2.84E-05	1.05E-05	5.21E-05
FAM78A	5.22E-05	3.27E-05	6.64E-06	3.47E-05	2.65E-05	2.17E-05	3.18E-05	1.71E-05	1.68E-05	5.10E-05	1.85E-05	0.000755352	4.51E-05	2.65E-05	3.05E-05	9.21E-06	1.37E-05	4.33E-05	1.76E-05	1.79E-05
FAM7A2	1.79E-06	3.17E-06	1.55E-07	1.59E-06	1.41E-06	8.53E-07	1.24E-06	1.05E-06	1.31E-06	3.38E-06	6.69E-07	9.83E-05	1.60E-06	2.75E-06	1.37E-06	3.75E-07	1.00E-06	2.23E-06	3.83E-06	4.60E-06
PTK6	1.09E-05	2.08E-05	1.17E-05	0.0001224	0.000104967	0.000322876	9.66E-05	0.000138998	0.000308593	5.93E-06	0.000127989	4.05E-05	1.04E-05	3.32E-05	0.000212083	4.98E-05	0.000362784	0.000239863	2.65E-06	3.18E-05
FAM7A3	4.35E-06	8.85E-06	6.34E-07	4.24E-06	3.25E-06	2.36E-06	3.03E-06	2.40E-06	2.77E-06	4.54E-06	1.30E-06	0.000241615	4.43E-06	4.43E-06	3.15E-06	1.11E-06	2.02E-06	3.74E-06	8.17E-06	8.50E-06
PTOV1	0.000713886	0.001247706	0.000379568	0.00072583	0.000789214	0.001168386	0.000959931	0.000862348	0.000629486	0.001407468	0.000484575	0.000849087	0.001372113	0.0017117	0.000737383	0.001280588	0.000649546	0.000879815	0.001161896	0.001992404
FAM83A	1.11E-06	8.45E-06	1.70E-06	0.000599809	0.000320768	0.000456892	3.43E-05	0.00051458	1.02E-05	2.38E-07	0.000750468	3.70E-05	1.65E-07	0.000151822	0.000173698	6.90E-07	6.32E-06	7.74E-05	2.75E-05	2.84E-05
FAM83B	3.21E-06	3.53E-06	1.08E-06	9.10E-06	9.06E-05	5.12E-05	2.78E-05	4.83E-05	4.13E-05	1.49E-08	0.000120445	2.46E-06	3.82E-08	7.09E-06	2.06E-05	3.85E-06	3.70E-05	9.08E-05	1.33E-05	1.05E-05
FAM83C	1.18E-07	1.99E-06	1.09E-07	7.96E-07	6.85E-05	5.71E-05	1.19E-06	8.69E-05	1.34E-06	1.30E-07	0.000137436	3.27E-07	1.04E-07	7.12E-07	7.24E-07	5.31E-07	2.61E-06	3.98E-06	6.98E-08	2.04E-06
FAM83D	2.84E-05	1.47E-05	3.00E-05	8.60E-05	0.000298964	0.000179529	0.000116042	0.000227781	0.000183882	7.07E-05	0.000193316	9.51E-05	1.62E-05	0.000245664	8.07E-05	4.73E-05	0.000203771	0.000373435	5.23E-06	0.000105915
FAM83E	6.50E-07	3.70E-06	1.04E-06	0.000136408	6.17E-05	2.84E-05	5.01E-05	0.000104599	0.000199567	1.09E-06	3.61E-05	1.14E-06	9.15E-07	3.97E-05	0.000172986	3.79E-05	0.000196082	0.0002169	2.13E-06	8.09E-05
FAM83F	1.41E-05	1.98E-05	2.68E-06	3.11E-05	0.000134337	7.60E-05	7.48E-05	7.83E-05	0.000117856	2.29E-07	0.000133201	2.99E-06	1.48E-07	2.66E-05	3.80E-05	6.12E-05	0.000117952	7.76E-05	5.67E-05	4.36E-05
FAM83G	1.03E-05	1.80E-05	1.89E-05	3.85E-05	7.79E-05	3.85E-05	3.35E-05	6.39E-05	6.60E-05	3.31E-06	0.000156202	3.75E-05	1.06E-06	3.95E-05	3.84E-05	1.96E-05	6.51E-05	0.000133258	4.36E-05	2.43E-05
FAM84A	8.95E-05	8.06E-05	5.71E-06	6.68E-05	0.000292635	0.000341034	7.03E-05	0.000192502	0.000770667	0.000232015	0.000154119	1.15E-05	0.000127038	0.000126698	4.68E-05	0.000252344	0.000832697	0.000328376	0.000105651	0.000194219
PTPN3	0.000109775	0.000192618	3.17E-05	7.54E-05	6.71E-05	6.70E-05	7.60E-05	7.30E-05	0.000114689	8.25E-06	5.30E-05	7.36E-07	9.69E-06	7.01E-05	5.91E-05	6.01E-05	0.000111208	9.13E-05	7.39E-05	8.17E-05
PTPRB	0.000192011	1.74E-05	7.78E-06	4.32E-05	2.09E-05	2.19E-05	3.52E-05	1.36E-05	4.50E-05	2.23E-05	1.02E-05	8.30E-06	6.88E-05	1.07E-05	3.92E-05	2.28E-05	3.95E-05	6.25E-05	5.69E-05	1.80E-05
PTPRH	1.03E-05	1.28E-05	4.51E-05	5.00E-05	2.38E-05	2.06E-05	4.72E-06	4.79E-05	0.000122026	9.31E-06	1.80E-05	8.12E-06	9.43E-06	7.25E-06	0.000170107	7.60E-07	0.000105725	0.000193194	6.80E-07	1.55E-05
PTPRM	0.000470765	0.000286024	3.91E-05	0.000111682	5.92E-05	0.000156622	0.000106344	3.59E-05	4.17E-05	7.54E-05	3.49E-05	6.73E-05	0.000121879	9.46E-05	0.000123161	0.000137281	4.05E-05	0.00010791	0.000581456	0.000125192
PTPRN2	0.000106408	0.000143377	7.92E-06	8.19E-05	2.98E-05	2.86E-05	9.22E-05	1.56E-05	0.000143665	0.000443575	1.33E-05	4.24E-05	0.000606254	2.69E-05	0.000266823	0.000485231	0.000150358	0.000164239	0.00020615	1.88E-05
PTPRS	0.000111632	0.000123831	1.54E-05	8.53E-05	0.000211992	0.000119724	0.000140526	0.000120802	2.30E-05	0.000409656	9.92E-05	7.77E-05	0.000509581	0.000427558	7.46E-05	0.000189158	2.06E-05	9.35E-05	0.000154213	0.000313254
FANCL	8.89E-05	7.75E-05	3.07E-05	0.00011124	0.000159796	0.000170705	0.000141182	0.000210457	0.000112725	0.000181327	7.19E-05	0.000277372	0.000152378	0.000151675	9.52E-05	7.71E-05	0.000112669	0.000108476	0.000141656	0.000117058
PTPRZ1	1.38E-06	4.59E-07	3.99E-07	2.64E-05	0.00026055	3.03E-05	1.56E-05	7.11E-05	1.03E-06	0.005000478	0.000179833	1.99E-07	0.004380654	1.19E-06	8.86E-06	6.19E-06	1.53E-06	2.31E-05	4.17E-07	3.69E-06
FAR2	4.87E-05	2.42E-05	4.24E-06	3.04E-05	2.65E-05	7.38E-05	7.24E-05	1.72E-05	0.000187206	7.66E-05	1.35E-05	0.000296807	3.71E-05	4.01E-05	4.05E-05	6.60E-06	0.000177334	0.000130996	1.63E-05	3.87E-05
PTTG1	0.000158344	0.000112508	0.000174177	0.000525301	0.000870109	0.000864513	0.000521339	0.00154569	0.00078749	0.000856051	0.000851878	0.000678218	0.000174158	0.001128282	0.000240638	7.60E-05	0.000791823	0.000808415	0.000792517	0.000841085
PTTG2	1.16E-06	8.86E-07	4.25E-07	2.01E-06	1.45E-06	3.01E-06	1.22E-06	3.06E-06	2.16E-06	2.04E-06	1.08E-05	2.01E-05	1.79E-06	1.04E-06	1.11E-06	5.90E-07	2.10E-06	2.18E-06	1.64E-06	2.33E-06
PTTG3P	1.31E-06	8.81E-07	1.27E-06	7.43E-06	8.36E-06	7.03E-06	4.45E-06	1.35E-05	7.20E-06	1.95E-06	5.05E-05	5.03E-05	2.16E-06	9.69E-07	1.65E-06	1.08E-06	5.93E-06	2.65E-06	7.77E-06	4.52E-06
FASN	0.000104481	0.000203465	0.000611725	0.000655483	0.000656819	0.000857913	0.001998624	0.000432503	0.000740673	0.000369092	0.000356771	0.000693056	0.000608673	0.000937932	0.000190605	0.002414863	0.000779954	0.000972831	0.000117512	0.000771192
PURA	0.000127596	7.32E-05	1.70E-05	6.60E-05	5.63E-05	5.66E-05	7.81E-05	5.08E-05	5.81E-05	7.13E-05	4.67E-05	0.000200556	0.000109916	0.000116161	5.46E-05	7.33E-05	5.05E-05	0.000156903	9.27E-05	5.23E-05
FAT1	0.000843039	0.001640442	0.000183944	0.000429493	0.00053057	0.000579731	0.000414508	0.000463875	0.001162063	0.000420697	0.000556969	1.18E-05	0.000426865	0.000269237	0.000615017	0.000558718	0.000973638	0.000969457	0.000211408	0.000373854
FAT2	1.62E-06	3.35E-06	1.62E-07	9.50E-06	0.000234089	0.000129243	1.83E-05	0.000261677	8.29E-07	7.29E-07	0.000337707	1.50E-05	1.32E-06	5.88E-05	5.66E-06	1.11E-05	3.56E-07	7.06E-06	7.82E-06	3.34E-05
PURG	2.39E-06	1.37E-05	1.61E-07	9.09E-07	1.58E-06	1.04E-06	1.38E-06	6.01E-07	6.03E-07	3.83E-05	5.15E-07	7.46E-06	4.73E-05	4.79E-06	2.02E-06	9.44E-07	3.55E-07	1.44E-06	4.98E-07	1.82E-06
PVRL1	4.94E-05	7.04E-05	2.01E-05	0.000125036	0.001073595	0.000691951	0.000155549	0.000513868	0.000227795	0.000105952	0.000759988	0.000256954	0.000204652	0.000122841	0.000106264	9.24E-05	0.000244021	0.00025765	3.65E-05	0.000132057
PVRL4	7.15E-06	2.37E-05	5.20E-06	0.000274868	0.00041922	0.000918858	0.000390471	0.000596377	7.97E-05	2.69E-06	0.000356362	5.23E-06	5.67E-07	0.000128382	0.000229984	0.000117915	8.01E-05	8.20E-05	0.000129109	0.000196759
PYCR1	8.58E-05	0.000168479	9.07E-05	0.000977881	0.000680778	0.000501759	0.000892177	0.000363354	0.000974988	0.000390196	0.000299465	0.000188146	0.000347355	0.000623262	0.000319626	0.001148426	0.00098718	0.000874239	6.21E-05	0.000724163
FBXL5	0.001197563	0.000579108	0.000110914	0.000346024	0.000289337	0.000280653	0.000461486	0.000198923	0.000202244	0.000738803	0.000185194	0.001126353	0.000506524	0.000433055	0.000271675	0.000384831	0.000181704	0.000337519	0.00046157	0.000240789
FBXO17	0.000669455	0.000319362	8.98E-05	4.27E-05	9.47E-05	4.34E-05	5.07E-05	6.05E-05	1.63E-05	0.000172312	4.32E-05	9.06E-07	4.85E-05	0.000174316	5.13E-05	3.80E-05	2.14E-05	4.58E-05	6.94E-06	6.42E-05
QKI	0.000369561	0.000209521	5.84E-05	0.000234506	0.000219696	0.000157674	0.000206911	0.000135518	6.89E-05	0.00173663	0.000156583	0.000732926	0.002252746	0.00026876	0.000142063	8.79E-05	5.55E-05	0.000193057	0.000129579	0.00012763
FBXO25	0.000145575	0.000155856	5.25E-05	9.41E-05	9.12E-05	8.36E-05	0.000127077	8.15E-05	0.000112114	9.09E-05	6.43E-05	0.000130986	9.15E-05	0.000113232	7.24E-05	0.000340728	0.000106075	0.000132602	0.000139462	0.000108462
FBXO27	5.61E-05	5.45E-05	2.67E-05	3.62E-05	0.000230443	0.000141198	4.89E-05	8.85E-05	4.00E-06	3.00E-05	7.36E-05	9.92E-07	4.20E-05	9.02E-05	1.98E-05	2.74E-05	5.82E-06	2.36E-05	1.12E-05	3.45E-05
RAB13	0.001291102	0.001348315	0.000402378	0.001020024	0.000963781	0.001195359	0.001348985	0.001089779	0.000604385	0.001024957	0.000445984	0.00057494	0.000833884	0.000955794	0.000985818	0.001012882	0.000641065	0.000946172	0.001215624	0.001203362
RAB17	0.000308817	0.000370413	0.00015559	0.000152967	4.94E-05	6.22E-05	0.000152222	7.19E-05	0.000131165	5.75E-06	1.08E-05	2.47E-06	3.29E-06	0.000126092	0.000140567	0.000171602	0.00014196	0.000104987	0.000208429	0.000169881
RAB25	3.68E-05	0.000174682	6.50E-05	0.001464919	0.001159832	0.001775587	0.001522483	0.001521989	0.001778453	5.65E-07	0.000903449	1.58E-06	1.48E-06	0.001168376	0.001181318	0.00084932	0.001823588	0.001792104	0.001185978	0.00146479
RAB27A	0.000111419	4.90E-05	3.52E-05	0.000244457	0.000111682	6.96E-05	0.00010809	8.80E-05	8.68E-05	5.55E-05	6.63E-05	0.0008951	1.93E-05	8.44E-05	0.000118027	0.00028738	8.09E-05	0.000190133	0.000503632	5.03E-05
RAB30	2.70E-05	1.54E-05	5.49E-06	3.13E-05	4.72E-05	1.74E-05	0.00014628	1.25E-05	2.56E-05	4.67E-05	2.54E-05	2.83E-05	7.90E-05	2.25E-05	1.80E-05	3.03E-05	2.24E-05	5.70E-05	3.00E-05	1.40E-05
RAB34	0.000601442	0.001245818	8.54E-05	0.000838796	0.000693602	0.00058655	0.0005805	0.00065399	0.000117415	0.000666424	0.000465419	0.00058936	0.000139609	0.001178838	0.000411314	0.000245495	0.000129595	0.000396774	0.001319452	0.001194366
RAB36	9.89E-05	0.000192726	2.54E-06	3.44E-05	3.70E-05	2.94E-05	4.66E-05	2.55E-05	3.17E-05	7.28E-05	1.95E-05	6.60E-06	2.91E-05	8.85E-05	3.74E-05	3.48E-05	3.87E-05	3.75E-05	0.000118043	0.00010953
RAB39B	6.26E-06	4.45E-06	4.95E-07	7.53E-06	9.01E-06	4.95E-06	1.42E-05	2.44E-06	1.87E-06	8.87E-05	2.33E-06	2.55E-05	9.40E-05	2.31E-05	7.73E-06	2.56E-05	1.55E-06	6.84E-06	1.86E-05	7.63E-06
FCN3	0.000324751	2.35E-05	4.03E-05	0.000110469	7.95E-05	2.10E-05	1.44E-05	1.68E-05	1.14E-05	1.75E-05	8.68E-06	1.25E-06	2.33E-06	1.52E-05	2.40E-05	5.72E-06	1.14E-05	1.36E-05	5.47E-05	2.38E-05
RAB3B	1.61E-06	1.13E-05	3.68E-06	8.86E-06	2.15E-05	7.48E-06	7.72E-06	3.47E-06	7.30E-06	3.46E-06	8.76E-06	1.17E-06	6.01E-06	7.65E-06	1.65E-05	0.000170542	4.64E-06	2.74E-05	3.00E-07	1.03E-05
FCRLB	1.51E-05	7.44E-05	3.11E-06	9.09E-06	1.22E-05	0.000119048	4.99E-05	5.67E-06	5.53E-06	2.01E-05	4.76E-06	1.36E-05	1.56E-05	2.51E-05	5.97E-06	2.29E-06	6.18E-06	1.27E-05	1.43E-05	5.06E-06
FER1L4	0.000105793	7.78E-05	7.62E-06	8.35E-05	4.89E-05	0.001049377	2.66E-05	6.47E-05	0.000104445	1.86E-05	1.01E-05	2.11E-05	2.39E-06	2.91E-05	0.000166331	6.54E-06	0.000147067	0.000101701	2.45E-05	7.91E-05
FERMT1	1.07E-05	2.60E-05	8.10E-06	8.86E-05	0.00024798	0.000207322	1.83E-05	0.000135934	0.000848247	8.09E-05	0.000284537	1.51E-05	0.000249543	2.89E-05	0.000163912	3.31E-05	0.000829339	0.000437672	1.23E-05	3.62E-05
FEV	1.81E-07	8.51E-08	1.21E-07	1.05E-06	2.92E-07	6.65E-07	3.67E-07	2.44E-07	1.33E-06	7.72E-06	5.03E-08	1.18E-06	3.57E-06	5.47E-07	3.87E-05	8.39E-05	1.04E-06	4.33E-05	6.45E-08	5.13E-07
FEZ1	8.09E-05	3.01E-05	1.80E-05	5.08E-05	0.000173783	0.000149698	4.06E-05	6.02E-05	3.48E-05	0.003448409	0.000212231	2.88E-05	0.003633021	4.05E-05	8.66E-05	4.70E-05	3.66E-05	7.81E-05	2.43E-05	3.71E-05
RABEP1	0.000144976	0.000153393	3.36E-05	0.000113768	0.000124029	0.000105083	0.000446494	8.97E-05	9.30E-05	0.000224479	9.59E-05	0.000500461	0.000299948	0.000103971	0.000100921	0.000199034	8.24E-05	0.000175917	0.000138752	0.000104309
FGA	0.00057141	3.53E-05	0.018620507	0.001813255	0.000115888	3.54E-06	1.73E-05	1.68E-05	4.00E-06	1.79E-08	1.49E-06	1.82E-08	2.15E-07	1.09E-06	0.000222443	1.01E-06	9.78E-06	7.01E-05	6.93E-07	8.54E-06
FGB	0.001167846	0.000295034	0.013160633	0.00134597	0.000104191	5.45E-06	7.69E-05	4.16E-05	6.48E-06	3.94E-08	1.33E-06	1.44E-07	2.09E-07	2.43E-07	0.000124432	1.80E-06	1.34E-05	7.74E-05	5.63E-07	1.23E-05
FGD3	5.68E-05	4.90E-05	1.41E-05	6.46E-05	5.85E-05	0.000179224	0.000271341	5.71E-05	5.25E-05	5.06E-05	4.10E-05	0.000742036	4.94E-05	5.52E-05	6.62E-05	1.70E-05	5.52E-05	6.16E-05	5.07E-05	5.86E-05
FGF18	3.57E-06	1.70E-06	5.48E-07	1.23E-05	4.03E-06	4.16E-06	7.08E-06	7.61E-06	1.01E-05	3.14E-06	2.10E-06	3.55E-06	1.90E-06	0.000215412	1.10E-05	2.91E-06	1.31E-05	2.15E-05	6.76E-06	0.000154451
RAD54L	1.07E-05	1.04E-05	9.18E-06	3.63E-05	7.69E-05	7.19E-05	4.25E-05	0.000106935	7.29E-05	4.55E-05	4.69E-05	0.000145362	1.45E-05	8.29E-05	1.58E-05	6.36E-06	7.14E-05	5.59E-05	7.15E-06	8.15E-05
FGFBP1	1.33E-06	1.78E-05	5.40E-07	0.000129223	0.001002477	0.000467801	2.90E-05	0.001244985	0.000115129	6.48E-08	0.002274521	1.13E-07	4.54E-07	3.82E-05	0.00011359	1.14E-05	9.89E-05	0.000124859	9.92E-05	8.89E-05
FGFR4	0.000231406	0.000539219	0.00032776	5.36E-05	3.49E-05	2.25E-05	8.12E-05	3.32E-05	0.000436485	1.01E-05	1.93E-05	7.41E-06	7.18E-06	6.07E-05	0.000162381	8.20E-06	0.000549837	0.000425993	2.55E-06	0.000118858
FGG	0.000902567	5.94E-05	0.014183275	0.003174186	0.000386134	8.32E-06	7.16E-05	1.37E-05	1.33E-06	4.23E-07	1.97E-06	4.83E-09	1.89E-07	1.58E-06	0.000110015	7.20E-07	4.19E-06	5.40E-05	4.85E-07	6.00E-06
FGL1	9.83E-06	1.36E-06	0.004448593	0.000468297	2.84E-05	1.23E-06	9.85E-06	8.44E-06	3.48E-06	5.68E-06	1.44E-06	4.32E-07	3.42E-06	2.16E-07	8.83E-05	2.53E-05	4.49E-06	0.000111552	3.01E-07	1.13E-05
FHL5	9.01E-05	5.62E-06	1.29E-06	1.13E-05	5.40E-06	4.83E-06	9.79E-06	1.56E-06	4.82E-06	2.22E-05	2.79E-06	6.67E-08	2.05E-05	2.25E-06	2.13E-05	6.31E-06	4.46E-06	1.70E-05	1.35E-05	2.62E-06
RAMP2	0.000974464	0.000165465	9.67E-05	0.000229597	0.000186951	0.000233042	0.000460919	0.000166372	0.000143576	0.000475763	0.000108943	9.97E-06	0.000377542	0.000338829	0.000276571	0.000179224	0.000163612	0.000652482	0.000490953	0.000303389
RAMP3	0.000737491	9.21E-05	4.51E-05	0.000113193	8.91E-05	0.000129298	0.00029088	7.57E-05	9.25E-05	0.000240658	7.34E-05	5.42E-06	0.000136572	3.56E-05	0.000191365	0.000118988	9.95E-05	0.000140677	0.000422681	0.000204267
RAPGEF3	8.96E-05	0.000156209	6.76E-06	4.73E-05	2.40E-05	5.46E-05	5.30E-05	5.01E-05	3.36E-05	5.30E-05	3.64E-05	9.42E-05	0.000116222	0.000296644	7.65E-05	5.08E-05	3.24E-05	5.09E-05	0.000448794	9.33E-05
RAPGEFL1	1.83E-05	2.07E-05	1.19E-05	4.35E-05	0.000275022	0.000388402	7.74E-05	0.000365639	0.000255164	4.97E-05	0.000269016	4.54E-05	0.000100923	5.11E-05	0.000184391	2.41E-05	0.000273521	0.000256512	1.91E-05	7.97E-05
FLI1	0.000152614	3.55E-05	1.24E-05	6.28E-05	4.57E-05	3.80E-05	6.16E-05	2.62E-05	2.56E-05	7.18E-05	2.87E-05	0.001080875	5.65E-05	3.37E-05	5.45E-05	2.48E-05	2.31E-05	7.05E-05	5.46E-05	2.64E-05
FLJ16779	4.35E-06	5.13E-06	1.85E-07	7.51E-07	8.81E-07	8.78E-07	5.49E-07	1.22E-06	1.27E-06	7.21E-05	1.20E-06	3.71E-07	0.000326205	1.62E-06	4.03E-06	2.13E-07	1.58E-06	1.14E-06	2.76E-06	3.31E-06
RASGRP2	5.81E-05	2.01E-05	1.05E-05	3.22E-05	2.71E-05	2.72E-05	2.51E-05	1.46E-05	1.52E-05	8.12E-05	1.22E-05	0.002425691	7.90E-05	1.24E-05	6.18E-05	2.87E-05	1.36E-05	5.01E-05	2.34E-05	1.69E-05
RASIP1	0.000152638	3.54E-05	2.20E-05	4.79E-05	5.94E-05	0.000113295	6.04E-05	0.000279024	3.39E-05	4.66E-05	0.000102874	7.48E-06	4.13E-05	0.000125882	5.30E-05	3.41E-05	3.87E-05	6.22E-05	7.53E-05	9.87E-05
RASSF1	0.000194797	0.000150288	6.63E-05	0.000194656	0.000144713	0.000196654	0.000241357	0.000228369	0.000230695	0.000278019	0.000117789	0.001676835	0.000169122	0.000187432	0.000212956	0.000165574	0.000227259	0.000210133	0.000142338	0.000200735
RASSF4	0.000958787	0.000930988	0.000132358	0.000299236	0.000177253	0.000130364	0.000158767	9.16E-05	9.49E-05	0.000838265	7.74E-05	0.000631462	0.001427886	0.000142947	0.000191664	4.45E-05	8.98E-05	0.000166616	0.000506834	0.000145904
FLJ39739	6.47E-06	4.60E-06	1.59E-06	5.19E-06	4.94E-06	5.08E-06	7.23E-06	4.44E-06	5.96E-05	1.58E-05	2.50E-06	2.73E-05	1.13E-05	2.55E-05	6.34E-06	5.82E-06	6.38E-05	1.39E-05	8.17E-06	0.000209348
FLJ42627	6.63E-06	1.19E-05	1.16E-06	4.48E-06	3.14E-06	4.79E-06	6.87E-06	3.67E-06	1.00E-05	7.35E-06	1.62E-06	4.51E-05	9.91E-06	9.51E-06	3.97E-06	3.63E-06	1.10E-05	6.47E-06	4.11E-06	4.75E-05
FLJ45445	2.29E-06	5.81E-06	8.34E-07	1.56E-05	3.42E-05	1.29E-05	1.15E-05	2.21E-05	6.75E-05	3.91E-06	1.60E-05	2.52E-05	4.09E-06	2.40E-05	1.18E-05	1.18E-05	8.36E-05	3.93E-05	9.56E-06	0.000320737
FLJ45983	2.10E-06	6.56E-06	2.09E-07	7.34E-07	1.89E-06	0.000127654	0.000147157	2.88E-06	3.31E-07	1.86E-06	8.18E-07	3.74E-07	4.11E-07	9.98E-07	1.20E-06	1.55E-06	2.25E-07	8.96E-07	6.87E-07	2.15E-06
RBM38	9.80E-05	0.000158805	4.77E-05	0.00023323	0.00031892	0.000231084	0.000199366	0.000281253	0.000246046	0.00028794	0.000182121	0.00050415	0.000187431	0.001740886	0.00013915	9.68E-05	0.000307912	0.00046462	0.00011108	0.00049469
FLT1	0.001232927	6.73E-05	3.31E-05	0.000126623	8.78E-05	9.15E-05	0.00011095	4.72E-05	6.84E-05	0.000106758	5.15E-05	1.11E-05	0.000111603	4.49E-05	0.000107104	6.95E-05	6.51E-05	0.000138645	0.000297379	8.77E-05
FLT3	6.76E-06	7.21E-06	5.99E-07	2.92E-06	2.24E-06	1.17E-06	2.31E-05	1.22E-06	1.30E-06	8.22E-07	1.92E-06	0.00212683	2.12E-06	1.33E-06	7.99E-06	1.31E-06	8.99E-07	2.94E-06	1.59E-06	1.24E-06
FLT4	0.000180394	2.07E-05	1.10E-05	3.71E-05	2.27E-05	1.97E-05	2.82E-05	8.15E-06	1.42E-05	3.90E-05	1.35E-05	5.66E-05	2.15E-05	3.17E-05	2.51E-05	1.24E-05	1.53E-05	4.09E-05	6.67E-05	2.07E-05
RBM47	0.000353084	0.000504166	6.93E-05	0.00035829	0.000140896	0.00018364	0.000351053	0.000177168	0.000391143	4.35E-05	8.48E-05	0.0002381	1.98E-05	0.000367998	0.000214362	0.000463639	0.000345363	0.000825434	0.00043295	0.000268875
FMN2	1.29E-06	1.15E-06	1.09E-06	3.02E-06	2.54E-06	4.02E-06	2.34E-06	8.50E-07	1.80E-06	0.000212151	9.52E-07	6.13E-08	0.000299574	3.49E-06	1.25E-05	4.06E-06	1.68E-06	4.98E-06	2.79E-06	1.54E-05
FMO2	0.000135259	3.54E-05	1.81E-06	8.46E-05	8.27E-05	8.60E-06	6.11E-05	1.29E-05	3.34E-06	6.54E-06	3.63E-05	9.26E-06	1.17E-05	2.14E-05	2.98E-05	1.46E-05	2.87E-06	4.63E-05	8.42E-06	1.58E-05
FMO3	0.00010256	2.32E-05	0.000710097	6.67E-05	0.000202976	4.28E-05	4.19E-05	0.000105402	6.46E-06	9.33E-06	3.59E-05	1.12E-05	1.08E-05	2.15E-05	3.70E-05	3.29E-06	6.90E-06	4.07E-05	8.98E-06	4.49E-05
FMO5	3.14E-05	5.02E-05	0.000379094	0.00022756	1.94E-05	2.24E-05	8.63E-05	1.18E-05	6.63E-05	1.41E-05	3.52E-06	0.000133181	1.45E-05	9.29E-06	8.71E-05	9.31E-05	7.17E-05	0.00010615	2.39E-05	2.37E-05
FMO9P	1.14E-08	1.03E-06	2.75E-07	9.58E-07	6.57E-06	0.000215497	7.73E-07	1.98E-06	1.05E-07	1.32E-07	2.36E-06	0	2.09E-08	3.25E-08	1.15E-07	3.79E-08	2.13E-08	1.11E-06	1.97E-09	6.52E-08
RBP1	0.000187698	0.000143248	0.000426676	0.000271578	0.001546947	0.000542583	0.000731597	0.001979993	0.0002997	0.002221385	0.00141363	4.48E-06	0.000442785	0.002433557	0.00093579	0.00012384	0.000387195	0.000386516	0.000236864	0.003689035
FNDC1	1.85E-05	1.00E-05	4.84E-06	8.50E-05	7.43E-05	3.90E-05	0.000155629	9.88E-06	7.36E-05	8.17E-06	5.28E-05	9.73E-07	2.95E-06	7.46E-05	0.000174316	2.41E-06	7.45E-05	0.000186934	0.000378208	2.16E-05
RBP4	0.001217765	0.005972191	0.022243957	9.56E-05	5.11E-05	0.000167479	0.000134032	6.02E-05	0.000191885	3.05E-05	1.57E-05	3.83E-06	6.94E-05	7.54E-05	0.000455237	1.72E-05	0.000294647	0.000452121	2.00E-05	0.000106506
RBP5	0.003112907	0.001809482	0.000415561	4.92E-05	4.33E-05	4.41E-05	9.37E-05	3.02E-05	2.36E-05	4.43E-06	1.28E-05	4.04E-05	3.26E-06	3.57E-05	6.67E-05	3.88E-05	2.33E-05	4.03E-05	4.21E-05	5.56E-05
RBPJ	0.000220943	0.000130398	2.86E-05	0.000217816	0.000149292	0.000148091	0.00018345	9.93E-05	0.000123396	0.000188726	0.000101055	0.000830596	0.000302758	0.000194669	0.00013874	0.000135258	0.00011252	0.000315475	0.000142746	0.000189517
FOLH1	0.000209699	1.56E-05	3.35E-05	2.34E-05	5.99E-05	2.13E-05	3.71E-05	1.63E-05	1.48E-05	5.56E-05	1.98E-05	4.55E-06	8.63E-05	4.05E-05	4.66E-05	0.003126257	1.20E-05	3.28E-05	2.20E-05	0.000168045
FOLR1	0.000801011	0.001115514	1.47E-05	0.001785235	0.000200516	6.57E-05	0.000149351	0.000232631	7.98E-05	6.57E-05	2.78E-05	8.82E-07	2.99E-05	0.005185538	0.000217524	9.78E-06	0.000123225	0.000156599	0.000418722	0.001383058
FOXA1	2.96E-06	9.09E-06	5.72E-05	0.000336318	0.000192053	0.0003022	0.00124659	0.000183314	0.000103713	1.90E-06	5.25E-05	1.12E-07	1.05E-06	3.38E-05	3.44E-05	0.001518967	6.36E-05	0.000312476	1.91E-06	9.53E-05
FOXA2	3.94E-06	1.60E-06	8.59E-05	0.000124758	2.04E-05	7.28E-06	7.49E-07	2.55E-05	0.00019729	2.44E-06	3.46E-06	3.03E-07	7.47E-07	6.25E-05	9.84E-05	2.33E-06	0.000252656	0.00023694	1.80E-05	0.000171373
FOXA3	2.72E-06	9.27E-06	0.000129985	4.77E-05	1.40E-05	6.37E-06	6.91E-06	4.51E-05	0.000230101	3.04E-06	3.26E-06	1.75E-06	1.03E-06	2.22E-05	0.00020277	7.71E-06	0.000214968	0.000265128	2.03E-06	2.37E-05
FOXC2	4.49E-05	4.88E-06	8.15E-07	2.53E-06	7.23E-06	5.50E-06	8.57E-06	9.47E-06	3.70E-06	6.10E-06	1.33E-05	3.41E-06	2.48E-06	3.10E-06	1.45E-05	1.37E-06	5.33E-06	1.67E-05	4.68E-06	2.43E-06
RDH11	0.000518699	0.000593175	0.000213289	0.000377289	0.00038816	0.000373257	0.000432078	0.000324293	0.000337765	0.000744387	0.000281286	0.000429321	0.000661865	0.000358142	0.000329982	0.006331013	0.000306739	0.000418185	0.000506934	0.000419495
FOXE1	9.95E-07	5.37E-06	3.34E-07	1.45E-05	0.000246873	1.13E-05	4.73E-07	7.51E-05	1.36E-07	4.69E-07	0.000190705	9.43E-07	1.29E-06	4.69E-06	1.08E-06	1.77E-06	1.75E-08	2.46E-06	0.000961251	2.06E-06
FOXF1	3.89E-05	7.00E-06	4.35E-06	3.45E-05	3.05E-05	6.22E-05	3.50E-06	1.39E-05	6.91E-05	2.96E-05	1.29E-05	4.64E-06	1.87E-05	8.21E-06	6.03E-05	6.89E-05	8.06E-05	0.000195965	1.45E-05	1.48E-05
REC8	2.78E-05	5.06E-05	4.77E-06	5.84E-05	4.73E-05	3.47E-05	2.95E-05	0.000207252	2.42E-05	0.000161929	2.40E-05	0.000241963	0.000245034	0.000704357	5.81E-05	2.00E-05	2.20E-05	0.000175552	3.54E-05	0.000506387
FOXJ1	3.50E-06	9.87E-05	1.09E-05	0.000207405	5.44E-05	9.78E-05	3.74E-05	0.000237322	3.43E-05	0.000251917	1.36E-05	2.42E-06	0.000100128	0.000628822	5.10E-05	2.44E-05	4.25E-05	8.31E-05	1.56E-05	0.00078955
REEP2	8.94E-06	1.65E-05	3.35E-06	1.26E-05	2.29E-05	2.50E-05	3.02E-05	1.97E-05	9.13E-06	0.000633658	1.21E-05	2.80E-06	0.000866659	8.55E-05	3.78E-05	2.65E-05	7.69E-06	3.30E-05	2.54E-05	4.85E-05
REEP5	0.0010315	0.000863678	0.000220569	0.000584059	0.000413282	0.000576348	0.001103118	0.000422178	0.000437525	0.000845434	0.000305566	0.000440075	0.000992986	0.000565733	0.00052726	0.000714533	0.000422775	0.000610598	0.001543962	0.000471358
FOXM1	5.18E-05	2.96E-05	4.48E-05	0.000169858	0.000401439	0.000283437	0.000224107	0.000303346	0.000256777	0.000277919	0.000264154	0.000386796	9.83E-05	0.000506005	7.71E-05	2.42E-05	0.000259194	0.000409346	1.30E-05	0.000235043
REG1A	0.001149547	0.000819501	0.000585574	8.94E-05	5.07E-06	2.72E-06	5.62E-06	0.000223809	0.007970495	4.36E-06	1.82E-06	5.65E-07	9.18E-07	7.59E-05	0.022370446	1.62E-06	0.004043809	0.016314742	4.48E-06	4.51E-05
REG3A	1.25E-06	8.00E-06	0.002101846	3.05E-06	8.28E-08	6.65E-07	2.21E-08	5.12E-07	0.002603398	1.04E-08	2.43E-07	0	9.17E-08	2.93E-07	0.010623169	2.09E-07	0.001987782	0.004074793	5.35E-08	3.53E-06
REG4	8.78E-07	7.62E-07	7.86E-06	0.000392235	3.48E-06	2.54E-05	1.18E-06	0.000129767	0.005284513	1.98E-07	4.34E-07	5.10E-06	3.79E-07	3.27E-06	0.005030916	0.000132603	0.003143706	0.006140556	1.37E-07	3.41E-06
FOXP4	6.28E-05	0.000159698	5.82E-05	0.000210817	0.000137519	0.00012019	0.000240155	0.000117998	0.000263226	5.51E-05	8.19E-05	0.00011264	6.77E-05	0.000659481	0.000153401	0.000174295	0.000314211	0.000556178	0.000317474	0.000275052
FOXQ1	5.23E-05	0.000169889	2.22E-05	0.000147293	0.000140712	0.000518803	1.16E-05	0.000208565	0.000269965	1.18E-05	0.000105118	3.68E-06	1.16E-05	0.0002866	0.00024105	2.25E-05	0.000334543	0.000664729	0.000259911	0.000121402
RERG	0.000319516	0.00027527	1.01E-05	5.18E-05	5.05E-05	2.63E-05	0.000423042	3.18E-05	1.82E-05	2.70E-05	9.95E-06	3.82E-07	2.07E-05	0.000175976	7.27E-05	4.76E-05	2.19E-05	7.31E-05	1.34E-05	2.58E-05
REST	5.78E-05	4.19E-05	6.79E-06	5.03E-05	5.22E-05	3.50E-05	8.16E-05	2.36E-05	4.51E-05	3.23E-05	3.88E-05	0.000489504	2.56E-05	0.000147646	3.47E-05	3.95E-05	3.62E-05	0.000130489	4.65E-05	4.39E-05
RETNLB	2.35E-08	5.16E-08	3.13E-07	3.00E-06	8.39E-07	1.13E-06	7.27E-08	8.25E-08	0.000264147	0	4.82E-07	0	1.38E-08	6.48E-07	2.68E-06	8.81E-08	0.000231456	2.37E-05	1.96E-08	8.94E-07
FRMD3	8.47E-05	2.42E-05	2.93E-06	5.09E-06	2.75E-06	5.00E-06	1.53E-05	1.97E-06	9.10E-06	7.45E-05	2.60E-06	3.90E-05	6.08E-05	1.45E-05	6.95E-06	4.39E-06	1.13E-05	1.60E-05	0.000211524	3.36E-06
FRMD6	6.16E-05	2.93E-05	1.39E-05	8.57E-05	0.000271332	0.000178707	0.000242851	0.000197981	4.08E-05	9.08E-05	0.000289288	2.16E-05	6.10E-05	4.99E-05	0.000154331	7.69E-05	3.79E-05	8.87E-05	3.60E-05	4.72E-05
RFC4	9.67E-05	9.97E-05	6.57E-05	0.000178005	0.000515955	0.000247304	0.000228002	0.000550479	0.000200448	0.000248649	0.000232892	0.000357048	0.000123464	0.000425041	8.81E-05	6.20E-05	0.000197512	0.000209346	6.59E-05	0.000219329
RFPL2	1.71E-06	1.13E-06	4.26E-07	1.04E-06	1.03E-06	1.31E-06	1.04E-06	4.94E-07	9.09E-07	2.67E-06	3.90E-07	4.80E-06	6.61E-06	2.05E-06	1.23E-06	0.000107235	4.63E-07	1.84E-06	5.00E-07	1.95E-06
FSCN1	0.000532637	0.000404742	0.000129935	0.00066435	0.002101125	0.001633263	0.000465554	0.001107499	0.000339102	0.002076325	0.002441524	0.000749745	0.001217152	0.000999292	0.000574416	5.60E-05	0.000268696	0.000630391	0.00024541	0.000664464
RFTN2	2.30E-05	5.93E-06	2.81E-06	1.00E-05	8.78E-06	6.70E-06	1.31E-05	3.80E-06	7.17E-06	0.00021891	6.72E-06	8.38E-06	0.000407265	1.21E-05	1.32E-05	5.68E-06	6.49E-06	1.61E-05	8.74E-06	4.79E-06
FSIP1	4.98E-06	4.32E-06	7.16E-07	1.55E-06	1.77E-06	2.95E-06	8.27E-05	1.63E-06	3.15E-06	1.03E-05	1.30E-06	4.24E-06	5.07E-06	2.24E-06	1.65E-06	2.16E-06	1.56E-06	1.45E-06	2.17E-06	2.44E-06
RFX4	1.04E-07	2.45E-07	9.81E-08	3.96E-07	2.07E-06	7.90E-08	4.01E-07	1.98E-07	2.37E-07	0.00039386	2.28E-07	6.20E-07	0.000329785	9.37E-07	1.50E-07	3.52E-07	2.17E-07	9.93E-07	4.04E-07	1.36E-06
FTHL3	0.000184513	0.000354593	0.000130954	0.000403123	0.000263445	0.000293559	0.000216465	0.000215759	0.000866208	3.96E-06	0.000428719	0.000215754	0.000232706	1.10E-05	0.000253503	0.000124492	0.000829498	6.61E-05	0.000369683	0.001728497
RGAG4	3.58E-05	3.47E-05	5.23E-06	2.52E-05	2.25E-05	1.31E-05	2.89E-05	1.14E-05	6.39E-06	0.000110753	6.80E-06	6.82E-05	0.000112397	5.98E-05	2.76E-05	2.01E-05	6.32E-06	2.19E-05	0.000165618	2.78E-05
RGL3	0.000115295	0.000174273	3.00E-05	0.000114077	2.13E-05	0.000112091	5.20E-05	5.90E-05	2.68E-05	2.84E-05	3.28E-06	5.42E-06	3.75E-05	0.000307172	7.38E-05	2.60E-05	2.45E-05	4.26E-05	0.0005013	0.000253941
RGMA	1.21E-05	7.27E-06	2.16E-06	4.07E-05	0.000210829	2.36E-05	7.54E-05	9.88E-05	2.89E-05	0.001469107	0.000115598	1.29E-05	0.001397272	0.000200369	8.78E-05	2.67E-05	2.85E-05	0.000266495	1.17E-05	8.68E-05
RGN	0.000120782	0.00016692	0.000330826	3.89E-05	1.30E-05	9.62E-06	1.40E-05	8.00E-06	7.87E-06	0.000150763	2.07E-06	3.01E-06	8.29E-05	4.68E-05	3.24E-05	2.95E-05	1.28E-05	3.84E-05	0.000168781	1.25E-05
RGPD4	1.30E-05	1.26E-05	2.65E-06	1.28E-05	9.06E-06	9.24E-06	1.35E-05	8.10E-06	2.33E-05	7.69E-06	5.28E-06	3.07E-05	1.23E-05	6.15E-06	1.16E-05	1.56E-05	2.12E-05	1.18E-05	1.51E-05	4.76E-05
RGPD5	9.45E-06	5.97E-06	1.32E-06	9.31E-06	6.53E-06	4.84E-06	1.05E-05	4.41E-06	2.77E-05	5.68E-06	3.77E-06	4.56E-05	9.54E-06	4.55E-06	6.02E-06	6.89E-06	2.38E-05	1.36E-05	8.72E-06	7.95E-05
FUT2	2.48E-06	5.70E-06	4.64E-06	8.87E-05	5.14E-05	3.43E-05	3.89E-05	0.000110616	0.000200427	3.23E-06	7.02E-05	2.13E-05	3.21E-06	4.31E-05	0.00015363	7.88E-06	0.000198128	0.000298302	8.85E-06	9.12E-05
FUT4	2.90E-05	3.03E-05	8.74E-06	2.84E-05	2.22E-05	2.01E-05	1.73E-05	2.04E-05	0.000146432	1.72E-05	1.25E-05	0.00060572	1.12E-05	1.73E-05	5.26E-05	1.15E-05	0.000136597	0.000160784	1.08E-05	1.80E-05
RGS18	3.71E-05	1.19E-05	2.45E-06	1.69E-05	1.15E-05	6.80E-06	1.06E-05	4.88E-06	7.01E-06	3.21E-05	6.26E-06	0.000911695	1.76E-05	9.67E-06	1.27E-05	5.32E-06	5.77E-06	1.75E-05	6.69E-06	3.91E-06
RGS5	0.005363905	0.000227121	8.72E-05	0.000188303	0.000104392	0.000209061	0.00036569	7.52E-05	0.000147882	0.000292114	6.25E-05	8.99E-06	0.000283398	0.000134596	0.00029684	0.000231092	0.000175755	0.000811935	0.000891083	0.000140108
RGS6	9.81E-07	2.60E-07	6.19E-07	2.01E-06	9.53E-06	4.14E-06	2.61E-06	1.46E-06	1.28E-06	7.52E-05	2.50E-06	4.18E-06	4.01E-05	7.55E-06	3.82E-06	4.10E-07	1.15E-06	2.92E-06	2.97E-05	5.60E-06
FXYD2	0.014705997	0.017189445	0.001018097	6.82E-05	3.63E-05	1.18E-05	4.78E-06	5.19E-05	1.60E-05	9.19E-06	4.76E-05	9.63E-06	7.64E-06	6.82E-06	0.00127294	3.44E-06	1.92E-05	8.87E-05	6.15E-06	0.000247158
FXYD3	5.48E-05	7.17E-05	3.63E-05	0.000773303	0.003231066	0.004165983	0.00161154	0.003432174	0.003480402	1.22E-05	0.002178824	2.42E-06	9.77E-06	0.000706762	0.001867452	0.002177835	0.003794143	0.002421473	3.21E-05	0.000726475
FYN	0.000373581	0.000159991	4.30E-05	0.000219006	0.000187931	0.000144814	0.000169691	0.000113733	0.000119464	0.001636645	0.000109585	0.000532999	0.00188766	0.000330917	0.000216603	4.94E-05	0.000111964	0.000236828	0.000762077	0.000186273
FZD4	0.000369817	0.000262237	2.26E-05	5.80E-05	2.75E-05	3.96E-05	8.91E-05	2.50E-05	2.71E-05	4.32E-05	1.56E-05	5.06E-06	3.60E-05	0.000141181	5.06E-05	0.00012967	2.48E-05	7.03E-05	7.93E-05	3.14E-05
FZD5	7.52E-05	5.47E-05	4.22E-05	7.96E-05	3.99E-05	4.56E-05	1.60E-05	2.88E-05	0.000148917	2.76E-05	2.36E-05	3.60E-05	1.16E-05	8.41E-05	5.29E-05	8.61E-05	0.000138558	0.000233426	5.76E-05	7.13E-05
RHEB	0.000318322	0.000388854	0.000121948	0.000493682	0.000455667	0.00037527	0.000381069	0.000348192	0.000359415	0.000573559	0.000131395	0.00033236	0.00056302	0.000626503	0.000287053	0.000225865	0.0003943	0.000324811	0.000379411	0.000338442
G6PC	3.58E-05	1.48E-05	0.0006551	3.51E-06	9.52E-08	2.08E-07	5.80E-08	7.94E-08	1.96E-07	8.11E-08	4.46E-08	9.24E-07	4.05E-07	2.47E-08	4.20E-06	1.08E-07	2.51E-07	1.04E-06	4.21E-08	2.68E-07
RHOBTB2	7.82E-05	9.76E-05	1.28E-05	0.000272491	7.94E-05	0.000119118	6.01E-05	5.69E-05	4.16E-05	0.000115612	3.50E-05	0.000115341	0.000174213	7.64E-05	6.81E-05	4.03E-05	4.24E-05	9.53E-05	0.000249854	5.13E-05
G6PC2	7.47E-07	1.84E-07	3.86E-08	5.76E-08	5.41E-08	3.44E-08	1.94E-07	2.05E-08	1.47E-07	3.45E-07	9.14E-09	1.28E-07	4.23E-06	3.48E-08	8.69E-05	6.48E-08	7.58E-08	2.45E-07	4.46E-08	5.37E-08
RHOD	0.00011743	0.000288288	0.000173351	0.000281493	0.000340518	0.000493112	0.000335234	0.000496169	0.000164602	4.42E-05	0.00072938	8.18E-07	9.64E-06	0.000394666	0.000373248	0.000176519	0.000188082	0.000385307	0.000365835	0.000332588
GAB2	8.70E-05	6.28E-05	1.40E-05	8.75E-05	5.49E-05	4.30E-05	0.000112887	2.40E-05	6.30E-05	0.00016946	2.22E-05	0.000548695	0.000251065	0.000399982	6.60E-05	2.53E-05	6.54E-05	0.000110897	6.32E-05	4.97E-05
RHOJ	0.000134444	1.86E-05	8.28E-06	3.98E-05	2.75E-05	3.12E-05	5.45E-05	1.16E-05	2.71E-05	0.000217774	2.07E-05	1.76E-06	7.59E-05	3.22E-05	6.17E-05	2.75E-05	2.74E-05	9.80E-05	4.22E-05	3.06E-05
GAB3	2.60E-05	1.58E-05	2.43E-06	1.96E-05	1.24E-05	7.67E-06	1.26E-05	6.91E-06	7.01E-06	2.89E-05	6.01E-06	0.000509285	1.62E-05	9.09E-06	1.47E-05	4.41E-06	5.76E-06	1.73E-05	2.13E-05	6.03E-06
RHOQ	0.000251297	0.000305793	3.62E-05	0.000194824	0.00020472	0.000200448	0.000190691	8.96E-05	0.00010076	0.000313739	9.07E-05	0.000419225	0.000193445	0.000251421	0.000140133	0.000141236	9.03E-05	0.000170473	0.000217605	0.000153638
RHOV	1.71E-05	3.93E-05	1.18E-05	0.00023243	0.000399573	0.000498127	0.000227704	0.000833007	4.85E-05	2.77E-06	0.000437452	1.58E-06	5.58E-06	5.09E-05	0.000113441	7.91E-05	4.15E-05	7.24E-05	3.12E-05	0.000118741
RHPN2	0.000173092	0.000276925	4.97E-05	0.000134427	7.81E-05	0.000105477	0.000160778	0.000114966	0.00026931	0.000168726	2.52E-05	1.82E-06	0.000102703	0.000396387	0.000202292	0.00040431	0.000268603	0.000460093	3.37E-05	0.000258895
RIBC2	3.64E-06	4.87E-06	4.44E-06	2.08E-05	2.10E-05	2.21E-05	2.70E-05	8.97E-05	1.17E-05	8.91E-06	1.94E-05	2.83E-05	5.44E-06	4.26E-05	7.42E-06	8.37E-06	1.20E-05	1.69E-05	9.29E-06	5.32E-05
GABRB2	2.33E-06	8.16E-07	5.85E-08	5.15E-06	1.94E-06	1.03E-06	2.73E-06	1.60E-06	2.86E-06	9.15E-06	5.83E-07	3.10E-06	5.92E-05	3.77E-06	9.34E-07	2.94E-07	3.57E-06	5.21E-06	0.000158515	1.04E-06
GABRD	0.000107412	5.75E-06	9.74E-06	1.04E-05	8.83E-06	1.33E-05	2.33E-05	7.61E-06	8.20E-06	4.43E-05	5.25E-06	7.44E-06	0.000202707	6.90E-06	1.29E-05	4.45E-06	1.02E-05	2.05E-05	4.56E-05	1.05E-05
GABRP	7.22E-06	1.11E-05	8.28E-06	5.85E-05	0.00010944	0.000114727	0.000659187	0.000698474	3.64E-05	2.33E-07	0.000109884	4.89E-08	2.84E-07	7.29E-05	0.000652673	4.50E-05	1.90E-05	0.000551355	7.15E-07	0.000275924
RIN3	0.000135621	0.000118874	3.23E-05	0.000107847	8.36E-05	7.97E-05	7.07E-05	6.69E-05	9.65E-05	0.000122489	5.89E-05	0.001251533	8.75E-05	0.000128945	9.67E-05	3.61E-05	9.64E-05	0.00017364	4.93E-05	7.88E-05
RIPK4	0.00015569	0.000167887	3.10E-05	9.39E-05	0.000151182	0.000168533	4.78E-05	0.000186715	7.13E-05	5.85E-07	0.000154993	3.15E-07	1.02E-06	0.000137296	0.00010477	7.44E-05	7.11E-05	0.000111017	9.22E-05	0.000167285
RLN1	8.49E-07	1.39E-06	9.12E-08	1.19E-06	1.03E-06	2.02E-06	2.49E-06	6.79E-07	1.11E-06	1.25E-06	4.13E-07	2.91E-06	8.24E-07	5.09E-06	5.30E-07	0.000730328	1.30E-06	1.67E-06	9.81E-07	1.45E-06
GAL3ST1	0.001141306	0.000444565	8.28E-05	3.25E-05	4.91E-06	4.63E-06	2.21E-06	1.47E-05	4.23E-05	5.73E-05	1.27E-06	3.69E-06	0.000115221	3.84E-05	5.44E-05	4.53E-06	4.92E-05	0.000101235	6.78E-07	6.71E-05
GAL3ST3	1.29E-06	1.55E-05	5.12E-08	4.65E-07	4.59E-07	9.79E-07	1.29E-07	6.14E-07	7.28E-08	4.69E-05	2.70E-07	9.53E-07	4.40E-05	7.14E-05	2.42E-07	1.93E-06	1.98E-08	3.16E-07	0.000101938	1.38E-05
RMST	3.41E-06	2.24E-06	3.68E-07	9.41E-07	3.13E-07	1.94E-06	1.11E-06	1.45E-07	2.69E-07	2.45E-05	3.38E-08	2.10E-08	1.40E-05	2.96E-05	4.44E-06	1.33E-05	3.87E-08	1.08E-06	0.000166159	2.80E-06
RNASE1	0.003122166	0.000981137	0.000413407	0.008937404	0.002302037	0.00207332	0.001985778	0.001109135	0.001817726	0.002695564	0.000952516	0.000173371	0.001611115	0.007369398	0.003221975	0.000402834	0.001784052	0.003871109	0.001044091	0.001427627
GALNT11	0.000758549	0.002507848	6.22E-05	0.00028782	0.00026905	0.000216905	0.000246571	0.000138959	0.000159515	0.000311603	0.000122173	0.00028391	0.000307816	0.000221799	0.000198684	0.000298495	0.00016692	0.000159389	0.000340047	0.00024986
GALNT12	7.13E-05	0.000106091	3.61E-06	0.000143121	6.14E-05	0.000115432	1.97E-05	0.000111173	0.000230888	1.51E-05	3.51E-05	4.47E-05	6.88E-06	0.000112714	0.000177958	0.00010888	0.000213139	0.000223573	0.000249736	0.000106692
GALNT14	0.001050183	0.000980761	5.07E-06	9.38E-05	0.000134733	0.000102151	4.13E-05	0.000104705	4.56E-06	1.47E-05	7.78E-05	9.13E-05	2.46E-05	8.64E-05	5.14E-05	9.54E-06	4.98E-06	2.26E-05	8.18E-06	8.45E-05
GALNT6	1.97E-05	1.98E-05	3.13E-06	0.000184439	0.000120081	6.21E-05	0.000544051	0.000114201	0.000189538	1.52E-05	0.000126991	0.000226846	1.72E-05	0.000217881	9.22E-05	5.80E-06	0.000204116	0.000237081	2.10E-05	0.000119995
RND2	5.92E-06	2.59E-05	9.41E-06	1.41E-05	2.45E-05	8.44E-06	1.73E-05	8.17E-06	1.53E-06	0.000599096	5.37E-06	6.79E-06	0.000951313	2.23E-05	4.96E-06	7.30E-06	1.55E-06	6.23E-06	6.30E-05	3.06E-05
RND3	0.00021631	0.000255791	6.33E-05	0.000169813	0.000393666	0.000317259	0.000225835	0.000386185	0.000196044	0.000286716	0.000413862	5.04E-06	0.000132921	0.000236009	0.000206908	0.000101218	0.000191861	0.000189553	7.78E-05	0.000189482
RNF112	3.68E-06	1.80E-06	8.18E-07	2.59E-06	2.80E-06	3.83E-06	1.70E-06	2.59E-06	2.49E-06	0.000109133	1.44E-06	1.70E-06	0.000208476	2.01E-06	6.08E-06	9.07E-06	1.59E-06	2.20E-06	1.32E-06	2.30E-06
GAP43	2.88E-06	1.34E-06	1.09E-06	5.71E-06	2.07E-05	9.52E-06	3.19E-06	1.85E-06	5.17E-06	0.003610254	1.15E-05	4.22E-08	0.001654072	5.77E-06	2.72E-05	4.18E-06	4.31E-06	9.27E-06	7.75E-05	3.88E-06
RNF128	0.00032392	0.000299298	0.000160807	0.000111544	5.96E-05	0.000379994	3.34E-05	4.35E-05	0.000333739	1.52E-05	4.39E-05	2.99E-08	9.30E-06	4.48E-06	0.000256015	1.45E-05	0.000352376	0.000358917	0.00042072	1.30E-05
[truncated: 385 more rows]
